# Supplementary material for: On the Validity of Using Increases in 5-Year Survival Rates to Measure Success in the Fight against Cancer
Source: PLoS One. 2014 Jul 23;9(7):e83100. doi: 10.1371/journal.pone.0083100 (PMC4108307; doi:10.1371/journal.pone.0083100)
Supplement: Table S1 — USA incidence and mortality rates. (XLSX) [file pone.0083100.s012.xlsx]

## Sheet: US data
	incidence per site per sex different years	inc						mor														incidence per site per sex different years	inc						mor														Survival for years groups per cancer type
																																												1	2	3	4	5	6
		Male and female	Male and female	Male and female	Male and female	Male and female	Male and female	Male and female	Male and female	Male and female	Male and female	Male and female	Male and female	Male and female	Male and female	Male and female	Male and female	Male and female	Male and female	Male and female			Male	Male	Male	Male	Male	Male	Male	Male	Male	Male	Male	Male	Male	Male	Male	Male	Male	Male	Male			Female	Female	Female	Female	Female	Female
		1973-1976	1973-1976	1973-1976	2000-2003	2000-2003	2000-2003	1976-1979	2000-2003	2001-2004	2002-2005	2003-2006	2004-2007	2005-2008	1973-1976	1973-1976	1973-1976	2000-2003	2000-2003	2000-2003			1973-1976	1973-1976	1973-1976	2000-2003	2000-2003	2000-2003	1976-1979	2000-2003	2001-2004	2002-2005	2003-2006	2004-2007	2005-2008	1973-1976	1973-1976	1973-1976	2000-2003	2000-2003	2000-2003			1973-1976	1973-1976	1973-1976	2000-2003	2000-2003	2000-2003
		Rate	Count	Pop	Rate	Count	Pop	Rate	Rate	Rate	Rate	Rate	Rate	Rate	N	Observed	SE Obs	N	Observed	SE Obs			Rate	Count	Pop	Rate	Count	Pop	Rate	Rate	Rate	Rate	Rate	Rate	Rate	N	Observed	SE Obs	N	Observed	SE Obs			Rate	Count	Pop	Rate	Count	Pop
1	Lip	2.5425	1571	76325071	0.940354	972	108570666	0.083223	0.025426	0.025639	0.023759	0.021395	0.020282	0.019509	1470	0.752052	0.0112712	2111	0.745631	0.00956765		Lip	5.34846	1421	37398428	1.66781	742	53527634	0.182321	0.0475	0.04587	0.039885	0.036387	0.035203	0.032784	1339	0.757051	0.0117263	1560	0.746709	0.0111227	1	Lip	0.443818	150	38926643	0.386992	230	55043032
2	Tongue	2.34212	1537	76325071	2.79096	2943	108570666	0.971263	0.640842	0.638754	0.637509	0.626991	0.62655	0.621837	1386	0.324174	0.0125808	6286	0.523758	0.00632341		Tongue	3.50468	1028	37398428	4.04271	1970	53527634	1.55414	0.933466	0.935698	0.934009	0.918217	0.915894	0.911717	942	0.298793	0.014923	4348	0.526027	0.00760195	2	Tongue	1.42708	509	38926643	1.6906	973	55043032
3	Salivary Gland	1.12659	714	76325071	1.25966	1326	108570666	0.337788	0.242326	0.241225	0.238287	0.232068	0.23144	0.22806	654	0.659574	0.0185593	2760	0.635774	0.00920496		Salivary Gland	1.34992	372	37398428	1.66532	756	53527634	0.492118	0.369119	0.370389	0.371632	0.364643	0.365772	0.358148	349	0.580524	0.026462	1607	0.568954	0.0124055	3	Salivary Gland	0.992511	342	38926643	0.995498	570	55043032
4	Floor of Mouth	1.44721	968	76325071	0.753408	786	108570666	0.25365	0.05093	0.047269	0.046163	0.042271	0.037928	0.035494	877	0.480608	0.016884	1574	0.462488	0.0126002		Floor of Mouth	2.23889	672	37398428	1.14492	548	53527634	0.418482	0.075943	0.073294	0.07299	0.064251	0.057795	0.049286	613	0.442088	0.0200589	1104	0.451992	0.0150316	4	Floor of Mouth	0.814291	296	38926643	0.416613	238	55043032
5	Gum and Other Mouth	2.11045	1355	76325071	1.69727	1766	108570666	0.733293	0.413033	0.401689	0.388622	0.377534	0.365197	0.356594	1160	0.421186	0.0145032	3437	0.500349	0.00856673		Gum and Other Mouth	2.76801	789	37398428	1.92874	903	53527634	1.08334	0.530245	0.513607	0.493866	0.47727	0.462156	0.454603	675	0.355556	0.0184245	1858	0.483594	0.0116396	5	Gum and Other Mouth	1.60148	566	38926643	1.47583	863	55043032
6	Nasopharynx	0.661363	449	76325071	0.671617	716	108570666	0.327523	0.217592	0.212493	0.208005	0.205093	0.20736	0.204359	430	0.347131	0.0230119	1769	0.535282	0.0119668		Nasopharynx	0.956738	301	37398428	0.971535	489	53527634	0.500541	0.317191	0.30953	0.305203	0.30576	0.305736	0.300721	291	0.30759	0.0271082	1225	0.53328	0.0143662	6	Nasopharynx	0.405868	148	38926643	0.403753	227	55043032
7	Tonsil	1.20305	819	76325071	1.36454	1463	108570666	0.357493	0.206554	0.208436	0.206764	0.203773	0.20583	0.211684	722	0.303324	0.017108	3565	0.602853	0.00822353		Tonsil	1.75224	532	37398428	2.26555	1154	53527634	0.589917	0.342283	0.347333	0.342757	0.338948	0.342009	0.355497	477	0.268344	0.020288	2874	0.616139	0.00910367	7	Tonsil	0.782464	287	38926643	0.549782	309	55043032
8	Oropharynx	0.306366	208	76325071	0.305094	319	108570666	0.180404	0.206617	0.212235	0.213218	0.212496	0.215702	0.216561	186	0.236559	0.0311603	720	0.325797	0.0175618		Oropharynx	0.521367	156	37398428	0.478594	228	53527634	0.299756	0.32632	0.337887	0.339596	0.339609	0.338774	0.337803	140	0.207143	0.0342506	526	0.330318	0.0205872	8	Oropharynx	0.139723	52	38926643	0.160173	91	55043032
9	Hypopharynx	1.07445	722	76325071	0.752079	777	108570666	0.313993	0.117697	0.116353	0.108104	0.104148	0.102474	0.094401	637	0.20444	0.0159926	1603	0.254668	0.010933		Hypopharynx	1.90796	567	37398428	1.30098	607	53527634	0.574709	0.205712	0.203352	0.190889	0.184348	0.180038	0.163058	503	0.194831	0.0176599	1267	0.251758	0.0122568	9	Hypopharynx	0.424139	155	38926643	0.298702	170	55043032
10	Other Oral Cavity and Pharynx	0.312431	206	76325071	0.247475	257	108570666	0.684043	0.559745	0.555838	0.543368	0.536455	0.521462	0.507431	175	0.16	0.0277128	515	0.311649	0.0204723		Other Oral Cavity and Pharynx	0.503201	145	37398428	0.378398	178	53527634	1.15544	0.943597	0.937934	0.911796	0.8986	0.876187	0.856676	123	0.138211	0.0311186	370	0.331281	0.0245696	10	Other Oral Cavity and Pharynx	0.166209	61	38926643	0.140574	79	55043032
11	Esophagus	4.15393	2675	76325071	4.71523	4865	108570666	3.74816	4.40502	4.39747	4.39853	4.39871	4.3727	4.33883	2362	0.0368733	0.00387964	10257	0.135566	0.00339455		Esophagus	6.75153	1906	37398428	8.10822	3681	53527634	6.36433	7.78615	7.79822	7.82772	7.84107	7.82602	7.78194	1683	0.0279694	0.00402227	7800	0.134759	0.00387799	11	Esophagus	2.17817	769	38926643	2.00772	1184	55043032
12	Stomach	12.3975	7365	76325071	7.89778	8155	108570666	7.86372	4.32104	4.18278	4.04268	3.90093	3.77239	3.65913	6655	0.116991	0.00394324	18790	0.206655	0.00298126		Stomach	18.0889	4572	37398428	11.2647	4950	53527634	11.3656	6.04524	5.84699	5.64199	5.41715	5.24434	5.07106	4165	0.107805	0.00481088	11364	0.191085	0.00372124	12	Stomach	8.32239	2793	38926643	5.3735	3205	55043032
13	Small Intestine	1.06632	674	76325071	1.9124	1988	108570666	0.375062	0.370128	0.368948	0.365239	0.36517	0.359407	0.358909	549	0.305392	0.0196942	3725	0.534637	0.00820337		Small Intestine	1.24249	347	37398428	2.35838	1088	53527634	0.445497	0.449424	0.450662	0.442895	0.443181	0.450242	0.451368	270	0.274074	0.0271455	1964	0.531319	0.0112965	13	Small Intestine	0.93947	327	38926643	1.56828	900	55043032
14	Colon excluding Rectum	41.6666	24871	76325071	38.4571	39566	108570666	23.4186	16.8932	16.2617	15.6345	15.0429	14.5022	14.0986	21791	0.392433	0.00330932	83885	0.511451	0.00173193		Colon excluding Rectum	46.2285	11567	37398428	43.2159	18907	53527634	26.8025	20.2031	19.4184	18.6921	17.9295	17.2487	16.747	10199	0.37112	0.00478534	40253	0.516873	0.00249889	14	Colon excluding Rectum	38.7864	13304	38926643	34.7699	20659	55043032
15	Rectum and Rectosigmoid Junction	18.1187	11175	76325071	14.3192	14872	108570666	4.94571	2.98517	2.94812	2.90894	2.87538	2.85525	2.84643	10129	0.384081	0.00483525	34108	0.560866	0.00269807		Rectum and Rectosigmoid Junction	23.4364	6223	37398428	18.543	8482	53527634	6.66841	3.91298	3.8656	3.80297	3.75095	3.71308	3.68077	5709	0.365523	0.00637665	19259	0.558242	0.00358914	15	Rectum and Rectosigmoid Junction	14.2526	4952	38926643	10.9957	6390	55043032
16	Anus, Anal Canal and Anorectum	0.782402	494	76325071	1.41609	1498	108570666	0.054135	0.183128	0.188137	0.190423	0.193819	0.197173	0.203043	444	0.528311	0.0237172	3346	0.594333	0.00852928		Anus, Anal Canal and Anorectum	0.633604	174	37398428	1.27076	617	53527634	0.048219	0.153034	0.158794	0.160869	0.162634	0.172438	0.173679	158	0.518987	0.0397492	1366	0.546995	0.0135245	16	Anus, Anal Canal and Anorectum	0.908314	320	38926643	1.53008	881	55043032
17	Liver	2.5195	1580	76325071	5.13739	5368	108570666	2.58411	3.77393	3.8472	3.94733	4.01455	4.07762	4.17	1316	0.0319531	0.00485099	13315	0.119978	0.00284824		Liver	3.69757	1018	37398428	8.02313	3803	53527634	3.6319	5.85486	5.96589	6.1391	6.24868	6.36461	6.56444	843	0.0189798	0.00469971	9551	0.116838	0.00332384	17	Liver	1.62736	562	38926643	2.72573	1565	55043032
18	Intrahepatic Bile Duct	0.157642	98	76325071	0.648514	669	108570666	0.187471	1.04035	1.08882	1.12647	1.1647	1.19062	1.2118	79	0.0253165	0.0176734	1416	0.0503333	0.00592259		Intrahepatic Bile Duct	0.173354	50	37398428	0.824269	361	53527634	0.220375	1.22975	1.27886	1.32327	1.35623	1.37567	1.41343	39	0	0	742	0.0441492	0.0077068	18	Intrahepatic Bile Duct	0.143314	48	38926643	0.513609	308	55043032
19	Gallbladder	1.90081	1100	76325071	1.16686	1198	108570666	1.30389	0.679784	0.667925	0.657883	0.653818	0.641894	0.631873	1002	0.0609572	0.00756305	2769	0.124741	0.00640028		Gallbladder	1.30025	315	37398428	0.837803	355	53527634	0.862382	0.490779	0.487254	0.479572	0.472795	0.462769	0.457961	283	0.0671378	0.0148764	777	0.115788	0.011596	19	Gallbladder	2.31653	785	38926643	1.42772	843	55043032
20	Other Biliary	1.55316	930	76325071	1.62374	1666	108570666	1.04778	0.55667	0.525283	0.502146	0.4866	0.473167	0.457123	823	0.0826245	0.00959684	3820	0.135913	0.0055837		Other Biliary	1.85081	478	37398428	2.05019	886	53527634	1.2284	0.659532	0.622395	0.591314	0.570667	0.551516	0.529118	422	0.0947867	0.0142591	1946	0.142767	0.00796769	20	Other Biliary	1.32619	452	38926643	1.32184	780	55043032
21	Pancreas	11.9837	7312	76325071	11.5113	11848	108570666	10.7695	10.5416	10.5764	10.6393	10.7099	10.7791	10.843	6424	0.0228375	0.00186701	25645	0.0437267	0.00128658		Pancreas	15.1975	3964	37398428	13.0859	5818	53527634	13.6255	12.1486	12.2183	12.2945	12.3583	12.4808	12.5137	3512	0.0233485	0.00254813	12507	0.0433508	0.00183189	21	Pancreas	9.65639	3348	38926643	10.2205	6030	55043032
22	Retroperitoneum	0.520119	343	76325071	0.445353	467	108570666	0.232625	0.078095	0.07316	0.073389	0.069675	0.069441	0.068629	314	0.235669	0.0239512	1029	0.455318	0.0156306		Retroperitoneum	0.597512	177	37398428	0.460352	216	53527634	0.287098	0.092053	0.085925	0.089204	0.083695	0.083158	0.083351	161	0.204969	0.0318144	483	0.422719	0.0225817	22	Retroperitoneum	0.465318	166	38926643	0.445718	251	55043032
23	Peritoneum, Omentum and Mesentery	0.0863684	55	76325071	0.620615	636	108570666	0.131012	0.226706	0.240461	0.247605	0.250914	0.256437	0.253482	50	0.3	0.0648074	1407	0.271156	0.0118902		Peritoneum, Omentum and Mesentery	0.0760584	22	37398428	0.104213	48	53527634	0.120083	0.080069	0.087437	0.086928	0.08352	0.085728	0.08487	22	0.272727	0.0949514	101	0.391124	0.0488948	23	Peritoneum, Omentum and Mesentery	0.0960773	33	38926643	1.04321	588	55043032
24	Other Digestive Organs	0.424956	240	76325071	0.568999	589	108570666	0.373129	0.329938	0.30177	0.27205	0.264415	0.259455	0.275072	187	0.0160428	0.00918771	1049	0.0746498	0.00821258		Other Digestive Organs	0.466944	111	37398428	0.59677	262	53527634	0.455441	0.408388	0.369724	0.332295	0.324198	0.324767	0.354758	88	0.0113636	0.0112989	486	0.0750641	0.0120241	24	Other Digestive Organs	0.390573	129	38926643	0.544602	327	55043032
25	Nose, Nasal Cavity and Middle Ear	0.736507	473	76325071	0.633843	664	108570666	0.294309	0.15792	0.158675	0.155918	0.151579	0.149926	0.151688	435	0.431246	0.0237742	1568	0.492428	0.0127087		Nose, Nasal Cavity and Middle Ear	0.943814	271	37398428	0.775994	363	53527634	0.423141	0.215308	0.213769	0.215821	0.201517	0.195794	0.197843	256	0.394531	0.0305469	927	0.468573	0.0164705	25	Nose, Nasal Cavity and Middle Ear	0.576201	202	38926643	0.521758	301	55043032
26	Larynx	5.07282	3409	76325071	3.65455	3796	108570666	1.69607	1.32728	1.28707	1.26316	1.24674	1.20901	1.1916	3148	0.554246	0.00885999	8836	0.533713	0.00532863		Larynx	9.57998	2877	37398428	6.54137	3059	53527634	3.3885	2.43062	2.35805	2.30097	2.2661	2.1899	2.14051	2673	0.540212	0.00963975	7124	0.535785	0.00593369	26	Larynx	1.47195	532	38926643	1.31329	737	55043032
27	Lung and Bronchus	51.9226	33750	76325071	64.1638	65567	108570666	46.092	55.0644	54.4363	53.8217	53.0133	52.1445	51.1982	30382	0.100384	0.00172502	142568	0.127876	0.000887605		Lung and Bronchus	89.3006	25176	37398428	81.1239	35817	53527634	81.0302	74.3553	72.8647	71.4574	69.9475	68.2698	66.6299	22802	0.0874556	0.00187177	78160	0.108935	0.00111833	27	Lung and Bronchus	24.0213	8574	38926643	52.0293	29750	55043032
28	Pleura	0.0398041	23	76325071	0.04627	48	108570666	0.166533	0.100779	0.097731	0.088939	0.083156	0.077735	0.072468	23	0	0	80	0.267157	0.0500669		Pleura	0.0623276	16	37398428	0.0766256	35	53527634	0.282127	0.186062	0.181294	0.165751	0.154748	0.14383	0.13186	16	0	0	51	0.253394	0.0611467	28	Pleura	0.0235323	7	38926643	0.0225859	13	55043032
29	Trachea, Mediastinum and Other Respiratory Organs	0.298846	207	76325071	0.197725	212	108570666	0.274668	0.095488	0.087075	0.078706	0.072825	0.067312	0.06855	188	0.31383	0.0338442	471	0.469518	0.0232683		Trachea, Mediastinum and Other Respiratory Organs	0.436762	136	37398428	0.276965	144	53527634	0.415709	0.1349	0.122573	0.108947	0.098084	0.089668	0.089429	127	0.275591	0.0396481	321	0.500302	0.0281986	29	Trachea, Mediastinum and Other Respiratory Organs	0.187477	71	38926643	0.117652	68	55043032
30	Bones and Joints	0.815383	625	76325071	0.882401	949	108570666	0.778079	0.433336	0.434969	0.436683	0.443118	0.444834	0.443011	588	0.504927	0.0206251	2445	0.647477	0.00973679		Bones and Joints	0.983556	357	37398428	0.996126	514	53527634	1.03275	0.539807	0.535653	0.539396	0.544295	0.545739	0.54328	343	0.486533	0.0270043	1383	0.616651	0.0131844	30	Bones and Joints	0.667447	268	38926643	0.779911	435	55043032
31	Soft Tissue including Heart	2.23147	1491	76325071	3.03108	3217	108570666	0.991098	1.27209	1.25485	1.25159	1.26505	1.27423	1.28294	1379	0.53254	0.0134442	7340	0.605333	0.00575249		Soft Tissue including Heart	2.73131	829	37398428	3.77537	1828	53527634	1.12103	1.44575	1.43214	1.42454	1.4472	1.46618	1.47799	776	0.532213	0.0179118	4036	0.598786	0.00777888	31	Soft Tissue including Heart	1.85162	662	38926643	2.44484	1389	55043032
32	Melanoma of the Skin	7.56744	4917	76325071	19.2864	20486	108570666	2.31077	2.64849	2.65063	2.67354	2.70411	2.70757	2.71063	4599	0.723179	0.00661298	43023	0.818464	0.00187236		Melanoma of the Skin	8.08876	2436	37398428	24.0623	11438	53527634	2.99215	3.84677	3.88496	3.92218	4.00151	4.02939	4.05176	2287	0.667564	0.00986849	23778	0.780318	0.00270043	32	Melanoma of the Skin	7.18193	2481	38926643	15.9616	9048	55043032
33	Other Non-Epithelial Skin	0.559739	367	76325071	1.82435	1911	108570666	0.862556	0.849934	0.841538	0.826401	0.827517	0.838848	0.849409	339	0.811889	0.021361	4024	0.720615	0.00713553		Other Non-Epithelial Skin	0.575971	168	37398428	2.38214	1068	53527634	1.29775	1.44399	1.43316	1.41874	1.43664	1.45743	1.47154	155	0.798446	0.0323566	2265	0.677884	0.00990049	33	Other Non-Epithelial Skin	0.568136	199	38926643	1.44668	843	55043032
34	Breast	57.8808	36138	76325071	72.891	76817	108570666	18.0767	14.6782	14.3294	14.033	13.7083	13.3553	13.0646	32542	0.663345	0.00262188	170728	0.801775	0.000969911		Breast	1.0811	276	37398428	1.22364	555	53527634	0.346186	0.334158	0.31511	0.300328	0.29712	0.289699	0.29586	248	0.619578	0.0308884	1121	0.726555	0.0133997	34	Breast	104.792	35862	38926643	134.066	76262	55043032
35	Cervix Uteri	8.14482	5209	76325071	3.93991	4269	108570666	2.74764	1.41032	1.35768	1.32135	1.30172	1.29021	1.28269	4990	0.636226	0.00682863	12513	0.673469	0.00426568		Prostate	91.9929	21219	37398428	179.49	80638	53527634	32.293	28.8051	27.707	26.6544	25.5347	24.7983	24.0055	18777	0.458696	0.00363755	190234	0.81944	0.000885366	35	Cervix Uteri	15.2876	5209	38926643	7.57939	4269	55043032
36	Corpus Uteri	17.9833	12207	76325071	13.1576	13783	108570666	1.41084	1.12083	1.11426	1.1001	1.10154	1.08943	1.07833	11586	0.806218	0.00367491	30340	0.753797	0.00248491		Testis	3.53417	1301	37398428	5.56427	3097	53527634	0.605953	0.254839	0.255929	0.257736	0.248358	0.241655	0.239464	1276	0.759534	0.0119823	7876	0.939694	0.00269995	36	Corpus Uteri	33.2268	12207	38926643	24.3116	13783	55043032
37	Uterus, NOS	0.417223	234	76325071	0.294157	310	108570666	1.60207	1.25682	1.25863	1.25545	1.25358	1.2651	1.27896	181	0.348066	0.0354073	701	0.263849	0.0168067		Penis	1.09928	287	37398428	0.835193	369	53527634	0.277818	0.183503	0.182184	0.181653	0.18466	0.180675	0.180013	264	0.568182	0.0304854	878	0.561288	0.0169565	37	Uterus, NOS	0.709578	234	38926643	0.526024	310	55043032
38	Ovary	8.91732	5762	76325071	7.66539	8056	108570666	5.43682	5.06009	5.02973	4.96961	4.89391	4.79905	4.6746	5200	0.333318	0.0065421	18273	0.405598	0.00365126		Other Male Genital Organs	0.242248	69	37398428	0.328998	147	53527634	0.057382	0.031841	0.030343	0.027995	0.029939	0.030993	0.031893	61	0.590164	0.062969	258	0.747308	0.0273314	38	Ovary	16.3551	5762	38926643	14.0741	8056	55043032
39	Vagina	0.465936	287	76325071	0.394595	410	108570666	0.200995	0.136442	0.13496	0.132314	0.130963	0.127325	0.124809	228	0.406084	0.0325999	766	0.42918	0.0179692		Urinary Bladder	33.9598	8638	37398428	37.9695	16398	53527634	9.58382	7.55986	7.58716	7.61102	7.63523	7.68849	7.66107	7884	0.559931	0.00559306	33260	0.638176	0.00264153	39	Vagina	0.817037	287	38926643	0.702147	410	55043032
40	Vulva	1.18218	696	76325071	1.3262	1387	108570666	0.305293	0.27094	0.270765	0.269332	0.269555	0.27102	0.27459	595	0.617614	0.0199536	2749	0.63317	0.00923873		Kidney and Renal Pelvis	10.8569	3101	37398428	17.7481	8293	53527634	5.33477	6.15805	6.10839	6.03924	5.94387	5.87779	5.85312	2686	0.43018	0.00955581	17549	0.581638	0.00373463	40	Vulva	2.05345	696	38926643	2.36067	1387	55043032
41	Other Female Genital Organs	0.440605	300	76325071	0.408218	433	108570666	0.12669	0.141225	0.127099	0.113058	0.106284	0.106827	0.117349	259	0.4924	0.0311498	884	0.596738	0.0166027		Ureter	0.945221	243	37398428	0.839316	360	53527634	0.19298	0.144554	0.142676	0.145346	0.146736	0.15195	0.152148	184	0.51087	0.0368518	498	0.469203	0.0224476	41	Other Female Genital Organs	0.81343	300	38926643	0.762366	433	55043032
42	Prostate	36.3863	21219	76325071	79.0486	80638	108570666	12.0854	10.7184	10.3655	10.0324	9.67746	9.4558	9.21951	18777	0.458696	0.00363755	190234	0.81944	0.000885366		Other Urinary Organs	0.539155	130	37398428	0.520003	222	53527634	0.120506	0.15588	0.148559	0.138196	0.152373	0.163632	0.180812	98	0.408163	0.0496484	287	0.476172	0.0296865	42	Urinary Bladder	8.82315	3046	38926643	9.64793	5690	55043032
43	Testis	1.73215	1301	76325071	2.7876	3097	108570666	0.28786	0.122914	0.123482	0.124326	0.120258	0.117345	0.116288	1276	0.759534	0.0119823	7876	0.939694	0.00269995		Eye and Orbit	1.08437	329	37398428	0.998096	480	53527634	0.202671	0.09847	0.092091	0.096617	0.093652	0.092847	0.095567	311	0.707395	0.0257983	1147	0.730867	0.0132305	43	Kidney and Renal Pelvis	4.94259	1761	38926643	8.95251	5107	55043032
44	Penis	0.464727	287	76325071	0.357128	369	108570666	0.111092	0.077072	0.077105	0.076859	0.078259	0.076288	0.076063	264	0.568182	0.0304854	878	0.561288	0.0169565		Brain and Other Nervous System	6.71562	2219	37398428	7.93787	3911	53527634	5.36658	5.47334	5.38651	5.34665	5.26643	5.20291	5.21325	2092	0.177916	0.0083637	9225	0.300465	0.00480841	44	Ureter	0.422016	148	38926643	0.353377	207	55043032
45	Other Male Genital Organs	0.104718	69	76325071	0.142703	147	108570666	0.022495	0.012886	0.01227	0.011334	0.01209	0.012608	0.013022	61	0.590164	0.062969	258	0.747308	0.0273314		Thyroid	2.88707	899	37398428	4.46548	2278	53527634	0.455146	0.454373	0.454695	0.456838	0.460233	0.481938	0.489509	748	0.837984	0.013484	5027	0.877133	0.00465279	45	Other Urinary Organs	0.228911	82	38926643	0.11983	70	55043032
46	Urinary Bladder	19.2277	11684	76325071	21.5466	22088	108570666	5.44713	4.33562	4.35315	4.36407	4.3534	4.38219	4.37374	10580	0.562156	0.00482546	44545	0.629321	0.0022947		Other Endocrine including Thymus	0.605596	198	37398428	0.844495	432	53527634	0.354694	0.348988	0.339739	0.327752	0.320109	0.3166	0.317975	181	0.366198	0.036005	1016	0.584843	0.0155327	46	Eye and Orbit	0.784859	282	38926643	0.670986	382	55043032
47	Kidney and Renal Pelvis	7.5255	4862	76325071	12.8787	13400	108570666	3.65707	4.22567	4.20275	4.16421	4.10609	4.06192	4.02635	4209	0.433342	0.007641	28542	0.58829	0.00292344		Hodgkin Lymphoma	3.85937	1366	37398428	3.14432	1658	53527634	1.3922	0.561971	0.561364	0.546331	0.540985	0.529225	0.505759	1304	0.631876	0.0133567	4150	0.792161	0.00633876	47	Brain and Other Nervous System	4.64	1722	38926643	5.61948	3159	55043032
48	Ureter	0.637369	391	76325071	0.557964	567	108570666	0.14023	0.107049	0.108249	0.111018	0.114276	0.1138	0.113289	299	0.478261	0.0288884	843	0.437464	0.0171722		Non-Hodgkin Lymphoma	12.6037	3574	37398428	24.3385	11258	53527634	7.12016	9.79307	9.47291	9.19584	8.90247	8.64788	8.46497	3309	0.386778	0.0084699	24511	0.55612	0.00318636	48	Thyroid	6.30837	2243	38926643	12.7371	7114	55043032
49	Other Urinary Organs	0.348976	212	76325071	0.282104	292	108570666	0.105047	0.114276	0.107842	0.103551	0.108394	0.114513	0.124155	166	0.451807	0.0386268	462	0.453455	0.0232739		Myeloma	5.96053	1549	37398428	7.49855	3336	53527634	3.97018	4.68312	4.62241	4.57758	4.47983	4.43747	4.40411	1431	0.184628	0.0102605	7194	0.319583	0.00551582	49	Other Endocrine including Thymus	0.390815	140	38926643	0.613054	343	55043032
50	Eye and Orbit	0.91929	611	76325071	0.816751	862	108570666	0.16778	0.081582	0.077843	0.078596	0.075608	0.076055	0.078831	567	0.731922	0.0186025	2040	0.74896	0.00969551		Acute Lymphocytic Leukemia	1.32492	502	37398428	1.64524	878	53527634	0.795806	0.607709	0.591663	0.588639	0.572023	0.559928	0.561113	493	0.322515	0.0210524	2522	0.617936	0.00974443	50	Hodgkin Lymphoma	2.43617	977	38926643	2.39615	1335	55043032
51	Brain and Other Nervous System	5.6084	3941	76325071	6.66565	7070	108570666	4.38204	4.45883	4.4032	4.37838	4.30961	4.26265	4.258	3674	0.196613	0.00656254	16629	0.321377	0.0036466		Chronic Lymphocytic Leukemia	6.3168	1567	37398428	6.76835	2970	53527634	2.16276	2.26332	2.2388	2.21675	2.19192	2.15453	2.12037	1427	0.490495	0.0132348	5891	0.624854	0.00632689	51	Non-Hodgkin Lymphoma	9.45796	3320	38926643	16.7248	9680	55043032
52	Thyroid	4.64997	3142	76325071	8.64918	9392	108570666	0.551833	0.469931	0.469064	0.469891	0.474219	0.486049	0.49642	2807	0.873823	0.00627859	21901	0.928305	0.00175391		Other Lymphocytic Leukemia	0.868241	224	37398428	0.724468	345	53527634	0.477742	0.209108	0.204176	0.202005	0.204782	0.197444	0.192225	204	0.348039	0.0333511	778	0.756466	0.0154576	52	Myeloma	4.05154	1419	38926643	4.76243	2769	55043032
53	Other Endocrine including Thymus	0.487522	338	76325071	0.723452	775	108570666	0.309384	0.309858	0.304143	0.295812	0.293411	0.295961	0.294926	306	0.376627	0.0277904	1810	0.585634	0.0116486		Acute Myeloid Leukemia	4.04889	1114	37398428	4.71734	2144	53527634	3.22827	3.54187	3.58266	3.6133	3.60971	3.60716	3.63056	1008	0.0437853	0.0064538	4711	0.177269	0.00560077	53	Acute Lymphocytic Leukemia	0.840803	346	38926643	1.24177	669	55043032
54	Hodgkin Lymphoma	3.10628	2343	76325071	2.74694	2993	108570666	1.0834	0.463893	0.456739	0.446052	0.437835	0.425186	0.410999	2225	0.651415	0.0101069	7512	0.813891	0.0045142		Acute Monocytic Leukemia	0.287585	77	37398428	0.371713	174	53527634	0.188238	0.060757	0.058474	0.056776	0.05333	0.047135	0.04216	72	0	0	390	0.200293	0.020322	54	Chronic Lymphocytic Leukemia	3.10117	1075	38926643	3.35962	1991	55043032
55	Non-Hodgkin Lymphoma	10.8104	6894	76325071	20.0819	20938	108570666	5.8429	7.75769	7.48094	7.23609	7.00408	6.80278	6.62985	6321	0.397064	0.00615715	45938	0.573716	0.00231679		Chronic Myeloid Leukemia	2.56741	679	37398428	2.20409	1005	53527634	1.33492	0.692963	0.606129	0.535662	0.498215	0.46157	0.444304	630	0.152793	0.0143512	2235	0.468427	0.0106155	55	Other Lymphocytic Leukemia	0.397614	132	38926643	0.249129	147	55043032
56	Myeloma	4.8209	2968	76325071	5.92939	6105	108570666	3.16893	3.78446	3.71944	3.661	3.58206	3.52419	3.45905	2724	0.194208	0.00758462	13414	0.316292	0.00403053		Other Myeloid/Monocytic Leukemia	0.840987	188	37398428	0.223478	97	53527634	0.476916	0.327161	0.320362	0.32335	0.313667	0.31738	0.321148	162	0.0864198	0.0220761	188	0.235569	0.031043	56	Acute Myeloid Leukemia	2.81031	990	38926643	3.17172	1835	55043032
57	Acute Lymphocytic Leukemia	1.05964	848	76325071	1.44047	1547	108570666	0.631686	0.496908	0.489225	0.485937	0.476441	0.470172	0.467858	833	0.358293	0.0166244	4455	0.630472	0.00728172		Other Acute Leukemia	0.593252	183	37398428	0.453995	188	53527634	1.11643	1.10998	1.07445	1.03064	0.984188	0.952008	0.91486	170	0.18518	0.0299391	408	0.113494	0.0159374	57	Acute Monocytic Leukemia	0.205244	71	38926643	0.204086	115	55043032
58	Chronic Lymphocytic Leukemia	4.40148	2642	76325071	4.82008	4961	108570666	1.4457	1.54991	1.52578	1.49944	1.4769	1.44738	1.42116	2419	0.527658	0.010154	9940	0.633071	0.00485161		Aleukemic, Subleukemic and NOS	0.600142	135	37398428	0.597203	248	53527634	1.12709	1.33852	1.35114	1.36672	1.38779	1.39762	1.402	101	0.158416	0.0363318	446	0.243624	0.02048	58	Chronic Myeloid Leukemia	1.47976	505	38926643	1.27903	750	55043032
59	Other Lymphocytic Leukemia	0.595824	356	76325071	0.466677	492	108570666	0.33267	0.134439	0.129258	0.126815	0.128796	0.125529	0.12267	320	0.340625	0.0264929	1092	0.717864	0.0136754																						59	Other Myeloid/Monocytic Leukemia	0.42238	142	38926643	0.172208	102	55043032
60	Acute Myeloid Leukemia	3.31441	2104	76325071	3.81702	3979	108570666	2.558	2.73977	2.76908	2.77156	2.78148	2.77241	2.78525	1907	0.0519966	0.00508773	8587	0.189574	0.00425061																						60	Other Acute Leukemia	0.364931	132	38926643	0.317208	190	55043032
61	Acute Monocytic Leukemia	0.236434	148	76325071	0.275176	289	108570666	0.147291	0.041325	0.039303	0.037382	0.034396	0.031731	0.030801	134	0.0223881	0.0127802	688	0.21236	0.0156181																						61	Aleukemic, Subleukemic and NOS	0.301966	101	38926643	0.408015	250	55043032
62	Chronic Myeloid Leukemia	1.92121	1184	76325071	1.679	1755	108570666	1.01843	0.530055	0.467371	0.410475	0.379498	0.351821	0.331426	1098	0.182664	0.0116751	3847	0.474959	0.00809285
63	Other Myeloid/Monocytic Leukemia	0.581882	330	76325071	0.192763	199	108570666	0.331398	0.219859	0.216813	0.218624	0.214323	0.213051	0.214823	288	0.0833333	0.0162862	368	0.244859	0.0225386
64	Other Acute Leukemia	0.46677	315	76325071	0.365746	378	108570666	0.852644	0.837059	0.801892	0.778862	0.742774	0.71918	0.698777	284	0.18133	0.0229312	827	0.118236	0.0113267
65	Aleukemic, Subleukemic and NOS	0.416821	236	76325071	0.48034	498	108570666	0.808507	1.01142	1.01533	1.02339	1.03599	1.04138	1.04554	180	0.2	0.0298142	840	0.258197	0.0151836
[truncated: 13 more columns]

## Sheet: 10y_Both
	Incidence																								sur
	Male and female	Male and female	Male and female	Male and female	Male and female	Male and female	Male and female	Male and female	Male and female	Male and female	Male and female	Male and female	Male and female	Male and female	Male and female	Male and female	Male and female	Male and female	Male and female	Male and female	Male and female	Male and female	Male and female	Male and female	Male and female	Male and female	Male and female	Male and female
	1973-1976	1995-1998	1973-1976	1974-1977	1975-1978	1976-1979	1977-1980	1978-1981	1979-1982	1980-1983	1981-1984	1982-1985	1983-1986	1995-1998	1996-1999	1997-2000	1998-2001	1999-2002	2000-2003	2001-2004	2002-2005	2003-2006	2004-2007	2005-2008	1973-1976	1973-1976	1995-1998	1995-1998
			Rate	Rate	Rate	Rate	Rate	Rate	Rate	Rate	Rate	Rate	Rate	Rate	Rate	Rate	Rate	Rate	Rate	Rate	Rate	Rate	Rate	Rate	N	Observed	N	Observed
Oral Cavity and Pharynx	13.127	11.525	4.282	4.286	4.256	4.243	4.228	4.162	4.119	4.043	3.973	3.897	3.821	3.031	2.925	2.84	2.774	2.704	2.681	2.66	2.614	2.562	2.534	2.496	7697	0.306685	12325	0.372054
Lip	2.542	1.236	0.094	0.09	0.088	0.083	0.084	0.08	0.072	0.07	0.063	0.057	0.055	0.034	0.029	0.027	0.026	0.024	0.025	0.026	0.024	0.021	0.02	0.02	1470	0.539436	1234	0.558877
Tongue	2.342	2.56	1.007	0.985	0.979	0.971	0.948	0.941	0.928	0.905	0.902	0.887	0.872	0.681	0.663	0.653	0.641	0.641	0.641	0.639	0.638	0.627	0.627	0.622	1386	0.22287	2800	0.370397
Salivary Gland	1.127	1.265	0.357	0.36	0.35	0.338	0.323	0.312	0.302	0.295	0.297	0.288	0.284	0.253	0.247	0.247	0.244	0.243	0.242	0.241	0.238	0.232	0.231	0.228	654	0.534463	1410	0.52522
Floor of Mouth	1.447	1.013	0.269	0.267	0.262	0.254	0.249	0.246	0.235	0.226	0.215	0.198	0.187	0.086	0.08	0.07	0.061	0.055	0.051	0.047	0.046	0.042	0.038	0.035	877	0.300262	1027	0.30295
Gum and Other Mouth	2.11	1.824	0.714	0.727	0.728	0.733	0.753	0.746	0.752	0.736	0.701	0.693	0.682	0.527	0.5	0.474	0.451	0.424	0.413	0.402	0.389	0.378	0.365	0.357	1160	0.269827	1822	0.330685
Nasopharynx	0.661	0.751	0.318	0.315	0.32	0.328	0.32	0.321	0.314	0.313	0.322	0.317	0.311	0.261	0.253	0.245	0.236	0.225	0.218	0.212	0.208	0.205	0.207	0.204	430	0.236188	1003	0.424635
Tonsil	1.203	1.242	0.372	0.371	0.368	0.357	0.353	0.338	0.326	0.322	0.308	0.296	0.286	0.213	0.208	0.2	0.203	0.205	0.207	0.208	0.207	0.204	0.206	0.212	722	0.153256	1380	0.380653
Oropharynx	0.306	0.304	0.153	0.163	0.172	0.18	0.191	0.192	0.202	0.211	0.219	0.224	0.224	0.213	0.213	0.211	0.21	0.208	0.207	0.212	0.213	0.212	0.216	0.217	186	0.177419	345	0.18339
Hypopharynx	1.074	0.961	0.289	0.303	0.304	0.314	0.316	0.308	0.309	0.298	0.3	0.297	0.28	0.154	0.149	0.143	0.134	0.126	0.118	0.116	0.108	0.104	0.102	0.094	637	0.113228	986	0.141749
Other Oral Cavity and Pharynx	0.312	0.368	0.71	0.704	0.685	0.684	0.69	0.679	0.68	0.668	0.645	0.64	0.64	0.608	0.584	0.57	0.569	0.554	0.56	0.556	0.543	0.536	0.521	0.507	175	0.0914286	318	0.159707
Digestive System	97.332	92.171	57.885	57.566	57.28	57.035	56.636	56.246	55.702	55.251	54.989	54.655	54.206	48.481	48.002	47.666	47.324	46.911	46.385	45.668	45.007	44.391	43.807	43.416	52125	0.18719	98036	0.246925
Esophagus	4.154	4.645	3.646	3.681	3.731	3.748	3.776	3.807	3.819	3.841	3.863	3.871	3.897	4.297	4.317	4.339	4.384	4.397	4.405	4.397	4.399	4.399	4.373	4.339	2362	0.0203106	4748	0.0672377
Stomach	12.397	8.506	8.66	8.372	8.102	7.864	7.632	7.469	7.291	7.108	6.964	6.779	6.615	5.054	4.879	4.733	4.588	4.447	4.321	4.183	4.043	3.901	3.772	3.659	6655	0.0738253	10117	0.126364
Small Intestine	1.066	1.765	0.358	0.359	0.362	0.375	0.373	0.378	0.386	0.388	0.394	0.396	0.396	0.408	0.398	0.393	0.383	0.373	0.37	0.369	0.365	0.365	0.359	0.359	549	0.204814	1629	0.308737
Colon and Rectum	59.785	55.535	28.389	28.377	28.357	28.364	28.233	28.059	27.733	27.474	27.304	27.156	26.879	21.767	21.357	21.057	20.72	20.347	19.878	19.21	18.543	17.918	17.357	16.945	31920	0.272427	57139	0.356587
Colon excluding Rectum	41.667	40.327	22.807	22.993	23.188	23.419	23.482	23.495	23.361	23.271	23.273	23.269	23.136	18.684	18.306	18.035	17.698	17.334	16.893	16.262	15.635	15.043	14.502	14.099	21791	0.27669	40581	0.345027
Rectum and Rectosigmoid Junction	18.119	15.208	5.582	5.385	5.169	4.946	4.751	4.564	4.372	4.203	4.031	3.887	3.743	3.083	3.051	3.022	3.022	3.013	2.985	2.948	2.909	2.875	2.855	2.846	10129	0.26325	16558	0.38493
Anus, Anal Canal and Anorectum	0.782	1.248	0.035	0.033	0.033	0.054	0.076	0.101	0.13	0.134	0.141	0.148	0.149	0.161	0.163	0.166	0.171	0.178	0.183	0.188	0.19	0.194	0.197	0.203	444	0.374284	1399	0.443348
Liver and Intrahepatic Bile Duct	2.677	5.215	2.856	2.821	2.767	2.772	2.78	2.804	2.855	2.88	2.938	2.997	3.05	4.475	4.515	4.564	4.619	4.691	4.814	4.936	5.074	5.179	5.268	5.382	1395	0.0215295	6394	0.0429587
Liver	2.52	4.33	2.736	2.676	2.596	2.584	2.579	2.587	2.613	2.601	2.627	2.651	2.669	3.6	3.614	3.639	3.658	3.699	3.774	3.847	3.947	4.015	4.078	4.17	1316	0.021302	5412	0.0476189
Intrahepatic Bile Duct	0.158	0.885	0.12	0.144	0.17	0.187	0.201	0.217	0.242	0.279	0.311	0.346	0.381	0.875	0.9	0.926	0.961	0.993	1.04	1.089	1.126	1.165	1.191	1.212	79	0.0253165	982	0.0176811
Gallbladder	1.901	1.185	1.419	1.366	1.338	1.304	1.273	1.239	1.193	1.172	1.133	1.113	1.09	0.78	0.766	0.745	0.724	0.704	0.68	0.668	0.658	0.654	0.642	0.632	1002	0.0279804	1448	0.0839653
Other Biliary	1.553	1.437	1.033	1.044	1.049	1.048	1.051	1.037	1.028	1.015	0.994	0.97	0.936	0.614	0.584	0.584	0.579	0.57	0.557	0.525	0.502	0.487	0.473	0.457	823	0.0473876	1589	0.10382
Pancreas	11.984	11.36	10.648	10.697	10.751	10.769	10.751	10.711	10.662	10.654	10.698	10.679	10.678	10.473	10.517	10.535	10.561	10.566	10.542	10.576	10.639	10.71	10.779	10.843	6424	0.0140779	12091	0.0217378
Retroperitoneum	0.52	0.411	0.263	0.258	0.246	0.233	0.222	0.209	0.2	0.193	0.183	0.176	0.166	0.104	0.098	0.095	0.089	0.082	0.078	0.073	0.073	0.07	0.069	0.069	314	0.143312	511	0.296776
Peritoneum, Omentum and Mesentery	0.086	0.467	0.152	0.15	0.143	0.131	0.115	0.101	0.094	0.09	0.09	0.089	0.088	0.163	0.176	0.188	0.202	0.214	0.227	0.24	0.248	0.251	0.256	0.253	50	0.18	548	0.1591
Other Digestive Organs	0.425	0.397	0.427	0.407	0.402	0.373	0.354	0.332	0.312	0.301	0.285	0.28	0.261	0.185	0.233	0.266	0.305	0.342	0.33	0.302	0.272	0.264	0.259	0.275	187	0.00534759	423	0.0504252
Respiratory System	58.071	72.033	44.681	45.999	47.308	48.524	49.761	50.831	51.924	53.09	54.076	55.12	55.98	59.622	58.827	58.261	57.675	57.101	56.746	56.067	55.408	54.568	53.648	52.682	34176	0.0942338	72884	0.0922527
Nose, Nasal Cavity and Middle Ear	0.737	0.731	0.339	0.325	0.319	0.294	0.273	0.257	0.244	0.239	0.236	0.232	0.224	0.183	0.179	0.172	0.167	0.161	0.158	0.159	0.156	0.152	0.15	0.152	435	0.313001	818	0.342798
Larynx	5.073	4.192	1.687	1.703	1.701	1.696	1.669	1.659	1.65	1.644	1.647	1.622	1.602	1.469	1.44	1.411	1.387	1.352	1.327	1.287	1.263	1.247	1.209	1.192	3148	0.379444	4484	0.366216
Lung and Bronchus	51.923	66.86	42.167	43.492	44.815	46.092	47.401	48.522	49.659	50.833	51.82	52.899	53.799	57.701	56.954	56.446	55.902	55.382	55.064	54.436	53.822	53.013	52.144	51.198	30382	0.0606096	67286	0.0696205
Pleura	0.04	0.029	0.159	0.162	0.166	0.167	0.172	0.173	0.177	0.181	0.186	0.185	0.18	0.161	0.149	0.132	0.121	0.108	0.101	0.098	0.089	0.083	0.078	0.072	23	0	22	0.181818
Trachea, Mediastinum and Other Respiratory Organs	0.299	0.222	0.329	0.318	0.307	0.275	0.246	0.219	0.194	0.193	0.186	0.183	0.175	0.109	0.106	0.1	0.096	0.097	0.095	0.087	0.079	0.073	0.067	0.069	188	0.255319	274	0.419857
Bones and Joints	0.815	0.941	0.908	0.88	0.859	0.778	0.705	0.619	0.528	0.512	0.476	0.469	0.464	0.457	0.45	0.443	0.447	0.436	0.433	0.435	0.437	0.443	0.445	0.443	588	0.427782	1185	0.548233
Soft Tissue including Heart	2.231	2.88	0.893	0.893	0.907	0.991	1.082	1.164	1.238	1.245	1.259	1.278	1.291	1.508	1.466	1.422	1.357	1.295	1.272	1.255	1.252	1.265	1.274	1.283	1379	0.43669	3380	0.510545
Skin excluding Basal and Squamous	8.127	19.082	2.973	3.059	3.117	3.173	3.166	3.173	3.201	3.253	3.337	3.415	3.497	3.541	3.535	3.508	3.514	3.497	3.498	3.492	3.5	3.532	3.546	3.56	4938	0.612221	20951	0.706067
Melanoma of the Skin	7.567	17.349	2.083	2.164	2.223	2.311	2.335	2.377	2.414	2.429	2.478	2.509	2.541	2.746	2.727	2.694	2.677	2.64	2.648	2.651	2.674	2.704	2.708	2.711	4599	0.606493	18963	0.716834
Other Non-Epithelial Skin	0.56	1.733	0.89	0.894	0.894	0.863	0.831	0.797	0.787	0.824	0.859	0.907	0.956	0.795	0.807	0.814	0.837	0.857	0.85	0.842	0.826	0.828	0.839	0.849	339	0.690564	1988	0.603089
Breast	57.881	74.769	18.059	18.122	18.105	18.077	18.071	18.011	18.098	18.242	18.432	18.59	18.683	16.488	15.927	15.521	15.195	14.905	14.678	14.329	14.033	13.708	13.355	13.065	32542	0.489453	83423	0.637863
Female Genital System	37.551	28.858	12.569	12.328	12.074	11.83	11.57	11.393	11.218	11.11	10.947	10.82	10.722	9.713	9.584	9.517	9.478	9.458	9.397	9.293	9.161	9.058	8.949	8.831	23039	0.562739	33531	0.522431
Cervix Uteri	8.145	4.813	3.214	3.043	2.88	2.748	2.612	2.525	2.423	2.348	2.276	2.206	2.163	1.703	1.644	1.583	1.519	1.459	1.41	1.358	1.321	1.302	1.29	1.283	4990	0.548721	6896	0.61087
Corpus and Uterus, NOS	18.401	13.979	3.147	3.095	3.05	3.013	2.992	2.949	2.919	2.897	2.836	2.796	2.738	2.393	2.376	2.363	2.379	2.38	2.378	2.373	2.356	2.355	2.355	2.357	11767	0.711352	15659	0.625067
Corpus Uteri	17.983	13.692	1.292	1.333	1.38	1.411	1.429	1.44	1.441	1.458	1.449	1.421	1.405	1.2	1.181	1.158	1.142	1.127	1.121	1.114	1.1	1.102	1.089	1.078	11586	0.718595	15408	0.632139
Uterus, NOS	0.417	0.287	1.855	1.762	1.67	1.602	1.563	1.509	1.478	1.44	1.387	1.375	1.333	1.193	1.195	1.205	1.238	1.253	1.257	1.259	1.255	1.254	1.265	1.279	181	0.248158	251	0.188121
Ovary	8.917	7.937	5.537	5.529	5.496	5.437	5.351	5.312	5.278	5.269	5.249	5.232	5.24	5.088	5.028	5.026	5.025	5.056	5.06	5.03	4.97	4.894	4.799	4.675	5200	0.270746	8858	0.293151
Vagina	0.466	0.391	0.215	0.214	0.205	0.201	0.197	0.195	0.189	0.19	0.185	0.186	0.187	0.156	0.153	0.151	0.147	0.14	0.136	0.135	0.132	0.131	0.127	0.125	228	0.303447	334	0.295573
Vulva	1.182	1.338	0.325	0.318	0.315	0.305	0.297	0.293	0.285	0.283	0.279	0.276	0.274	0.272	0.269	0.271	0.274	0.275	0.271	0.271	0.269	0.27	0.271	0.275	595	0.449637	1348	0.480862
Other Female Genital Organs	0.441	0.401	0.131	0.129	0.128	0.127	0.121	0.119	0.123	0.123	0.123	0.124	0.119	0.102	0.114	0.124	0.134	0.148	0.141	0.127	0.113	0.106	0.107	0.117	259	0.425788	436	0.429855
Male Genital System	38.688	76.343	12.387	12.361	12.419	12.507	12.518	12.534	12.524	12.561	12.589	12.628	12.74	12.985	12.515	12.033	11.643	11.306	10.931	10.578	10.245	9.888	9.662	9.425	20378	0.263624	90462	0.605339
Prostate	36.386	73.294	11.872	11.872	11.964	12.085	12.13	12.186	12.197	12.253	12.297	12.337	12.461	12.77	12.297	11.815	11.428	11.09	10.718	10.366	10.032	9.677	9.456	9.22	18777	0.229838	86158	0.592619
Testis	1.732	2.593	0.366	0.341	0.315	0.288	0.257	0.224	0.205	0.189	0.177	0.175	0.166	0.122	0.127	0.125	0.126	0.127	0.123	0.123	0.124	0.12	0.117	0.116	1276	0.723199	3821	0.915825
Penis	0.465	0.305	0.125	0.122	0.116	0.111	0.109	0.104	0.102	0.099	0.095	0.098	0.094	0.079	0.076	0.076	0.073	0.074	0.077	0.077	0.077	0.078	0.076	0.076	264	0.416667	319	0.425314
Other Male Genital Organs	0.105	0.151	0.025	0.026	0.024	0.022	0.022	0.021	0.021	0.021	0.02	0.018	0.018	0.013	0.015	0.016	0.015	0.014	0.013	0.012	0.011	0.012	0.013	0.013	61	0.442623	164	0.517211
Urinary System	27.74	33.273	9.396	9.425	9.407	9.349	9.258	9.156	9.087	9.044	8.986	8.934	8.86	8.855	8.799	8.774	8.768	8.775	8.783	8.772	8.743	8.682	8.672	8.638	15254	0.364277	33552	0.433183
Urinary Bladder	19.228	21.056	5.58	5.554	5.511	5.447	5.343	5.23	5.118	5.024	4.916	4.815	4.699	4.384	4.386	4.363	4.35	4.357	4.336	4.353	4.364	4.353	4.382	4.374	10580	0.38317	21246	0.452029
Kidney and Renal Pelvis	7.526	11.302	3.585	3.63	3.651	3.657	3.673	3.685	3.727	3.779	3.834	3.89	3.94	4.282	4.212	4.2	4.202	4.194	4.226	4.203	4.164	4.106	4.062	4.026	4209	0.321926	11589	0.409184
Ureter	0.637	0.569	0.13	0.137	0.138	0.14	0.143	0.143	0.149	0.147	0.143	0.138	0.134	0.122	0.124	0.121	0.115	0.111	0.107	0.108	0.111	0.114	0.114	0.113	299	0.311037	420	0.237403
Other Urinary Organs	0.349	0.345	0.102	0.105	0.106	0.105	0.1	0.097	0.094	0.093	0.094	0.09	0.087	0.066	0.077	0.09	0.101	0.113	0.114	0.108	0.104	0.108	0.115	0.124	166	0.33111	297	0.305496
Eye and Orbit	0.919	0.853	0.182	0.177	0.173	0.168	0.156	0.147	0.14	0.135	0.135	0.131	0.125	0.102	0.098	0.092	0.087	0.083	0.082	0.078	0.079	0.076	0.076	0.079	567	0.574734	1021	0.586674
Brain and Other Nervous System	5.608	6.626	4.14	4.23	4.348	4.382	4.388	4.379	4.356	4.388	4.436	4.488	4.514	4.688	4.68	4.631	4.573	4.518	4.459	4.403	4.378	4.31	4.263	4.258	3674	0.149992	7990	0.248893
Endocrine System	5.137	7.313	0.88	0.872	0.869	0.861	0.848	0.838	0.826	0.814	0.809	0.791	0.792	0.777	0.781	0.784	0.791	0.791	0.78	0.773	0.766	0.768	0.782	0.791	3113	0.773536	9332	0.824655
Thyroid	4.65	6.605	0.561	0.561	0.557	0.552	0.532	0.514	0.497	0.476	0.472	0.458	0.453	0.448	0.452	0.458	0.463	0.472	0.47	0.469	0.47	0.474	0.486	0.496	2807	0.827202	8457	0.864759
Other Endocrine including Thymus	0.488	0.708	0.319	0.311	0.312	0.309	0.317	0.325	0.33	0.338	0.337	0.333	0.339	0.329	0.329	0.325	0.328	0.319	0.31	0.304	0.296	0.293	0.296	0.295	306	0.279892	875	0.435423
Lymphoma	13.917	22.52	7.081	6.988	6.934	6.926	7.008	7.052	7.165	7.311	7.418	7.601	7.764	9.281	9.17	9.005	8.742	8.476	8.222	7.938	7.682	7.442	7.228	7.041	8546	0.327911	26016	0.419834
Hodgkin Lymphoma	3.106	2.801	1.363	1.258	1.17	1.083	1.035	0.982	0.937	0.907	0.879	0.839	0.813	0.521	0.512	0.494	0.477	0.475	0.464	0.457	0.446	0.438	0.425	0.411	2225	0.531877	3729	0.741539
Non-Hodgkin Lymphoma	10.81	19.719	5.718	5.731	5.764	5.843	5.973	6.071	6.228	6.404	6.539	6.762	6.951	8.76	8.658	8.511	8.264	8.001	7.758	7.481	7.236	7.004	6.803	6.63	6321	0.256177	22287	0.366098
Myeloma	4.821	5.905	2.925	3.008	3.088	3.169	3.21	3.25	3.303	3.348	3.398	3.471	3.527	3.903	3.868	3.846	3.822	3.817	3.784	3.719	3.661	3.582	3.524	3.459	2724	0.0617838	6461	0.118356
Leukemia	12.994	13.214	8.111	8.099	8.083	8.126	8.191	8.187	8.227	8.188	8.119	8.111	8.055	7.754	7.7	7.663	7.642	7.628	7.561	7.454	7.352	7.271	7.173	7.118	7463	0.154556	14827	0.30887
Lymphocytic Leukemia	6.057	6.371	2.499	2.447	2.403	2.41	2.425	2.424	2.439	2.43	2.395	2.393	2.369	2.306	2.278	2.236	2.222	2.212	2.181	2.144	2.112	2.082	2.043	2.012	3572	0.268503	7500	0.453308
Acute Lymphocytic Leukemia	1.06	1.416	0.687	0.657	0.643	0.632	0.632	0.626	0.625	0.632	0.626	0.628	0.617	0.522	0.513	0.504	0.504	0.497	0.497	0.489	0.486	0.476	0.47	0.468	833	0.295637	2270	0.59846
Chronic Lymphocytic Leukemia	4.401	4.417	1.424	1.429	1.426	1.446	1.464	1.469	1.483	1.491	1.479	1.494	1.5	1.622	1.611	1.581	1.575	1.576	1.55	1.526	1.499	1.477	1.447	1.421	2419	0.269555	4618	0.368169
Other Lymphocytic Leukemia	0.596	0.537	0.389	0.361	0.334	0.333	0.329	0.33	0.331	0.307	0.29	0.272	0.253	0.162	0.154	0.151	0.143	0.139	0.134	0.129	0.127	0.129	0.126	0.123	320	0.190625	612	0.581068
Myeloid and Monocytic Leukemia	6.054	5.885	4.026	4.05	4.054	4.055	4.042	4.001	3.962	3.882	3.805	3.751	3.671	3.457	3.461	3.484	3.512	3.532	3.531	3.493	3.438	3.41	3.369	3.362	3427	0.0381257	6504	0.171085
Acute Myeloid Leukemia	3.314	3.641	2.472	2.532	2.559	2.558	2.547	2.523	2.49	2.443	2.395	2.36	2.32	2.424	2.456	2.512	2.591	2.673	2.74	2.769	2.772	2.781	2.772	2.785	1907	0.03462	4037	0.146595
Acute Monocytic Leukemia	0.236	0.246	0.181	0.169	0.153	0.147	0.141	0.134	0.137	0.133	0.128	0.125	0.117	0.058	0.054	0.051	0.046	0.043	0.041	0.039	0.037	0.034	0.032	0.031	134	0.00746269	256	0.123122
Chronic Myeloid Leukemia	1.921	1.801	1	1.006	1.016	1.018	1.02	1.015	1.01	1.012	1.014	1.016	1.009	0.866	0.813	0.755	0.681	0.587	0.53	0.467	0.41	0.379	0.352	0.331	1098	0.0488251	2044	0.226031
Other Myeloid/Monocytic Leukemia	0.582	0.197	0.372	0.343	0.327	0.331	0.334	0.329	0.325	0.294	0.268	0.25	0.225	0.108	0.138	0.166	0.194	0.228	0.22	0.217	0.219	0.214	0.213	0.215	288	0.0347222	167	0.170859
Other Leukemia	0.884	0.958	1.586	1.602	1.625	1.661	1.724	1.761	1.825	1.877	1.92	1.967	2.015	1.991	1.961	1.942	1.908	1.884	1.848	1.817	1.802	1.779	1.761	1.744	464	0.136496	823	0.0799836
Other Acute Leukemia	0.467	0.524	0.83	0.839	0.835	0.853	0.876	0.905	0.954	0.991	1.03	1.058	1.098	1.032	0.998	0.965	0.916	0.879	0.837	0.802	0.779	0.743	0.719	0.699	284	0.138664	469	0.0431447
Aleukemic, Subleukemic and NOS	0.417	0.434	0.756	0.763	0.79	0.809	0.848	0.856	0.871	0.886	0.889	0.909	0.917	0.959	0.963	0.977	0.992	1.006	1.011	1.015	1.023	1.036	1.041	1.046	180	0.133333	354	0.130316

## Sheet: 10y_Male
	1	2	3	4	5	6	7	8	9	10	11	12	13	14	15	16	17	18	19	20	21	22	23	24	25	26	27	28
	Inc		Mor																						sur
	Male	Male	Male	Male	Male	Male	Male	Male	Male	Male	Male	Male	Male	Male	Male	Male	Male	Male	Male	Male	Male	Male	Male	Male	Male	Male	Male	Male
	1973-1976	1995-1998	1973-1976	1974-1977	1975-1978	1976-1979	1977-1980	1978-1981	1979-1982	1980-1983	1981-1984	1982-1985	1983-1986	1995-1998	1996-1999	1997-2000	1998-2001	1999-2002	2000-2003	2001-2004	2002-2005	2003-2006	2004-2007	2005-2008	1973-1976	1973-1976	1995-1998	1995-1998
			Rate	Rate	Rate	Rate	Rate	Rate	Rate	Rate	Rate	Rate	Rate	Rate	Rate	Rate	Rate	Rate	Rate	Rate	Rate	Rate	Rate	Rate	N	Observed	N	Observed
Oral Cavity and Pharynx	20.851	17.202	6.98	6.986	6.906	6.851	6.8	6.657	6.577	6.467	6.34	6.207	6.043	4.639	4.46	4.314	4.218	4.11	4.091	4.075	4.003	3.928	3.88	3.82	5452	0.289201	8288	0.355386
Lip	5.348	2.3	0.21	0.204	0.195	0.182	0.186	0.175	0.157	0.153	0.136	0.12	0.115	0.062	0.053	0.049	0.048	0.045	0.048	0.046	0.04	0.036	0.035	0.033	1339	0.546435	984	0.558629
Tongue	3.505	3.727	1.624	1.588	1.568	1.554	1.504	1.491	1.452	1.413	1.406	1.386	1.362	1.012	0.978	0.956	0.935	0.935	0.933	0.936	0.934	0.918	0.916	0.912	942	0.197777	1854	0.362366
Salivary Gland	1.35	1.621	0.513	0.531	0.509	0.492	0.469	0.451	0.455	0.449	0.453	0.432	0.425	0.387	0.374	0.374	0.371	0.368	0.369	0.37	0.372	0.365	0.366	0.358	349	0.449261	781	0.458601
Floor of Mouth	2.239	1.458	0.456	0.454	0.432	0.418	0.411	0.402	0.39	0.373	0.349	0.317	0.3	0.129	0.119	0.103	0.087	0.082	0.076	0.073	0.073	0.064	0.058	0.049	613	0.253889	681	0.283353
Gum and Other Mouth	2.768	2.231	1.062	1.086	1.101	1.083	1.106	1.09	1.088	1.072	1.019	0.993	0.969	0.699	0.653	0.608	0.576	0.543	0.53	0.514	0.494	0.477	0.462	0.455	675	0.205274	983	0.299088
Nasopharynx	0.957	1.077	0.485	0.477	0.485	0.501	0.485	0.49	0.474	0.469	0.486	0.479	0.467	0.388	0.374	0.361	0.347	0.324	0.317	0.31	0.305	0.306	0.306	0.301	291	0.190084	687	0.420611
Tonsil	1.752	2.04	0.624	0.623	0.613	0.59	0.584	0.548	0.532	0.522	0.502	0.491	0.468	0.341	0.333	0.321	0.33	0.335	0.342	0.347	0.343	0.339	0.342	0.355	477	0.132075	1068	0.37963
Oropharynx	0.521	0.488	0.254	0.271	0.288	0.3	0.319	0.315	0.328	0.345	0.35	0.365	0.36	0.33	0.339	0.335	0.33	0.327	0.326	0.338	0.34	0.34	0.339	0.338	140	0.164286	255	0.162551
Hypopharynx	1.908	1.67	0.529	0.552	0.552	0.575	0.577	0.556	0.563	0.542	0.546	0.544	0.5	0.273	0.262	0.25	0.228	0.217	0.206	0.203	0.191	0.184	0.18	0.163	503	0.11332	766	0.142009
Other Oral Cavity and Pharynx	0.503	0.59	1.224	1.2	1.162	1.155	1.161	1.139	1.139	1.128	1.093	1.079	1.078	1.016	0.974	0.958	0.966	0.934	0.944	0.938	0.912	0.899	0.876	0.857	123	0.0813008	229	0.149143
Digestive System	119.741	114.449	72.843	72.667	72.393	72.126	71.725	71.317	70.866	70.468	70.194	69.875	69.366	62.446	61.755	61.24	60.677	60.189	59.514	58.654	57.905	57.043	56.384	55.907	27554	0.16018	51653	0.235707
Esophagus	6.752	7.796	6.221	6.284	6.353	6.364	6.42	6.499	6.527	6.586	6.622	6.657	6.714	7.56	7.592	7.64	7.727	7.77	7.786	7.798	7.828	7.841	7.826	7.782	1683	0.0160676	3509	0.0680873
Stomach	18.089	12.542	12.498	12.113	11.683	11.366	11.007	10.786	10.595	10.322	10.152	9.891	9.686	7.271	6.995	6.734	6.469	6.257	6.045	5.847	5.642	5.417	5.244	5.071	4165	0.0687348	6164	0.115901
Small Intestine	1.242	2.015	0.43	0.431	0.429	0.445	0.443	0.445	0.462	0.474	0.484	0.505	0.509	0.522	0.507	0.5	0.484	0.466	0.449	0.451	0.443	0.443	0.45	0.451	270	0.177778	825	0.292342
Colon and Rectum	69.665	66.266	32.974	33.192	33.295	33.471	33.569	33.495	33.296	33.176	33.001	32.926	32.694	26.538	26.004	25.594	25.119	24.702	24.116	23.284	22.495	21.68	20.962	20.428	15908	0.244474	28735	0.355848
Colon excluding Rectum	46.229	46.527	25.542	25.996	26.355	26.802	27.169	27.381	27.466	27.604	27.652	27.779	27.71	22.508	22.033	21.656	21.175	20.76	20.203	19.418	18.692	17.929	17.249	16.747	10199	0.248067	19410	0.348688
Rectum and Rectosigmoid Junction	23.436	19.739	7.432	7.197	6.94	6.668	6.4	6.114	5.83	5.572	5.349	5.147	4.984	4.03	3.972	3.938	3.943	3.942	3.913	3.866	3.803	3.751	3.713	3.681	5709	0.238047	9325	0.370756
Anus, Anal Canal and Anorectum	0.634	1.13	0.035	0.034	0.034	0.048	0.063	0.081	0.102	0.105	0.115	0.12	0.127	0.142	0.142	0.145	0.148	0.153	0.153	0.159	0.161	0.163	0.172	0.174	158	0.320851	622	0.376911
Liver and Intrahepatic Bile Duct	3.871	7.892	3.908	3.881	3.842	3.852	3.867	3.936	4.021	4.099	4.216	4.286	4.37	6.514	6.557	6.644	6.749	6.863	7.085	7.245	7.462	7.605	7.74	7.978	882	0.0124717	4291	0.0408198
Liver	3.698	6.791	3.762	3.71	3.641	3.632	3.635	3.679	3.735	3.77	3.851	3.882	3.921	5.468	5.502	5.568	5.629	5.706	5.855	5.966	6.139	6.249	6.365	6.564	843	0.0130486	3789	0.0433326
Intrahepatic Bile Duct	0.173	1.101	0.145	0.171	0.201	0.22	0.233	0.257	0.285	0.329	0.365	0.404	0.449	1.047	1.055	1.076	1.12	1.157	1.23	1.279	1.323	1.356	1.376	1.413	39	0	502	0.0220645
Gallbladder	1.3	0.961	0.907	0.876	0.871	0.862	0.825	0.806	0.774	0.772	0.765	0.749	0.746	0.556	0.541	0.531	0.513	0.497	0.491	0.487	0.48	0.473	0.463	0.458	283	0.024735	431	0.0842343
Other Biliary	1.851	1.877	1.205	1.226	1.229	1.228	1.236	1.202	1.192	1.189	1.163	1.153	1.116	0.742	0.7	0.691	0.684	0.675	0.66	0.622	0.591	0.571	0.552	0.529	422	0.049763	838	0.103798
Pancreas	15.198	12.989	13.686	13.669	13.728	13.626	13.49	13.318	13.177	13.036	13	12.926	12.774	12.181	12.229	12.242	12.223	12.205	12.149	12.218	12.295	12.358	12.481	12.514	3512	0.0133827	5759	0.021325
Retroperitoneum	0.598	0.446	0.323	0.324	0.301	0.287	0.273	0.25	0.25	0.246	0.228	0.224	0.214	0.124	0.119	0.115	0.104	0.096	0.092	0.086	0.089	0.084	0.083	0.083	161	0.130435	243	0.292743
Peritoneum, Omentum and Mesentery	0.076	0.089	0.146	0.141	0.136	0.12	0.105	0.101	0.097	0.09	0.096	0.092	0.088	0.078	0.081	0.078	0.08	0.082	0.08	0.087	0.087	0.084	0.086	0.085	22	0.181818	45	0.222222
Other Digestive Organs	0.467	0.445	0.509	0.495	0.493	0.455	0.426	0.399	0.375	0.373	0.352	0.346	0.327	0.22	0.288	0.326	0.376	0.425	0.408	0.37	0.332	0.324	0.325	0.355	88	0.0113636	191	0.026816
Respiratory System	100.323	96.8	80.408	82.279	83.993	85.54	86.948	88.035	89.131	90.108	90.994	91.754	92.225	85.477	83.514	81.834	80.248	78.611	77.322	75.74	74.249	72.668	70.889	69.19	25874	0.0855299	42296	0.0882716
Nose, Nasal Cavity and Middle Ear	0.944	0.942	0.488	0.466	0.457	0.423	0.381	0.361	0.345	0.336	0.342	0.335	0.324	0.252	0.246	0.237	0.221	0.215	0.215	0.214	0.216	0.202	0.196	0.198	256	0.280117	469	0.327711
Larynx	9.58	7.446	3.389	3.408	3.393	3.389	3.329	3.296	3.254	3.215	3.211	3.145	3.101	2.712	2.642	2.586	2.539	2.475	2.431	2.358	2.301	2.266	2.19	2.141	2673	0.367754	3561	0.371401
Lung and Bronchus	89.301	88.069	75.773	77.655	79.403	81.03	82.579	83.752	84.935	85.955	86.832	87.67	88.208	82.06	80.202	78.624	77.131	75.585	74.355	72.865	71.457	69.948	68.27	66.63	22802	0.0495514	38070	0.0572097
Pleura	0.062	0.041	0.248	0.261	0.272	0.282	0.296	0.302	0.307	0.318	0.328	0.33	0.331	0.307	0.284	0.251	0.228	0.201	0.186	0.181	0.166	0.155	0.144	0.132	16	0	12	0.166667
Trachea, Mediastinum and Other Respiratory Organs	0.437	0.302	0.511	0.489	0.468	0.416	0.363	0.325	0.29	0.284	0.28	0.275	0.261	0.146	0.139	0.135	0.13	0.137	0.135	0.123	0.109	0.098	0.09	0.089	127	0.220472	184	0.417596
Bones and Joints	0.984	1.098	1.173	1.147	1.121	1.033	0.929	0.809	0.691	0.664	0.614	0.601	0.581	0.582	0.566	0.558	0.558	0.538	0.54	0.536	0.539	0.544	0.546	0.543	343	0.407192	686	0.510047
Soft Tissue including Heart	2.731	3.437	1.036	1.029	1.03	1.121	1.223	1.315	1.393	1.407	1.407	1.417	1.434	1.67	1.623	1.586	1.529	1.475	1.446	1.432	1.425	1.447	1.466	1.478	776	0.427328	1837	0.495156
Skin excluding Basal and Squamous	8.665	23.705	3.998	4.118	4.179	4.29	4.342	4.375	4.477	4.597	4.751	4.933	5.085	5.331	5.337	5.307	5.33	5.284	5.291	5.318	5.341	5.438	5.487	5.523	2442	0.543892	11495	0.659161
Melanoma of the Skin	8.089	21.465	2.678	2.787	2.863	2.992	3.055	3.108	3.176	3.211	3.29	3.371	3.432	3.99	3.967	3.915	3.9	3.825	3.847	3.885	3.922	4.002	4.029	4.052	2287	0.536436	10441	0.668996
Other Non-Epithelial Skin	0.576	2.24	1.32	1.332	1.316	1.298	1.287	1.267	1.301	1.386	1.461	1.563	1.653	1.341	1.37	1.392	1.43	1.459	1.444	1.433	1.419	1.437	1.457	1.472	155	0.654464	1054	0.561951
Breast	1.081	1.127	0.39	0.381	0.37	0.346	0.327	0.316	0.309	0.315	0.311	0.317	0.305	0.335	0.332	0.339	0.346	0.342	0.334	0.315	0.3	0.297	0.29	0.296	248	0.404953	500	0.447272
Male Genital System	96.869	176.966	32.332	32.465	32.838	33.234	33.481	33.725	33.856	34.088	34.304	34.482	34.848	35.454	34.035	32.633	31.446	30.427	29.275	28.175	27.122	25.998	25.252	24.457	20378	0.263624	90462	0.605339
Prostate	91.993	170.683	31.192	31.382	31.826	32.293	32.608	32.936	33.111	33.384	33.637	33.817	34.211	34.973	33.544	32.144	30.968	29.95	28.805	27.707	26.654	25.535	24.798	24.006	18777	0.229838	86158	0.592619
Testis	3.534	5.201	0.771	0.716	0.661	0.606	0.541	0.473	0.433	0.401	0.376	0.372	0.354	0.254	0.264	0.261	0.261	0.263	0.255	0.256	0.258	0.248	0.242	0.239	1276	0.723199	3821	0.915825
Penis	1.099	0.735	0.308	0.301	0.289	0.278	0.273	0.261	0.256	0.247	0.237	0.246	0.237	0.193	0.188	0.188	0.179	0.178	0.184	0.182	0.182	0.185	0.181	0.18	264	0.416667	319	0.425314
Other Male Genital Organs	0.242	0.348	0.062	0.066	0.061	0.057	0.059	0.055	0.055	0.055	0.053	0.047	0.046	0.034	0.038	0.041	0.038	0.036	0.032	0.03	0.028	0.03	0.031	0.032	61	0.442623	164	0.517211
Urinary System	46.301	54.384	15.219	15.3	15.296	15.232	15.125	14.98	14.905	14.825	14.732	14.656	14.461	14.156	14.069	14.028	14.059	14.03	14.018	13.987	13.934	13.878	13.882	13.847	10852	0.354487	23353	0.435132
Urinary Bladder	33.96	37.222	9.75	9.743	9.691	9.584	9.426	9.263	9.114	8.977	8.81	8.662	8.45	7.717	7.687	7.639	7.642	7.61	7.56	7.587	7.611	7.635	7.688	7.661	7884	0.370608	15780	0.455562
Kidney and Renal Pelvis	10.857	15.723	5.182	5.256	5.3	5.335	5.393	5.405	5.469	5.529	5.602	5.691	5.729	6.191	6.119	6.109	6.122	6.113	6.158	6.108	6.039	5.944	5.878	5.853	2686	0.310577	7127	0.398788
Ureter	0.945	0.873	0.178	0.188	0.189	0.193	0.195	0.198	0.211	0.211	0.208	0.198	0.185	0.171	0.168	0.165	0.162	0.154	0.145	0.143	0.145	0.147	0.152	0.152	184	0.342391	264	0.245293
Other Urinary Organs	0.539	0.566	0.109	0.113	0.117	0.121	0.11	0.113	0.111	0.108	0.113	0.105	0.097	0.077	0.095	0.114	0.133	0.153	0.156	0.149	0.138	0.152	0.164	0.181	98	0.285011	182	0.366319
Eye and Orbit	1.084	1.008	0.216	0.214	0.208	0.203	0.183	0.174	0.163	0.159	0.161	0.154	0.145	0.122	0.115	0.11	0.105	0.097	0.098	0.092	0.097	0.094	0.093	0.096	311	0.5591	554	0.586351
Brain and Other Nervous System	6.716	7.982	5.04	5.162	5.3	5.367	5.407	5.392	5.354	5.368	5.399	5.47	5.522	5.69	5.687	5.648	5.606	5.547	5.473	5.387	5.347	5.266	5.203	5.213	2092	0.129978	4420	0.240185
Endocrine System	3.493	4.345	0.785	0.79	0.805	0.81	0.799	0.788	0.776	0.762	0.759	0.751	0.76	0.786	0.793	0.803	0.813	0.821	0.803	0.794	0.785	0.78	0.799	0.807	929	0.681265	2462	0.70629
Thyroid	2.887	3.556	0.427	0.438	0.446	0.455	0.429	0.417	0.401	0.379	0.378	0.373	0.376	0.417	0.424	0.438	0.443	0.459	0.454	0.455	0.457	0.46	0.482	0.49	748	0.780099	1982	0.772079
Other Endocrine including Thymus	0.606	0.789	0.359	0.352	0.359	0.355	0.37	0.371	0.375	0.384	0.381	0.379	0.384	0.37	0.369	0.365	0.369	0.362	0.349	0.34	0.328	0.32	0.317	0.318	181	0.268927	480	0.433087
Lymphoma	16.463	27.391	8.734	8.57	8.496	8.512	8.592	8.636	8.748	8.882	9.04	9.352	9.581	11.545	11.42	11.212	10.931	10.621	10.355	10.034	9.742	9.443	9.177	8.971	4613	0.317023	14455	0.396245
Hodgkin Lymphoma	3.859	3.141	1.759	1.619	1.497	1.392	1.325	1.249	1.187	1.141	1.127	1.084	1.062	0.635	0.626	0.605	0.59	0.582	0.562	0.561	0.546	0.541	0.529	0.506	1304	0.509963	2056	0.712592
Non-Hodgkin Lymphoma	12.604	24.251	6.975	6.952	6.999	7.12	7.267	7.387	7.56	7.74	7.912	8.268	8.52	10.91	10.794	10.607	10.341	10.039	9.793	9.473	9.196	8.902	8.648	8.465	3309	0.240985	12399	0.34381
Myeloma	5.961	7.287	3.643	3.768	3.864	3.97	4.027	4.059	4.116	4.172	4.209	4.311	4.395	4.893	4.836	4.764	4.705	4.711	4.683	4.622	4.578	4.48	4.437	4.404	1431	0.0566473	3414	0.127702
Leukemia	17.448	17.329	10.884	10.87	10.883	10.908	10.992	11.001	11.052	11.019	10.885	10.853	10.773	10.457	10.317	10.258	10.2	10.209	10.151	10.028	9.934	9.816	9.695	9.629	4267	0.137028	8532	0.30759
Lymphocytic Leukemia	8.51	8.553	3.563	3.469	3.431	3.436	3.45	3.464	3.472	3.468	3.413	3.428	3.406	3.313	3.243	3.181	3.139	3.114	3.08	3.035	3.007	2.969	2.912	2.874	2124	0.230931	4464	0.445469
Acute Lymphocytic Leukemia	1.325	1.621	0.885	0.833	0.811	0.796	0.782	0.783	0.774	0.785	0.791	0.789	0.774	0.635	0.621	0.618	0.61	0.603	0.608	0.592	0.589	0.572	0.56	0.561	493	0.261663	1302	0.587176
Chronic Lymphocytic Leukemia	6.317	6.114	2.104	2.113	2.142	2.163	2.197	2.204	2.213	2.24	2.197	2.232	2.248	2.424	2.379	2.327	2.307	2.296	2.263	2.239	2.217	2.192	2.155	2.12	1427	0.228757	2725	0.354453
Other Lymphocytic Leukemia	0.868	0.819	0.574	0.524	0.478	0.478	0.472	0.477	0.485	0.443	0.425	0.407	0.384	0.254	0.242	0.235	0.221	0.215	0.209	0.204	0.202	0.205	0.197	0.192	204	0.171569	437	0.610387
Myeloid and Monocytic Leukemia	7.745	7.524	5.202	5.253	5.237	5.228	5.216	5.161	5.143	5.049	4.918	4.824	4.712	4.481	4.484	4.517	4.537	4.599	4.623	4.568	4.529	4.475	4.433	4.438	1872	0.0334132	3641	0.16641
Acute Myeloid Leukemia	4.049	4.523	3.122	3.207	3.227	3.228	3.209	3.189	3.177	3.141	3.077	3.018	2.963	3.099	3.143	3.212	3.297	3.433	3.542	3.583	3.613	3.61	3.607	3.631	1008	0.0287921	2208	0.136422
Acute Monocytic Leukemia	0.288	0.327	0.233	0.218	0.193	0.188	0.186	0.178	0.186	0.18	0.171	0.162	0.149	0.082	0.076	0.073	0.067	0.062	0.061	0.058	0.057	0.053	0.047	0.042	72	0	153	0.135948
Chronic Myeloid Leukemia	2.567	2.402	1.33	1.34	1.344	1.335	1.352	1.338	1.337	1.328	1.312	1.308	1.294	1.153	1.074	0.993	0.888	0.762	0.693	0.606	0.536	0.498	0.462	0.444	630	0.045375	1185	0.228762
Other Myeloid/Monocytic Leukemia	0.841	0.272	0.516	0.488	0.474	0.477	0.47	0.455	0.443	0.399	0.358	0.337	0.306	0.147	0.191	0.238	0.284	0.341	0.327	0.32	0.323	0.314	0.317	0.321	162	0.0308642	95	0.147368
Other Leukemia	1.193	1.252	2.119	2.148	2.215	2.244	2.326	2.375	2.437	2.501	2.554	2.601	2.655	2.663	2.591	2.561	2.525	2.496	2.448	2.426	2.397	2.372	2.35	2.317	271	0.115413	427	0.0679428
Other Acute Leukemia	0.593	0.695	1.073	1.09	1.098	1.116	1.148	1.18	1.228	1.275	1.319	1.346	1.396	1.359	1.298	1.258	1.209	1.157	1.11	1.074	1.031	0.984	0.952	0.915	170	0.125445	256	0.0319687
Aleukemic, Subleukemic and NOS	0.6	0.557	1.046	1.058	1.117	1.127	1.177	1.195	1.208	1.227	1.236	1.255	1.259	1.304	1.293	1.303	1.316	1.339	1.339	1.351	1.367	1.388	1.398	1.402	101	0.0990099	171	0.123367

## Sheet: 10y_Female
	Incidence		Mor																						sur
	Female	Female	Female	Female	Female	Female	Female	Female	Female	Female	Female	Female	Female	Female	Female	Female	Female	Female	Female	Female	Female	Female	Female	Female	Female	Female	Female	Female
	1973-1976	1995-1998	1973-1976	1974-1977	1975-1978	1976-1979	1977-1980	1978-1981	1979-1982	1980-1983	1981-1984	1982-1985	1983-1986	1995-1998	1996-1999	1997-2000	1998-2001	1999-2002	2000-2003	2001-2004	2002-2005	2003-2006	2004-2007	2005-2008	1973-1976	1973-1976	1995-1998	1995-1998
			Rate	Rate	Rate	Rate	Rate	Rate	Rate	Rate	Rate	Rate	Rate	Rate	Rate	Rate	Rate	Rate	Rate	Rate	Rate	Rate	Rate	Rate	N	Observed	N	Observed
Oral Cavity and Pharynx	7.198	6.917	2.26	2.27	2.278	2.294	2.306	2.292	2.281	2.234	2.207	2.174	2.159	1.765	1.706	1.662	1.613	1.57	1.538	1.511	1.479	1.441	1.428	1.405	2245	0.349255	4037	0.406416
Lip	0.444	0.442	0.018	0.018	0.02	0.021	0.021	0.022	0.019	0.019	0.018	0.018	0.018	0.015	0.014	0.012	0.01	0.01	0.01	0.011	0.012	0.01	0.01	0.01	131	0.467183	250	0.559803
Tongue	1.427	1.57	0.539	0.532	0.538	0.534	0.529	0.523	0.528	0.519	0.521	0.512	0.501	0.413	0.407	0.405	0.396	0.395	0.395	0.389	0.388	0.38	0.381	0.376	444	0.276142	946	0.386167
Salivary Gland	0.993	1.041	0.251	0.243	0.24	0.233	0.225	0.218	0.2	0.193	0.196	0.195	0.195	0.167	0.163	0.162	0.159	0.158	0.156	0.152	0.146	0.14	0.138	0.136	305	0.631621	629	0.608838
Floor of Mouth	0.814	0.623	0.122	0.12	0.127	0.124	0.122	0.122	0.114	0.111	0.108	0.102	0.096	0.049	0.046	0.043	0.038	0.032	0.029	0.025	0.023	0.023	0.021	0.023	264	0.408746	346	0.341424
Gum and Other Mouth	1.601	1.484	0.458	0.459	0.454	0.473	0.491	0.49	0.501	0.484	0.463	0.465	0.461	0.384	0.368	0.356	0.34	0.318	0.308	0.302	0.293	0.287	0.278	0.269	485	0.359729	839	0.367651
Nasopharynx	0.406	0.47	0.179	0.182	0.184	0.186	0.187	0.185	0.186	0.187	0.192	0.189	0.189	0.155	0.152	0.147	0.142	0.141	0.133	0.131	0.126	0.12	0.123	0.121	139	0.334006	316	0.433466
Tonsil	0.782	0.554	0.18	0.181	0.182	0.18	0.176	0.176	0.171	0.171	0.162	0.149	0.147	0.106	0.101	0.097	0.096	0.095	0.091	0.09	0.09	0.087	0.089	0.088	245	0.194597	312	0.384147
Oropharynx	0.14	0.149	0.075	0.08	0.082	0.088	0.092	0.097	0.103	0.108	0.117	0.116	0.119	0.118	0.111	0.111	0.111	0.112	0.109	0.109	0.109	0.107	0.112	0.114	46	0.217391	90	0.243056
Hypopharynx	0.424	0.39	0.105	0.112	0.113	0.113	0.117	0.119	0.116	0.113	0.114	0.111	0.114	0.06	0.06	0.058	0.059	0.052	0.047	0.046	0.04	0.038	0.039	0.038	134	0.112859	220	0.140599
Other Oral Cavity and Pharynx	0.166	0.195	0.333	0.342	0.337	0.341	0.346	0.341	0.343	0.33	0.316	0.316	0.317	0.299	0.284	0.271	0.262	0.259	0.26	0.256	0.253	0.249	0.24	0.23	52	0.115385	89	0.187432
Digestive System	81.409	75.499	47.387	47.002	46.737	46.524	46.161	45.794	45.241	44.77	44.514	44.159	43.708	38.292	37.871	37.577	37.334	36.902	36.418	35.749	35.085	34.612	34.033	33.625	24571	0.217502	46383	0.259436
Esophagus	2.178	2.166	1.718	1.735	1.767	1.786	1.801	1.802	1.808	1.807	1.818	1.802	1.803	1.805	1.807	1.799	1.804	1.782	1.776	1.75	1.719	1.703	1.662	1.623	679	0.0307357	1239	0.0648287
Stomach	8.322	5.579	6.009	5.799	5.641	5.462	5.318	5.2	5.049	4.931	4.816	4.681	4.527	3.502	3.388	3.311	3.241	3.145	3.073	2.977	2.882	2.796	2.698	2.612	2490	0.0823258	3953	0.142814
Small Intestine	0.939	1.558	0.305	0.305	0.31	0.321	0.32	0.327	0.326	0.324	0.328	0.317	0.318	0.326	0.318	0.317	0.31	0.306	0.312	0.309	0.307	0.307	0.292	0.288	279	0.231157	804	0.325622
Colon and Rectum	53.039	47.703	25.353	25.189	25.101	25.011	24.742	24.512	24.119	23.767	23.588	23.376	23.057	18.439	18.095	17.841	17.584	17.215	16.797	16.227	15.63	15.14	14.671	14.32	16012	0.300225	28404	0.35734
Colon excluding Rectum	38.786	35.926	21.022	21.023	21.112	21.208	21.084	20.973	20.709	20.469	20.426	20.323	20.138	16.052	15.72	15.501	15.253	14.905	14.521	13.983	13.411	12.938	12.481	12.126	11592	0.301899	21171	0.341654
Rectum and Rectosigmoid Junction	14.253	11.777	4.33	4.167	3.99	3.804	3.659	3.539	3.41	3.298	3.162	3.053	2.919	2.387	2.375	2.341	2.331	2.31	2.276	2.244	2.219	2.202	2.19	2.194	4420	0.295833	7233	0.40332
Anus, Anal Canal and Anorectum	0.908	1.326	0.036	0.034	0.033	0.059	0.086	0.114	0.148	0.153	0.159	0.168	0.164	0.172	0.176	0.181	0.187	0.197	0.205	0.21	0.213	0.218	0.217	0.226	286	0.403613	777	0.496346
Liver and Intrahepatic Bile Duct	1.771	3.063	2.077	2.036	1.978	1.979	1.988	1.989	2.021	2.011	2.027	2.077	2.102	2.928	2.938	2.944	2.946	2.971	3.013	3.083	3.138	3.2	3.233	3.237	513	0.0371436	2103	0.0473186
Liver	1.627	2.332	1.977	1.913	1.833	1.818	1.812	1.802	1.812	1.768	1.754	1.772	1.768	2.168	2.144	2.123	2.097	2.096	2.106	2.128	2.152	2.172	2.175	2.171	473	0.0360537	1623	0.057654
Intrahepatic Bile Duct	0.143	0.731	0.1	0.123	0.146	0.161	0.176	0.188	0.21	0.242	0.273	0.306	0.334	0.76	0.794	0.821	0.849	0.876	0.907	0.954	0.986	1.028	1.058	1.066	40	0.05	480	0.0126769
Gallbladder	2.317	1.36	1.774	1.704	1.658	1.605	1.579	1.53	1.474	1.441	1.383	1.362	1.327	0.951	0.935	0.906	0.884	0.862	0.825	0.807	0.795	0.794	0.782	0.768	719	0.029259	1017	0.0837643
Other Biliary	1.326	1.142	0.917	0.923	0.929	0.927	0.925	0.923	0.919	0.901	0.885	0.852	0.82	0.534	0.509	0.513	0.509	0.5	0.488	0.461	0.442	0.428	0.42	0.407	401	0.0448878	751	0.103816
Pancreas	9.656	10.073	8.457	8.565	8.629	8.727	8.792	8.833	8.853	8.937	9.034	9.059	9.152	9.159	9.183	9.19	9.244	9.257	9.251	9.253	9.302	9.371	9.403	9.487	2912	0.0149222	6332	0.0221292
Retroperitoneum	0.465	0.39	0.217	0.209	0.205	0.193	0.184	0.178	0.164	0.157	0.153	0.143	0.134	0.091	0.083	0.081	0.079	0.072	0.069	0.064	0.062	0.059	0.058	0.057	153	0.156863	268	0.301748
Peritoneum, Omentum and Mesentery	0.096	0.771	0.154	0.154	0.145	0.136	0.12	0.099	0.09	0.087	0.084	0.086	0.086	0.226	0.248	0.273	0.295	0.317	0.34	0.359	0.372	0.38	0.388	0.384	28	0.178571	503	0.153309
Other Digestive Organs	0.391	0.367	0.371	0.349	0.341	0.318	0.306	0.285	0.269	0.253	0.24	0.236	0.219	0.158	0.193	0.221	0.251	0.279	0.269	0.249	0.224	0.217	0.209	0.215	99	0	232	0.0697961
Respiratory System	26.281	54.135	18.118	19.26	20.481	21.628	22.903	24.116	25.369	26.829	28.026	29.385	30.606	41.428	41.387	41.539	41.579	41.695	41.936	41.852	41.74	41.389	41.064	40.594	8302	0.121381	30588	0.0977581
Nose, Nasal Cavity and Middle Ear	0.576	0.556	0.229	0.221	0.218	0.202	0.194	0.182	0.172	0.169	0.159	0.157	0.151	0.13	0.127	0.121	0.124	0.116	0.111	0.114	0.108	0.112	0.113	0.114	179	0.360191	349	0.363619
Larynx	1.472	1.617	0.436	0.458	0.477	0.476	0.473	0.485	0.498	0.518	0.53	0.53	0.532	0.549	0.546	0.538	0.528	0.512	0.496	0.475	0.472	0.468	0.457	0.461	475	0.44534	923	0.346215
Lung and Bronchus	24.021	51.787	17.17	18.304	19.513	20.7	21.999	23.23	24.495	25.935	27.137	28.502	29.737	40.609	40.579	40.761	40.811	40.957	41.223	41.164	41.071	40.724	40.414	39.938	7580	0.0938909	29216	0.085768
Pleura	0.024	0.024	0.092	0.087	0.088	0.081	0.08	0.08	0.084	0.084	0.086	0.083	0.075	0.061	0.056	0.048	0.047	0.044	0.042	0.04	0.035	0.033	0.031	0.03	7	0	10	0.2
Trachea, Mediastinum and Other Respiratory Organs	0.187	0.151	0.192	0.189	0.185	0.169	0.157	0.138	0.12	0.122	0.114	0.113	0.11	0.078	0.079	0.07	0.069	0.066	0.064	0.059	0.054	0.052	0.049	0.051	61	0.327869	90	0.42237
Bones and Joints	0.667	0.789	0.708	0.679	0.662	0.588	0.538	0.476	0.402	0.393	0.367	0.367	0.373	0.36	0.359	0.352	0.357	0.352	0.344	0.349	0.35	0.357	0.359	0.358	245	0.456464	499	0.600267
Soft Tissue including Heart	1.852	2.467	0.791	0.799	0.822	0.902	0.987	1.063	1.13	1.129	1.152	1.181	1.193	1.404	1.359	1.307	1.235	1.168	1.153	1.134	1.134	1.141	1.143	1.144	603	0.448943	1543	0.528982
Skin excluding Basal and Squamous	7.75	15.854	2.223	2.279	2.33	2.35	2.302	2.295	2.27	2.272	2.303	2.293	2.318	2.252	2.235	2.208	2.2	2.2	2.198	2.163	2.162	2.151	2.141	2.13	2496	0.679325	9456	0.763568
Melanoma of the Skin	7.182	14.439	1.614	1.671	1.715	1.775	1.771	1.804	1.819	1.82	1.846	1.841	1.858	1.83	1.814	1.79	1.768	1.757	1.756	1.73	1.745	1.745	1.73	1.716	2312	0.67599	8522	0.77588
Other Non-Epithelial Skin	0.568	1.415	0.609	0.608	0.615	0.576	0.531	0.491	0.451	0.452	0.457	0.452	0.46	0.422	0.421	0.417	0.432	0.444	0.441	0.433	0.417	0.406	0.411	0.414	184	0.721827	934	0.650397
Breast	104.792	136.361	31.886	31.939	31.873	31.805	31.776	31.646	31.763	31.973	32.281	32.543	32.713	28.926	27.942	27.236	26.686	26.201	25.855	25.307	24.829	24.305	23.722	23.235	32294	0.490102	82923	0.639013
Female Genital System	69.263	52.91	22.262	21.766	21.261	20.789	20.286	19.939	19.59	19.369	19.068	18.832	18.656	17.03	16.841	16.754	16.716	16.715	16.642	16.498	16.304	16.155	15.997	15.822	23039	0.562739	33531	0.522431
Cervix Uteri	15.288	9.217	5.816	5.493	5.192	4.948	4.705	4.547	4.361	4.227	4.1	3.975	3.904	3.141	3.039	2.932	2.816	2.709	2.624	2.533	2.471	2.44	2.424	2.414	4990	0.548721	6896	0.61087
Corpus and Uterus, NOS	33.936	25.474	5.423	5.318	5.229	5.157	5.108	5.023	4.96	4.912	4.803	4.733	4.631	4.094	4.079	4.073	4.116	4.131	4.143	4.147	4.132	4.146	4.16	4.178	11767	0.711352	15659	0.625067
Corpus Uteri	33.227	24.972	2.235	2.299	2.374	2.425	2.448	2.461	2.457	2.481	2.464	2.418	2.39	2.062	2.035	2.003	1.981	1.962	1.957	1.95	1.932	1.942	1.928	1.915	11586	0.718595	15408	0.632139
Uterus, NOS	0.71	0.502	3.188	3.019	2.855	2.732	2.66	2.562	2.503	2.431	2.339	2.316	2.242	2.032	2.044	2.07	2.136	2.169	2.186	2.197	2.2	2.204	2.232	2.262	181	0.248158	251	0.188121
Ovary	16.355	14.446	9.886	9.838	9.748	9.618	9.44	9.352	9.27	9.236	9.192	9.152	9.159	8.91	8.823	8.831	8.847	8.922	8.943	8.909	8.821	8.701	8.544	8.337	5200	0.270746	8858	0.293151
Vagina	0.817	0.689	0.364	0.361	0.345	0.339	0.332	0.327	0.316	0.314	0.306	0.307	0.311	0.263	0.259	0.255	0.25	0.238	0.233	0.23	0.226	0.224	0.219	0.216	228	0.303447	334	0.295573
Vulva	2.053	2.348	0.536	0.521	0.516	0.499	0.484	0.478	0.464	0.461	0.451	0.445	0.441	0.444	0.44	0.445	0.451	0.454	0.451	0.453	0.453	0.456	0.46	0.467	595	0.449637	1348	0.480862
Other Female Genital Organs	0.813	0.735	0.237	0.235	0.23	0.228	0.217	0.211	0.218	0.218	0.217	0.219	0.21	0.179	0.202	0.217	0.236	0.26	0.249	0.225	0.201	0.189	0.19	0.21	259	0.425788	436	0.429855
Urinary System	14.417	17.927	5.442	5.473	5.478	5.45	5.407	5.362	5.323	5.329	5.31	5.289	5.309	5.371	5.303	5.27	5.216	5.224	5.222	5.2	5.175	5.101	5.073	5.02	4402	0.388463	10199	0.428837
Urinary Bladder	8.823	9.549	2.87	2.86	2.852	2.835	2.798	2.741	2.671	2.628	2.568	2.512	2.469	2.346	2.346	2.32	2.28	2.295	2.277	2.274	2.267	2.221	2.223	2.213	2696	0.419974	5466	0.441895
Kidney and Renal Pelvis	4.943	7.832	2.378	2.412	2.422	2.415	2.407	2.426	2.461	2.513	2.559	2.597	2.658	2.875	2.797	2.783	2.769	2.758	2.772	2.757	2.738	2.707	2.68	2.634	1523	0.341955	4462	0.425882
Ureter	0.422	0.35	0.097	0.102	0.104	0.105	0.108	0.107	0.107	0.105	0.1	0.098	0.101	0.089	0.094	0.091	0.086	0.084	0.084	0.086	0.088	0.092	0.087	0.086	115	0.26087	156	0.224003
Other Urinary Organs	0.229	0.196	0.097	0.1	0.1	0.096	0.094	0.088	0.084	0.084	0.082	0.081	0.081	0.061	0.066	0.076	0.081	0.088	0.089	0.082	0.082	0.081	0.083	0.087	68	0.397059	115	0.208338
Eye and Orbit	0.785	0.743	0.16	0.154	0.152	0.146	0.138	0.127	0.123	0.117	0.116	0.115	0.113	0.089	0.085	0.079	0.075	0.071	0.069	0.067	0.065	0.062	0.063	0.067	256	0.59375	467	0.587105
Brain and Other Nervous System	4.64	5.49	3.387	3.456	3.567	3.579	3.557	3.555	3.547	3.593	3.661	3.701	3.703	3.875	3.861	3.801	3.725	3.67	3.623	3.587	3.572	3.514	3.477	3.462	1582	0.176587	3570	0.259748
Endocrine System	6.699	10.194	0.932	0.911	0.896	0.877	0.859	0.854	0.842	0.828	0.824	0.8	0.799	0.756	0.761	0.76	0.765	0.759	0.753	0.748	0.744	0.751	0.764	0.774	2184	0.812876	6870	0.867256
Thyroid	6.308	9.555	0.646	0.635	0.624	0.607	0.589	0.568	0.549	0.528	0.523	0.506	0.496	0.461	0.464	0.466	0.47	0.473	0.474	0.472	0.474	0.48	0.486	0.498	2059	0.844402	6475	0.893307
Other Endocrine including Thymus	0.391	0.639	0.286	0.275	0.272	0.27	0.271	0.286	0.293	0.3	0.3	0.294	0.303	0.295	0.297	0.293	0.295	0.286	0.279	0.276	0.269	0.271	0.279	0.276	125	0.295784	395	0.43831
Lymphoma	11.894	18.524	5.791	5.756	5.724	5.709	5.795	5.849	5.965	6.121	6.198	6.292	6.403	7.588	7.501	7.377	7.145	6.917	6.67	6.407	6.18	5.972	5.787	5.614	3933	0.340691	11561	0.449323
Hodgkin Lymphoma	2.436	2.503	1.03	0.954	0.896	0.823	0.789	0.757	0.727	0.711	0.671	0.632	0.604	0.425	0.417	0.404	0.385	0.39	0.386	0.373	0.367	0.355	0.34	0.333	921	0.562981	1673	0.777352
Non-Hodgkin Lymphoma	9.458	16.02	4.761	4.802	4.828	4.886	5.005	5.093	5.238	5.41	5.527	5.659	5.799	7.163	7.084	6.972	6.76	6.527	6.284	6.035	5.814	5.617	5.447	5.281	3012	0.272866	9888	0.394033
Myeloma	4.052	4.914	2.428	2.489	2.565	2.63	2.667	2.713	2.762	2.808	2.866	2.925	2.968	3.256	3.228	3.234	3.224	3.206	3.164	3.089	3.02	2.949	2.882	2.789	1293	0.0674729	3047	0.107898
Leukemia	9.924	10.205	6.212	6.217	6.191	6.252	6.319	6.314	6.354	6.317	6.297	6.315	6.276	5.932	5.928	5.892	5.888	5.861	5.771	5.665	5.551	5.48	5.398	5.347	3196	0.177979	6295	0.310583
Lymphocytic Leukemia	4.34	4.698	1.777	1.757	1.716	1.723	1.737	1.726	1.742	1.731	1.716	1.711	1.687	1.634	1.627	1.587	1.584	1.583	1.549	1.519	1.482	1.454	1.428	1.397	1448	0.323772	3036	0.464824
Acute Lymphocytic Leukemia	0.841	1.214	0.524	0.512	0.505	0.495	0.505	0.494	0.498	0.501	0.49	0.497	0.49	0.427	0.421	0.408	0.412	0.406	0.4	0.398	0.394	0.39	0.39	0.385	340	0.345162	968	0.613351
Chronic Lymphocytic Leukemia	3.101	3.179	0.98	0.985	0.965	0.987	0.999	1.001	1.019	1.016	1.027	1.031	1.031	1.102	1.107	1.084	1.081	1.09	1.065	1.04	1.01	0.987	0.961	0.938	992	0.328322	1893	0.38793
Other Lymphocytic Leukemia	0.398	0.306	0.273	0.26	0.246	0.241	0.234	0.231	0.225	0.213	0.2	0.182	0.167	0.105	0.099	0.096	0.091	0.087	0.084	0.08	0.077	0.078	0.077	0.074	116	0.224138	175	0.50812
Myeloid and Monocytic Leukemia	4.918	4.721	3.214	3.23	3.25	3.261	3.256	3.229	3.183	3.109	3.069	3.047	2.989	2.751	2.758	2.774	2.809	2.798	2.773	2.74	2.672	2.656	2.615	2.601	1555	0.0437945	2863	0.176993
Acute Myeloid Leukemia	2.81	3.035	2.023	2.072	2.104	2.102	2.103	2.079	2.04	1.987	1.949	1.936	1.906	1.963	1.991	2.038	2.113	2.153	2.184	2.199	2.179	2.195	2.181	2.187	899	0.0411568	1829	0.158828
Acute Monocytic Leukemia	0.205	0.191	0.147	0.137	0.128	0.121	0.113	0.105	0.106	0.104	0.101	0.102	0.098	0.043	0.04	0.036	0.033	0.032	0.029	0.028	0.025	0.022	0.022	0.023	62	0.016129	103	0.103798
Chronic Myeloid Leukemia	1.48	1.355	0.764	0.769	0.783	0.796	0.79	0.792	0.783	0.788	0.806	0.812	0.81	0.661	0.624	0.58	0.528	0.459	0.41	0.364	0.318	0.291	0.271	0.25	468	0.0535827	859	0.222329
Other Myeloid/Monocytic Leukemia	0.422	0.141	0.28	0.252	0.235	0.241	0.251	0.253	0.255	0.229	0.213	0.197	0.175	0.084	0.104	0.12	0.135	0.155	0.151	0.15	0.15	0.147	0.141	0.141	126	0.0396825	72	0.202075
Other Leukemia	0.667	0.786	1.221	1.23	1.225	1.268	1.326	1.359	1.428	1.477	1.512	1.557	1.6	1.547	1.543	1.531	1.496	1.479	1.448	1.406	1.397	1.369	1.355	1.349	193	0.165803	396	0.0927518
Other Acute Leukemia	0.365	0.42	0.659	0.666	0.654	0.673	0.692	0.72	0.771	0.804	0.84	0.868	0.903	0.815	0.798	0.767	0.718	0.693	0.653	0.619	0.608	0.577	0.56	0.55	114	0.157895	213	0.0556157
Aleukemic, Subleukemic and NOS	0.302	0.366	0.562	0.564	0.571	0.595	0.634	0.639	0.657	0.673	0.672	0.69	0.697	0.732	0.745	0.764	0.778	0.786	0.795	0.787	0.789	0.792	0.795	0.798	79	0.177215	183	0.136612
