# Supplementary material for: On the Validity of Using Increases in 5-Year Survival Rates to Measure Success in the Fight against Cancer
Source: PLoS One. 2014 Jul 23;9(7):e83100. doi: 10.1371/journal.pone.0083100 (PMC4108307; doi:10.1371/journal.pone.0083100)
Supplement: Table S2 — USA survival rates. (XLSX) [file pone.0083100.s013.xlsx]

## Sheet: Both_Genders
Survival per cancer type for the two years grouping 1973-1976, 2000-2003
Cumulative Summary/Male and female
	All Sites	All Sites	Oral Cavity and Pharynx	Oral Cavity and Pharynx	Lip	Lip	Tongue	Tongue	Salivary Gland	Salivary Gland	Floor of Mouth	Floor of Mouth	Gum and Other Mouth	Gum and Other Mouth	Nasopharynx	Nasopharynx	Tonsil	Tonsil	Oropharynx	Oropharynx	Hypopharynx	Hypopharynx	Other Oral Cavity and Pharynx	Other Oral Cavity and Pharynx	Digestive System	Digestive System	Esophagus	Esophagus	Stomach	Stomach	Small Intestine	Small Intestine	Colon and Rectum	Colon and Rectum	Colon excluding Rectum	Colon excluding Rectum	Cecum	Cecum	Appendix	Appendix	Ascending Colon	Ascending Colon	Hepatic Flexure	Hepatic Flexure	Transverse Colon	Transverse Colon	Splenic Flexure	Splenic Flexure	Descending Colon
	1973-1976	2000-2003	1973-1976	2000-2003	1973-1976	2000-2003	1973-1976	2000-2003	1973-1976	2000-2003	1973-1976	2000-2003	1973-1976	2000-2003	1973-1976	2000-2003	1973-1976	2000-2003	1973-1976	2000-2003	1973-1976	2000-2003	1973-1976	2000-2003	1973-1976	2000-2003	1973-1976	2000-2003	1973-1976	2000-2003	1973-1976	2000-2003	1973-1976	2000-2003	1973-1976	2000-2003	1973-1976	2000-2003	1973-1976	2000-2003	1973-1976	2000-2003	1973-1976	2000-2003	1973-1976	2000-2003	1973-1976	2000-2003	1973-1976
	Observed	Observed	Observed	Observed	Observed	Observed	Observed	Observed	Observed	Observed	Observed	Observed	Observed	Observed	Observed	Observed	Observed	Observed	Observed	Observed	Observed	Observed	Observed	Observed	Observed	Observed	Observed	Observed	Observed	Observed	Observed	Observed	Observed	Observed	Observed	Observed	Observed	Observed	Observed	Observed	Observed	Observed	Observed	Observed	Observed	Observed	Observed	Observed	Observed
1 mo	0.9592	0.9705	0.9875	0.9915	0.9952	0.9986	0.9877	0.9917	0.9862	0.9949	0.992	0.993	0.9853	0.9924	0.9791	0.987	0.9848	0.9972	0.9892	0.9792	0.9859	0.9832	0.9543	0.9515	0.9382	0.9533	0.95	0.9574	0.9271	0.9482	0.9526	0.9619	0.9602	0.973	0.9548	0.968	0.9554	0.97	0.984	0.9925	0.9528	0.9718	0.9545	0.9699	0.9533	0.9684	0.9579	0.9665	0.96
2 mo	0.8956	0.9257	0.9674	0.9727	0.9891	0.9938	0.961	0.9744	0.9709	0.983	0.9761	0.9771	0.9638	0.9756	0.9581	0.9632	0.9654	0.9778	0.9677	0.9486	0.9498	0.9495	0.8971	0.8816	0.8377	0.8773	0.834	0.8734	0.7983	0.8441	0.8997	0.9095	0.901	0.9318	0.889	0.9213	0.8824	0.9245	0.9574	0.9722	0.8798	0.9269	0.8676	0.9175	0.8755	0.9209	0.8737	0.9172	0.9003
3 mo	0.8533	0.8957	0.9517	0.954	0.9864	0.9924	0.9387	0.9561	0.9679	0.9724	0.9715	0.9549	0.9491	0.9587	0.9419	0.9446	0.9474	0.9607	0.9194	0.9014	0.9137	0.9083	0.8343	0.8388	0.7742	0.8267	0.7404	0.8047	0.7102	0.7705	0.8631	0.878	0.8657	0.9054	0.8515	0.892	0.8369	0.8925	0.9574	0.9512	0.8424	0.8968	0.834	0.8836	0.8253	0.8904	0.8456	0.8857	0.8707
4 mo	0.8203	0.8724	0.9354	0.9352	0.983	0.9872	0.9235	0.9357	0.9572	0.9586	0.9601	0.9314	0.9336	0.938	0.914	0.931	0.9266	0.9452	0.8763	0.8722	0.8775	0.8758	0.8	0.8	0.729	0.7875	0.6514	0.7453	0.6455	0.7134	0.8174	0.852	0.8393	0.8853	0.8235	0.8703	0.8032	0.8701	0.936	0.9309	0.811	0.8773	0.8202	0.8631	0.7939	0.8665	0.8123	0.8626	0.8405
5 mo	0.793	0.8536	0.9198	0.9173	0.9796	0.9829	0.9069	0.9167	0.9419	0.9416	0.9521	0.9072	0.9121	0.9173	0.8977	0.9169	0.9072	0.9343	0.8441	0.8375	0.8476	0.8458	0.7771	0.7746	0.6927	0.757	0.5773	0.6874	0.5867	0.6688	0.7991	0.8339	0.8184	0.8691	0.802	0.8534	0.7794	0.8526	0.9306	0.9196	0.7918	0.8612	0.8004	0.8426	0.7662	0.848	0.7825	0.8444	0.8224
6 mo	0.7688	0.8372	0.8998	0.903	0.9762	0.9781	0.8701	0.9036	0.9296	0.9321	0.9361	0.8914	0.8948	0.9015	0.8744	0.897	0.885	0.9211	0.8118	0.8194	0.8178	0.8214	0.7486	0.7454	0.6604	0.731	0.4988	0.639	0.5429	0.6317	0.779	0.817	0.7966	0.8552	0.7793	0.8392	0.7556	0.8365	0.9253	0.9076	0.7706	0.8481	0.7806	0.826	0.7374	0.8319	0.7561	0.8313	0.801
7 mo	0.747	0.8224	0.8776	0.8866	0.9721	0.9724	0.842	0.8858	0.9235	0.9209	0.919	0.871	0.875	0.8834	0.8535	0.8801	0.8435	0.9098	0.7688	0.7986	0.7737	0.7945	0.6971	0.7024	0.6334	0.7083	0.4446	0.5945	0.5043	0.5976	0.7571	0.8027	0.778	0.8431	0.7603	0.8261	0.7309	0.8212	0.9199	0.897	0.7532	0.8332	0.7688	0.8098	0.7168	0.8193	0.7351	0.8213	0.789
8 mo	0.7276	0.8089	0.8562	0.8693	0.968	0.9662	0.8146	0.8676	0.9112	0.9074	0.9008	0.8443	0.85	0.8642	0.8326	0.8698	0.8186	0.8972	0.7258	0.7653	0.7344	0.7639	0.6514	0.679	0.6099	0.688	0.4009	0.5498	0.4698	0.5675	0.7278	0.7917	0.7611	0.8315	0.7429	0.8139	0.713	0.8075	0.9146	0.8865	0.7358	0.8196	0.7431	0.7936	0.6959	0.8074	0.7246	0.8099	0.7742
9 mo	0.7096	0.7964	0.8326	0.8523	0.9633	0.9629	0.7807	0.8504	0.902	0.8979	0.8837	0.8284	0.8233	0.8458	0.814	0.8539	0.7867	0.8809	0.672	0.7264	0.692	0.7295	0.6114	0.6517	0.5879	0.6698	0.3586	0.5128	0.4407	0.5392	0.704	0.7785	0.7451	0.8209	0.7265	0.803	0.6946	0.7954	0.9092	0.8782	0.7177	0.8105	0.7253	0.7785	0.676	0.7929	0.714	0.7998	0.7599
10 mo	0.6931	0.7848	0.8112	0.8362	0.9605	0.9562	0.7518	0.8323	0.8913	0.8885	0.8643	0.8099	0.8078	0.8256	0.7953	0.8403	0.741	0.8699	0.6505	0.7014	0.6558	0.7019	0.5486	0.6224	0.568	0.6533	0.3213	0.4803	0.4136	0.5166	0.6858	0.7707	0.7284	0.8104	0.7104	0.7923	0.6733	0.7811	0.9092	0.8699	0.7007	0.8013	0.7115	0.7684	0.6622	0.7833	0.693	0.7863	0.7435
11 mo	0.6781	0.7741	0.7903	0.8199	0.9544	0.9505	0.7237	0.8144	0.8791	0.8772	0.8438	0.794	0.7836	0.804	0.7698	0.8267	0.7105	0.8569	0.6344	0.6778	0.6243	0.6744	0.5314	0.601	0.5494	0.6384	0.2946	0.4501	0.3856	0.4933	0.6748	0.7602	0.7127	0.8008	0.6946	0.7825	0.6533	0.7688	0.9092	0.8571	0.6814	0.7916	0.6976	0.756	0.648	0.7737	0.686	0.7769	0.7292
12 mo	0.6641	0.764	0.7719	0.8044	0.9476	0.9458	0.7042	0.7978	0.8745	0.867	0.8233	0.7768	0.7716	0.7845	0.7442	0.813	0.6717	0.8434	0.6022	0.6569	0.596	0.6494	0.4971	0.5776	0.5333	0.6247	0.2679	0.424	0.364	0.4726	0.6437	0.7513	0.698	0.7913	0.6802	0.7731	0.6378	0.7595	0.9039	0.8488	0.6689	0.7814	0.6798	0.7454	0.6326	0.7628	0.6772	0.7679	0.7155
13 mo	0.6507	0.7541	0.756	0.7887	0.9422	0.9405	0.6825	0.7791	0.8714	0.8597	0.8062	0.7577	0.7517	0.7643	0.7186	0.8033	0.651	0.8316	0.5968	0.6389	0.5772	0.6237	0.4629	0.5385	0.5173	0.611	0.2424	0.3998	0.3438	0.4539	0.6218	0.7451	0.6835	0.7812	0.6659	0.7625	0.6232	0.7481	0.9039	0.8338	0.6572	0.7696	0.6601	0.7355	0.6158	0.7525	0.6614	0.7554	0.7056
14 mo	0.6386	0.7453	0.7402	0.775	0.9374	0.9362	0.6616	0.7612	0.8638	0.847	0.797	0.7418	0.7379	0.7521	0.6953	0.7936	0.6288	0.8198	0.543	0.6208	0.552	0.6042	0.44	0.5288	0.5033	0.5989	0.2183	0.3781	0.327	0.4365	0.609	0.7384	0.6701	0.7723	0.6523	0.7533	0.6089	0.736	0.8985	0.8255	0.6413	0.7611	0.6462	0.7272	0.6027	0.7433	0.6544	0.746	0.6886
15 mo	0.6276	0.7372	0.7263	0.7634	0.9327	0.9329	0.6472	0.7494	0.8545	0.8389	0.7776	0.7271	0.7241	0.7398	0.6791	0.7828	0.6191	0.8071	0.5215	0.6	0.5253	0.5854	0.4057	0.5171	0.4905	0.5876	0.2017	0.3595	0.3107	0.4211	0.598	0.7314	0.6575	0.7633	0.6403	0.7445	0.594	0.7247	0.8931	0.821	0.6311	0.7542	0.6443	0.7166	0.5907	0.7338	0.6421	0.7366	0.6733
16 mo	0.6174	0.7294	0.7111	0.7515	0.9265	0.93	0.6233	0.7331	0.8453	0.8269	0.7536	0.7157	0.7112	0.7298	0.6674	0.7736	0.6094	0.7987	0.5054	0.5806	0.5017	0.5685	0.3886	0.5054	0.4788	0.577	0.1835	0.3397	0.2973	0.4051	0.587	0.7227	0.6456	0.7548	0.6286	0.7357	0.5826	0.7139	0.8877	0.8127	0.6198	0.745	0.6364	0.7099	0.5791	0.7255	0.6281	0.7255	0.6607
17 mo	0.6078	0.7221	0.6974	0.7411	0.9238	0.929	0.606	0.72	0.8331	0.8214	0.7354	0.6998	0.6974	0.7208	0.6465	0.7651	0.5956	0.7874	0.4946	0.5639	0.4796	0.5515	0.3771	0.4995	0.4678	0.5669	0.1712	0.3259	0.2852	0.3917	0.5651	0.7144	0.6342	0.7462	0.6179	0.7272	0.5718	0.7037	0.8877	0.8036	0.6122	0.7368	0.6245	0.7009	0.5668	0.7179	0.6105	0.7191	0.6481
18 mo	0.5985	0.7152	0.6867	0.7312	0.919	0.9233	0.5908	0.7096	0.83	0.8116	0.7285	0.6864	0.6818	0.7108	0.6256	0.7576	0.5831	0.7784	0.4785	0.5528	0.4718	0.5383	0.36	0.4878	0.4568	0.5572	0.1589	0.3119	0.2725	0.3794	0.5504	0.7068	0.6225	0.7376	0.6071	0.7185	0.5595	0.6936	0.8877	0.7968	0.6005	0.7288	0.6087	0.693	0.5567	0.7098	0.6	0.7104	0.6382
19 mo	0.5896	0.7087	0.6738	0.7206	0.9143	0.9185	0.5757	0.6963	0.8223	0.8035	0.7091	0.6704	0.6698	0.7015	0.607	0.7485	0.5693	0.7714	0.4677	0.5416	0.4529	0.522	0.3429	0.4663	0.4468	0.5483	0.1462	0.3003	0.262	0.3677	0.5376	0.6984	0.6117	0.7295	0.5973	0.7108	0.5503	0.6845	0.877	0.7885	0.5892	0.7218	0.5949	0.6846	0.5481	0.7013	0.586	0.7017	0.63
20 mo	0.5816	0.7024	0.6625	0.7116	0.9129	0.9118	0.559	0.6869	0.8147	0.7955	0.7011	0.6647	0.649	0.6945	0.5977	0.7416	0.5623	0.7604	0.457	0.5305	0.4325	0.5063	0.3314	0.4566	0.4379	0.54	0.1403	0.2905	0.2537	0.3583	0.5248	0.6911	0.6008	0.7216	0.5871	0.7032	0.54	0.6774	0.8662	0.7802	0.5779	0.7135	0.585	0.6778	0.5369	0.6951	0.5702	0.6926	0.6201
21 mo	0.5738	0.6965	0.6517	0.7031	0.9041	0.907	0.5417	0.6763	0.8085	0.7915	0.6965	0.6564	0.6387	0.6857	0.5813	0.7313	0.5499	0.7536	0.4516	0.5207	0.4183	0.4931	0.3314	0.4449	0.4291	0.5318	0.1305	0.2801	0.2444	0.3476	0.5102	0.6849	0.5913	0.7139	0.5786	0.6956	0.5317	0.6677	0.8662	0.7742	0.5707	0.7069	0.5771	0.6704	0.5275	0.6878	0.5632	0.6875	0.6097
22 mo	0.5663	0.6909	0.6428	0.6952	0.8993	0.9013	0.5323	0.6688	0.8039	0.7842	0.6817	0.6475	0.6318	0.6789	0.565	0.7209	0.5416	0.7469	0.4409	0.5109	0.4042	0.4799	0.3314	0.4371	0.4212	0.5243	0.125	0.2713	0.2354	0.339	0.5011	0.6792	0.5823	0.7062	0.57	0.6879	0.5249	0.6596	0.8608	0.7674	0.5616	0.6985	0.5593	0.6632	0.5219	0.68	0.5456	0.6812	0.5993
23 mo	0.559	0.6856	0.6324	0.6875	0.8945	0.8979	0.5157	0.6617	0.7993	0.778	0.6737	0.6373	0.6214	0.6702	0.5533	0.7106	0.5235	0.7384	0.4355	0.5011	0.3916	0.4698	0.3257	0.4351	0.4135	0.5174	0.1204	0.2644	0.2283	0.331	0.4919	0.6763	0.5726	0.6991	0.5609	0.681	0.5148	0.6518	0.8555	0.7583	0.5563	0.6917	0.5573	0.6566	0.5122	0.6731	0.5333	0.6714	0.59
24 mo	0.5523	0.6804	0.6232	0.6807	0.8898	0.8888	0.5013	0.656	0.7901	0.7725	0.6669	0.6284	0.6128	0.6649	0.5486	0.7031	0.5083	0.7316	0.4301	0.4954	0.379	0.4585	0.3257	0.4273	0.4063	0.5106	0.1161	0.2557	0.2227	0.3239	0.4755	0.6698	0.5637	0.6924	0.5527	0.6742	0.507	0.6444	0.8555	0.7492	0.5514	0.6848	0.5534	0.6501	0.5036	0.6675	0.5193	0.664	0.5784
25 mo	0.546	0.6754	0.6139	0.6738	0.883	0.8821	0.4948	0.6489	0.7809	0.7685	0.6577	0.622	0.6042	0.659	0.5346	0.6934	0.4958	0.7263	0.414	0.4856	0.3648	0.4459	0.32	0.4214	0.4	0.5039	0.1119	0.2477	0.2167	0.3167	0.4718	0.6619	0.556	0.6855	0.5458	0.6674	0.4998	0.6367	0.8393	0.7417	0.5454	0.6783	0.5514	0.6442	0.4983	0.6619	0.514	0.6586	0.5724
26 mo	0.5398	0.6707	0.6061	0.6673	0.8803	0.8797	0.4897	0.6419	0.7778	0.7626	0.652	0.6131	0.5904	0.6523	0.5206	0.6865	0.4848	0.7212	0.3978	0.4828	0.3538	0.4327	0.3086	0.4175	0.3934	0.4978	0.1043	0.2402	0.2107	0.3102	0.4627	0.6571	0.5484	0.679	0.5393	0.6609	0.4957	0.6295	0.8339	0.7334	0.5389	0.6719	0.5455	0.6395	0.4909	0.654	0.5035	0.6492	0.5664
27 mo	0.5343	0.6659	0.5999	0.6613	0.8789	0.8729	0.4868	0.6366	0.7732	0.7572	0.6406	0.6035	0.58	0.6444	0.5089	0.6801	0.4751	0.7173	0.3978	0.4772	0.3475	0.4264	0.3029	0.4116	0.3877	0.4913	0.0983	0.2334	0.2056	0.3036	0.4572	0.6508	0.5416	0.672	0.5327	0.654	0.489	0.6215	0.8339	0.7243	0.5314	0.6664	0.5415	0.6329	0.4841	0.6469	0.5	0.6415	0.5593
28 mo	0.5282	0.6614	0.5936	0.6554	0.8775	0.8676	0.4774	0.6314	0.761	0.7502	0.6349	0.5977	0.5765	0.6382	0.4972	0.6767	0.4681	0.7125	0.3978	0.4674	0.3397	0.4151	0.2971	0.4097	0.3814	0.4856	0.0945	0.2274	0.2004	0.2974	0.448	0.6473	0.5337	0.6658	0.5252	0.6484	0.4823	0.6156	0.8339	0.7167	0.5242	0.6613	0.5277	0.625	0.4774	0.6422	0.4877	0.6354	0.5499
29 mo	0.5227	0.657	0.5896	0.6488	0.8762	0.8647	0.4724	0.6244	0.7579	0.744	0.6292	0.5901	0.574	0.63	0.4879	0.6704	0.4654	0.7077	0.3978	0.4561	0.335	0.4063	0.28	0.4038	0.3756	0.4797	0.0903	0.2207	0.1938	0.2922	0.4334	0.6386	0.5268	0.6594	0.5185	0.6421	0.4747	0.6087	0.8286	0.7122	0.5204	0.6553	0.5237	0.6205	0.4725	0.6354	0.4789	0.627	0.5434
30 mo	0.5173	0.6528	0.5831	0.6434	0.8728	0.8599	0.463	0.6186	0.7518	0.7367	0.62	0.5837	0.5688	0.6264	0.4832	0.6652	0.4584	0.7029	0.3871	0.4519	0.3271	0.4006	0.28	0.3959	0.37	0.4746	0.0852	0.2165	0.1896	0.2868	0.4243	0.6349	0.5198	0.6536	0.5118	0.6364	0.4697	0.6038	0.8286	0.7069	0.5144	0.6491	0.5119	0.6151	0.4662	0.6306	0.4772	0.6216	0.5362
31 mo	0.5125	0.6489	0.5771	0.6386	0.8673	0.8551	0.4572	0.6136	0.7487	0.7319	0.6166	0.5792	0.5627	0.6217	0.4714	0.6606	0.4501	0.6981	0.371	0.4477	0.3208	0.3937	0.28	0.394	0.3655	0.4697	0.0805	0.2113	0.1866	0.2825	0.4224	0.6319	0.5141	0.6478	0.5069	0.6308	0.4643	0.5973	0.8286	0.7023	0.5094	0.6438	0.5079	0.6112	0.4617	0.6254	0.4667	0.6176	0.5313
32 mo	0.5077	0.6449	0.5705	0.6337	0.8618	0.8498	0.4471	0.6101	0.7441	0.7268	0.6109	0.5703	0.5558	0.6185	0.4597	0.6531	0.4446	0.6941	0.371	0.4393	0.3145	0.3861	0.28	0.394	0.3604	0.4649	0.0793	0.2076	0.1816	0.2782	0.4078	0.6267	0.5079	0.6423	0.5013	0.6256	0.4603	0.5914	0.8286	0.6985	0.5057	0.6376	0.4862	0.606	0.4557	0.62	0.4596	0.6115	0.5236
33 mo	0.5029	0.6411	0.5634	0.6287	0.8564	0.8459	0.4406	0.6056	0.741	0.7232	0.6041	0.5633	0.5489	0.6135	0.448	0.649	0.4321	0.6882	0.3656	0.4337	0.3067	0.3798	0.2743	0.3861	0.3555	0.4603	0.0767	0.2025	0.1766	0.2739	0.4023	0.6232	0.502	0.637	0.4956	0.6205	0.4531	0.586	0.8286	0.6925	0.5011	0.6325	0.4862	0.599	0.4504	0.6156	0.4491	0.6065	0.5165
34 mo	0.4982	0.6374	0.5581	0.6239	0.8543	0.844	0.4334	0.5995	0.7364	0.7184	0.5972	0.5594	0.5437	0.6091	0.441	0.6432	0.4266	0.6839	0.3656	0.4323	0.2988	0.3723	0.2686	0.3822	0.3508	0.4559	0.0742	0.199	0.1724	0.2702	0.3913	0.62	0.4962	0.6319	0.4904	0.6155	0.4479	0.5808	0.8286	0.6879	0.4962	0.6269	0.4822	0.594	0.4444	0.6103	0.4439	0.6018	0.511
35 mo	0.4937	0.6339	0.5537	0.6202	0.8503	0.8406	0.4283	0.5971	0.7333	0.7147	0.5926	0.5556	0.5403	0.6044	0.4363	0.6352	0.4224	0.6811	0.3602	0.4267	0.2941	0.3679	0.2571	0.3803	0.3463	0.4516	0.0716	0.1952	0.1687	0.2659	0.384	0.617	0.4903	0.6269	0.4849	0.6105	0.4423	0.5755	0.8286	0.6803	0.4917	0.6219	0.4763	0.5888	0.4407	0.6049	0.4386	0.5977	0.5044
36 mo	0.4893	0.6305	0.5487	0.6156	0.8475	0.8372	0.4261	0.5931	0.7272	0.7089	0.5869	0.5498	0.5351	0.6006	0.4316	0.6317	0.4169	0.6774	0.3548	0.4225	0.2831	0.3584	0.2457	0.3763	0.3422	0.4474	0.0682	0.1907	0.167	0.2621	0.3785	0.6115	0.4846	0.6222	0.4801	0.6059	0.4392	0.5708	0.8286	0.6765	0.4883	0.6172	0.4704	0.5834	0.4373	0.6	0.4281	0.5924	0.4978
37 mo	0.4849	0.6268	0.5433	0.611	0.8428	0.8339	0.4218	0.5882	0.7257	0.7063	0.5801	0.5409	0.5282	0.5953	0.4198	0.6277	0.4086	0.6743	0.3495	0.4168	0.2799	0.3521	0.2457	0.3705	0.3381	0.4432	0.0665	0.1872	0.1634	0.2585	0.3731	0.6056	0.4793	0.6175	0.4753	0.6013	0.4345	0.5664	0.8177	0.6712	0.4841	0.6125	0.4644	0.5784	0.4347	0.5957	0.4211	0.588	0.4929
38 mo	0.4807	0.6234	0.538	0.6071	0.8373	0.8329	0.4139	0.5855	0.7211	0.703	0.5732	0.5389	0.5213	0.5906	0.4198	0.6248	0.4058	0.6678	0.3495	0.407	0.2768	0.3452	0.2457	0.3685	0.3338	0.4393	0.0644	0.1838	0.1595	0.2555	0.3731	0.6015	0.4738	0.6128	0.4697	0.5968	0.4295	0.5619	0.8177	0.6682	0.4777	0.6073	0.4644	0.5728	0.4309	0.5914	0.4158	0.5826	0.488
39 mo	0.4765	0.6201	0.5326	0.6024	0.8332	0.8271	0.4074	0.5819	0.7134	0.6982	0.5687	0.5345	0.5161	0.5856	0.4198	0.6201	0.3975	0.6641	0.3495	0.4028	0.2689	0.337	0.24	0.3607	0.3299	0.4352	0.0636	0.1811	0.1562	0.2521	0.3712	0.5972	0.4685	0.6076	0.4641	0.5917	0.4244	0.5565	0.8177	0.6659	0.4713	0.6019	0.4625	0.5685	0.4279	0.5863	0.4123	0.5779	0.4776
40 mo	0.4727	0.6169	0.5269	0.5992	0.8291	0.8247	0.403	0.5786	0.7103	0.6953	0.5607	0.53	0.5118	0.583	0.4152	0.6138	0.3864	0.6607	0.328	0.4028	0.2626	0.3351	0.24	0.3587	0.3268	0.4313	0.0623	0.1769	0.1548	0.2491	0.3676	0.5942	0.4644	0.603	0.4602	0.5873	0.4208	0.5514	0.8177	0.6591	0.4664	0.5976	0.4565	0.5642	0.4234	0.5827	0.4052	0.5738	0.4743
41 mo	0.4688	0.6137	0.5219	0.5955	0.8257	0.8203	0.3958	0.575	0.7073	0.692	0.5515	0.5287	0.5049	0.5786	0.4105	0.6074	0.385	0.6573	0.3226	0.4	0.2611	0.3306	0.24	0.3567	0.3233	0.4276	0.0598	0.1745	0.1528	0.2461	0.3603	0.5912	0.4598	0.5983	0.4559	0.5832	0.4176	0.5475	0.8123	0.6568	0.4603	0.5938	0.4545	0.5612	0.4201	0.5788	0.4017	0.5671	0.4704
42 mo	0.4653	0.6106	0.5184	0.5911	0.8243	0.814	0.3922	0.5726	0.7011	0.6876	0.5492	0.5261	0.5006	0.5733	0.4058	0.6039	0.3823	0.6511	0.3172	0.3957	0.2563	0.325	0.2343	0.3489	0.32	0.4242	0.0568	0.1721	0.151	0.243	0.3566	0.5879	0.4556	0.594	0.452	0.5791	0.4138	0.5436	0.8069	0.6522	0.4562	0.5896	0.4545	0.5571	0.4174	0.5754	0.4017	0.5634	0.4655
43 mo	0.4615	0.6075	0.514	0.5876	0.8189	0.8101	0.3871	0.5694	0.698	0.6854	0.5447	0.5223	0.498	0.5685	0.4058	0.601	0.3767	0.6479	0.3065	0.3915	0.2516	0.3212	0.2286	0.345	0.3161	0.4208	0.0547	0.1684	0.1486	0.2413	0.3511	0.583	0.4505	0.5899	0.4475	0.5748	0.4087	0.5387	0.7906	0.6476	0.4497	0.5855	0.4526	0.5537	0.4141	0.5718	0.3999	0.5597	0.4622
44 mo	0.4579	0.6044	0.5094	0.5834	0.8141	0.8043	0.3842	0.5652	0.6965	0.6802	0.539	0.5191	0.492	0.5656	0.4034	0.5963	0.3684	0.6437	0.3011	0.3901	0.2485	0.3174	0.2229	0.3391	0.3129	0.4174	0.0538	0.1663	0.1468	0.2391	0.3493	0.5814	0.4462	0.5855	0.4436	0.5706	0.4051	0.5346	0.7852	0.6423	0.4471	0.5809	0.4526	0.5496	0.4092	0.5679	0.3999	0.5567	0.4578
45 mo	0.4543	0.6016	0.5055	0.5798	0.8107	0.798	0.3792	0.5623	0.6888	0.6773	0.5367	0.5146	0.4876	0.5623	0.4011	0.5928	0.3629	0.6397	0.3011	0.3858	0.2469	0.3142	0.2229	0.3371	0.3098	0.4141	0.0534	0.164	0.1444	0.2366	0.3438	0.5787	0.442	0.5814	0.4401	0.5664	0.4008	0.5304	0.7798	0.6392	0.4444	0.5769	0.4506	0.5462	0.4065	0.5634	0.3946	0.5536	0.4556
46 mo	0.4508	0.5986	0.5021	0.576	0.8059	0.7926	0.377	0.5595	0.6857	0.6758	0.5321	0.5107	0.4842	0.5544	0.3964	0.5905	0.3629	0.6357	0.3011	0.3816	0.2406	0.3105	0.2229	0.3371	0.3066	0.4111	0.0526	0.1611	0.142	0.2344	0.3401	0.5759	0.4377	0.5776	0.4361	0.5627	0.397	0.5261	0.7798	0.637	0.4399	0.5738	0.4387	0.5437	0.4028	0.5604	0.3911	0.5503	0.4523
47 mo	0.4474	0.5958	0.4973	0.5731	0.8039	0.7892	0.3698	0.5569	0.6842	0.6732	0.5252	0.5075	0.4756	0.5517	0.3917	0.5864	0.3615	0.6334	0.2957	0.3759	0.2359	0.3067	0.2229	0.3371	0.3031	0.4078	0.0517	0.1589	0.1397	0.2322	0.3383	0.5718	0.4331	0.5735	0.4323	0.5588	0.3952	0.5218	0.7744	0.6324	0.4369	0.5701	0.4328	0.5394	0.3975	0.5557	0.3858	0.5452	0.4458
48 mo	0.4442	0.5929	0.4926	0.5694	0.8005	0.7848	0.3669	0.5534	0.6842	0.6706	0.5207	0.5037	0.4669	0.5476	0.38	0.5806	0.3601	0.6309	0.2796	0.3731	0.2327	0.301	0.2114	0.3352	0.3	0.4047	0.0487	0.1562	0.1378	0.2301	0.3328	0.5678	0.4291	0.5696	0.429	0.555	0.3918	0.5177	0.7744	0.6286	0.4316	0.5671	0.4269	0.5367	0.3957	0.5523	0.3841	0.5412	0.4419
49 mo	0.4408	0.5901	0.488	0.5657	0.7957	0.7795	0.3632	0.55	0.6796	0.6651	0.5172	0.5024	0.4626	0.5437	0.3753	0.5759	0.3546	0.6292	0.2634	0.366	0.2312	0.2972	0.2	0.3332	0.2969	0.4014	0.0479	0.1537	0.1352	0.2279	0.3292	0.5642	0.425	0.5653	0.4254	0.5509	0.3882	0.5135	0.769	0.627	0.4286	0.5627	0.4249	0.533	0.3896	0.5497	0.3823	0.5371	0.4375
50 mo	0.4377	0.5872	0.4845	0.5629	0.7937	0.7765	0.3596	0.5479	0.6781	0.6621	0.5126	0.5005	0.4574	0.5405	0.3729	0.5707	0.3463	0.6263	0.2581	0.3603	0.2312	0.2953	0.2	0.3332	0.2941	0.3982	0.0462	0.1514	0.1339	0.2259	0.3273	0.5628	0.4211	0.5611	0.4215	0.5467	0.3842	0.5101	0.7636	0.6186	0.4255	0.5582	0.417	0.5278	0.3866	0.5447	0.3805	0.5337	0.4331
51 mo	0.4346	0.5845	0.4817	0.5595	0.7868	0.7736	0.3575	0.5443	0.6781	0.6592	0.5115	0.4972	0.4548	0.5366	0.3706	0.5671	0.3435	0.6235	0.2581	0.3588	0.2312	0.2909	0.1886	0.3293	0.2918	0.3954	0.0449	0.1489	0.1322	0.2239	0.3273	0.5612	0.4179	0.5574	0.4189	0.5429	0.3817	0.506	0.7582	0.6155	0.4214	0.5546	0.413	0.5244	0.3844	0.5399	0.377	0.5307	0.4326
52 mo	0.4315	0.5819	0.478	0.5561	0.7827	0.7692	0.3538	0.5417	0.675	0.6558	0.5081	0.496	0.4505	0.531	0.3682	0.5624	0.3393	0.6215	0.2581	0.356	0.2265	0.2852	0.1886	0.3293	0.2892	0.3927	0.0445	0.1478	0.1304	0.2225	0.3255	0.5579	0.4144	0.5537	0.4156	0.5391	0.3786	0.5015	0.7527	0.6117	0.4176	0.5508	0.4071	0.5205	0.3818	0.5367	0.3735	0.5266	0.4266
53 mo	0.4284	0.5791	0.4737	0.5535	0.7793	0.7682	0.3452	0.5393	0.6719	0.6532	0.5046	0.4895	0.4454	0.5292	0.3682	0.5571	0.338	0.6209	0.2581	0.3531	0.2217	0.2795	0.1829	0.3273	0.2868	0.3899	0.0437	0.1469	0.1283	0.2204	0.3237	0.5538	0.4113	0.55	0.4124	0.5356	0.3759	0.4981	0.7473	0.6079	0.4146	0.5471	0.4012	0.5175	0.3795	0.5334	0.3682	0.5233	0.4249
54 mo	0.4255	0.5765	0.4702	0.5502	0.7739	0.7643	0.3408	0.5375	0.6704	0.6503	0.5023	0.4863	0.4428	0.5239	0.3682	0.5542	0.331	0.6169	0.2581	0.3517	0.2202	0.2757	0.1771	0.3234	0.2844	0.3869	0.0424	0.145	0.1265	0.2178	0.3237	0.5508	0.408	0.5462	0.4093	0.5318	0.3734	0.4938	0.7473	0.6063	0.4119	0.5433	0.4012	0.5148	0.3772	0.5293	0.3647	0.5195	0.4216
55 mo	0.4227	0.5739	0.4672	0.5472	0.7691	0.7624	0.3365	0.5348	0.6673	0.6495	0.4989	0.4831	0.4428	0.5179	0.3635	0.5489	0.3296	0.6149	0.2581	0.3474	0.217	0.2731	0.1771	0.3234	0.282	0.3842	0.0403	0.1436	0.1245	0.2158	0.3218	0.5484	0.4049	0.5426	0.4066	0.5281	0.3712	0.4904	0.7473	0.6009	0.4093	0.5391	0.4012	0.5123	0.3754	0.5261	0.3559	0.5175	0.4205
56 mo	0.4199	0.5714	0.4643	0.5444	0.7671	0.7604	0.3358	0.5325	0.6673	0.6462	0.4955	0.4786	0.4367	0.5144	0.3612	0.5471	0.3227	0.6132	0.2527	0.3417	0.2154	0.268	0.1771	0.3214	0.2798	0.3816	0.039	0.1423	0.1232	0.2137	0.3182	0.547	0.402	0.5391	0.4043	0.5247	0.3694	0.4871	0.7419	0.5971	0.407	0.5353	0.3972	0.5079	0.3739	0.5222	0.3559	0.5162	0.4189
57 mo	0.417	0.5689	0.4607	0.5419	0.7616	0.758	0.3336	0.5312	0.6657	0.644	0.4943	0.4722	0.4324	0.512	0.3565	0.5459	0.3172	0.6106	0.2473	0.3374	0.2107	0.2649	0.1771	0.3175	0.2773	0.379	0.0381	0.1405	0.1215	0.212	0.3145	0.5423	0.3985	0.5357	0.4009	0.5214	0.3669	0.4844	0.7419	0.5932	0.4036	0.5319	0.3893	0.5043	0.3686	0.5203	0.3541	0.5111	0.4156
58 mo	0.4143	0.5665	0.457	0.5387	0.7582	0.7535	0.3314	0.5291	0.6627	0.6403	0.4875	0.4709	0.4281	0.5066	0.3542	0.5418	0.3116	0.6083	0.2473	0.3345	0.2092	0.2604	0.1714	0.3156	0.2751	0.3764	0.0377	0.1392	0.1199	0.2101	0.309	0.5401	0.3958	0.5323	0.3981	0.5179	0.3647	0.4812	0.7419	0.5909	0.4014	0.5285	0.3893	0.4993	0.3648	0.5176	0.3541	0.506	0.4123
59 mo	0.4118	0.564	0.4532	0.5359	0.7548	0.7501	0.3271	0.5265	0.6596	0.6384	0.4852	0.4676	0.4246	0.5027	0.3495	0.5388	0.3061	0.6063	0.2419	0.3287	0.206	0.2579	0.1657	0.3156	0.2733	0.3738	0.0373	0.1376	0.1185	0.2082	0.3072	0.5382	0.3932	0.529	0.3959	0.5146	0.3624	0.4782	0.7419	0.5878	0.3998	0.5258	0.3874	0.4963	0.3637	0.5137	0.3471	0.5019	0.4079
60 mo	0.4091	0.5616	0.4504	0.5327	0.7521	0.7456	0.3242	0.5238	0.6596	0.6358	0.4806	0.4625	0.4212	0.5003	0.3471	0.5353	0.3033	0.6029	0.2366	0.3258	0.2044	0.2547	0.16	0.3116	0.2709	0.3713	0.0369	0.1356	0.117	0.2067	0.3054	0.5346	0.3898	0.5257	0.3924	0.5115	0.3591	0.4752	0.7364	0.5831	0.3957	0.5224	0.3874	0.4942	0.3603	0.5105	0.3453	0.4979	0.4041
61 mo	0.4063	0.5591	0.447	0.5297	0.7473	0.7412	0.3227	0.5206	0.658	0.6328	0.476	0.4566	0.4186	0.4991	0.3401	0.5323	0.2964	0.5994	0.2366	0.3243	0.2044	0.254	0.1543	0.3057	0.2686	0.3688	0.0369	0.1346	0.1164	0.205	0.2999	0.5324	0.3865	0.5223	0.3891	0.5082	0.3564	0.4722	0.731	0.5808	0.3919	0.5184	0.3854	0.4912	0.3566	0.5072	0.3453	0.4948	0.4019
62 mo	0.4036	0.5567	0.4444	0.5271	0.7411	0.7376	0.322	0.5195	0.658	0.6301	0.4749	0.4527	0.4134	0.4945	0.3377	0.5286	0.2964	0.5979	0.2366	0.3213	0.2013	0.2514	0.1543	0.3057	0.2664	0.3665	0.0369	0.1334	0.1147	0.2031	0.2944	0.5304	0.3835	0.5192	0.3865	0.5049	0.3548	0.4689	0.7255	0.5768	0.3893	0.5151	0.3814	0.4874	0.3543	0.5039	0.3418	0.4913	0.3992
63 mo	0.4012	0.5543	0.4419	0.5244	0.7398	0.7335	0.3198	0.5176	0.6534	0.6277	0.4703	0.45	0.41	0.4917	0.3377	0.5247	0.295	0.5952	0.2366	0.3198	0.1981	0.2474	0.1543	0.3057	0.2648	0.364	0.0369	0.1318	0.1135	0.2014	0.2908	0.5275	0.3814	0.516	0.3847	0.5017	0.3534	0.4664	0.7255	0.5727	0.3885	0.5117	0.3814	0.4834	0.3528	0.5022	0.3347	0.488	0.3942
64 mo	0.3988	0.5519	0.4392	0.5221	0.7363	0.7278	0.3198	0.5156	0.6488	0.6241	0.4669	0.45	0.4074	0.4897	0.3307	0.5228	0.295	0.593	0.2204	0.3182	0.1966	0.2454	0.1543	0.3036	0.2631	0.3615	0.0364	0.1303	0.1119	0.1997	0.2889	0.5242	0.3793	0.5125	0.3826	0.4984	0.3519	0.4636	0.7255	0.571	0.3866	0.5078	0.3794	0.48	0.3506	0.4989	0.333	0.484	0.3926
65 mo	0.3961	0.5495	0.4358	0.5194	0.7316	0.7262	0.3177	0.5118	0.6472	0.6229	0.4623	0.4451	0.4031	0.4888	0.3259	0.5208	0.2909	0.5895	0.2204	0.315	0.195	0.244	0.1543	0.3014	0.261	0.359	0.036	0.1287	0.1107	0.1981	0.2871	0.5204	0.3764	0.5092	0.3797	0.4951	0.3483	0.4609	0.7255	0.5693	0.384	0.5041	0.3735	0.476	0.3498	0.495	0.3312	0.4806	0.3865
66 mo	0.3936	0.5472	0.4329	0.5165	0.7268	0.7234	0.3155	0.5085	0.6457	0.6208	0.4577	0.4409	0.4005	0.485	0.3259	0.5188	0.2881	0.5878	0.2204	0.3117	0.1934	0.2404	0.1486	0.2991	0.2587	0.3566	0.0356	0.127	0.1099	0.1964	0.2798	0.5173	0.3732	0.506	0.3763	0.4921	0.3456	0.458	0.7255	0.564	0.3794	0.5009	0.3676	0.4732	0.3472	0.4916	0.3277	0.4763	0.3838
67 mo	0.391	0.5448	0.4304	0.5138	0.7247	0.7212	0.3133	0.5055	0.6426	0.6195	0.4531	0.4357	0.3979	0.4816	0.3236	0.5152	0.2853	0.5851	0.2151	0.3117	0.1934	0.2389	0.1486	0.2968	0.2567	0.3544	0.0352	0.1262	0.1084	0.1951	0.2725	0.5133	0.3705	0.503	0.3737	0.4891	0.342	0.4551	0.7255	0.5613	0.3768	0.4969	0.3656	0.4711	0.3453	0.4887	0.3242	0.472	0.3805
68 mo	0.3888	0.5426	0.4275	0.5111	0.7186	0.7188	0.3111	0.5023	0.6395	0.6181	0.452	0.4335	0.3953	0.4773	0.3212	0.5123	0.2839	0.5837	0.2097	0.3047	0.1919	0.2375	0.1486	0.2922	0.2551	0.3521	0.0335	0.1258	0.1075	0.1933	0.2725	0.5093	0.3684	0.4998	0.3716	0.4859	0.34	0.4517	0.7255	0.5594	0.3734	0.4938	0.3656	0.4676	0.3438	0.4865	0.3242	0.4684	0.3789
69 mo	0.3864	0.5403	0.4251	0.5088	0.7179	0.7135	0.3104	0.5011	0.638	0.6163	0.4497	0.4296	0.3901	0.4751	0.3189	0.5094	0.277	0.5823	0.2097	0.301	0.1887	0.2344	0.1486	0.2922	0.2531	0.3499	0.0331	0.1248	0.1066	0.1921	0.2706	0.5062	0.3657	0.4969	0.3694	0.4829	0.3386	0.4487	0.7255	0.5575	0.3696	0.4902	0.3636	0.4637	0.3415	0.4832	0.3171	0.4659	0.3772
70 mo	0.384	0.5379	0.4218	0.5061	0.7117	0.7116	0.3104	0.4984	0.6333	0.6135	0.4474	0.4265	0.3849	0.4725	0.3189	0.5055	0.2729	0.579	0.2097	0.2991	0.1856	0.2329	0.1486	0.2922	0.2514	0.3475	0.0326	0.1234	0.1057	0.1899	0.2706	0.5012	0.3633	0.4938	0.367	0.4799	0.335	0.4456	0.7146	0.5555	0.3681	0.4865	0.3636	0.462	0.3389	0.4801	0.3171	0.4625	0.375
71 mo	0.3817	0.5357	0.4192	0.5036	0.7083	0.7079	0.3075	0.4963	0.6318	0.6121	0.444	0.4208	0.3823	0.4686	0.3165	0.5039	0.2701	0.5763	0.2097	0.2991	0.184	0.2321	0.1486	0.2922	0.2497	0.3453	0.0318	0.1218	0.1051	0.1887	0.267	0.4983	0.361	0.4908	0.3652	0.4769	0.3332	0.4431	0.7092	0.5525	0.3673	0.4829	0.3617	0.4594	0.3363	0.4772	0.3171	0.4604	0.3745
72 mo	0.3795	0.5334	0.4168	0.5011	0.7063	0.7047	0.3025	0.4948	0.6318	0.6091	0.4406	0.4183	0.3806	0.4639	0.3165	0.5023	0.2673	0.5739	0.2097	0.297	0.1824	0.2305	0.1486	0.2922	0.2481	0.3431	0.0318	0.1206	0.1042	0.1871	0.267	0.4956	0.3588	0.488	0.3633	0.4739	0.3317	0.4407	0.6982	0.5503	0.3658	0.4798	0.3597	0.4555	0.3348	0.4749	0.3118	0.4577	0.3734
73 mo	0.3773	0.5312	0.4138	0.4987	0.7028	0.7028	0.301	0.4927	0.6318	0.6081	0.4371	0.4149	0.3754	0.461	0.3165	0.4999	0.2632	0.5711	0.2097	0.2949	0.1777	0.2281	0.1429	0.287	0.2464	0.3411	0.0309	0.1193	0.1036	0.1854	0.2652	0.4929	0.3562	0.4852	0.3609	0.4713	0.3285	0.4378	0.6982	0.5471	0.3651	0.4777	0.3577	0.4534	0.3321	0.4715	0.3065	0.454	0.3712
74 mo	0.3751	0.529	0.4102	0.496	0.696	0.6994	0.2988	0.4895	0.6302	0.6029	0.4291	0.4122	0.3729	0.4589	0.3165	0.4999	0.2576	0.5698	0.2097	0.2949	0.1777	0.2247	0.1429	0.2843	0.2448	0.3389	0.0301	0.1184	0.1027	0.1844	0.2633	0.4885	0.354	0.4822	0.3587	0.4681	0.3274	0.4346	0.6982	0.5437	0.3624	0.4743	0.3538	0.4499	0.3302	0.4673	0.3048	0.4511	0.3668
75 mo	0.373	0.5268	0.4077	0.4933	0.6933	0.698	0.2981	0.4873	0.6287	0.5997	0.4256	0.4095	0.3668	0.4572	0.3165	0.4963	0.2562	0.5664	0.2097	0.2926	0.1746	0.2196	0.1429	0.2816	0.2433	0.3367	0.0301	0.1178	0.1019	0.1835	0.2633	0.4868	0.3518	0.479	0.3564	0.4648	0.3258	0.4311	0.6982	0.5414	0.359	0.471	0.3538	0.4464	0.328	0.4635	0.3048	0.4482	0.3646
76 mo	0.371	0.5247	0.4051	0.4913	0.6905	0.6951	0.296	0.4853	0.6256	0.5986	0.4188	0.4095	0.3642	0.4559	0.3165	0.4936	0.2548	0.5637	0.2043	0.2903	0.1746	0.217	0.1429	0.2761	0.2415	0.3347	0.0301	0.1165	0.1012	0.182	0.2615	0.483	0.3493	0.4763	0.3539	0.4623	0.3234	0.428	0.6928	0.539	0.3575	0.4684	0.3518	0.445	0.3246	0.4609	0.303	0.4442	0.363
77 mo	0.3687	0.5225	0.4031	0.4895	0.6864	0.6943	0.2923	0.4832	0.6241	0.5963	0.4176	0.4076	0.3634	0.4545	0.3141	0.4918	0.2548	0.5614	0.2043	0.2903	0.1746	0.2152	0.1429	0.2761	0.2399	0.3327	0.0301	0.1151	0.1007	0.1814	0.2615	0.482	0.3467	0.4735	0.3516	0.4595	0.3207	0.4257	0.6928	0.5352	0.356	0.4648	0.3518	0.4422	0.322	0.4577	0.2995	0.4437	0.3608
78 mo	0.3668	0.5202	0.402	0.4872	0.6857	0.6928	0.2916	0.4797	0.6194	0.5963	0.4165	0.4046	0.3616	0.4512	0.3141	0.4888	0.2548	0.5595	0.2043	0.2903	0.173	0.2142	0.1429	0.2705	0.2384	0.3306	0.0301	0.1143	0.1005	0.1798	0.2597	0.4801	0.3445	0.4706	0.3494	0.4567	0.3195	0.4228	0.6928	0.5326	0.3545	0.4616	0.3498	0.4383	0.3197	0.4559	0.2977	0.4416	0.3602
79 mo	0.3649	0.5179	0.3999	0.4847	0.6837	0.6896	0.2887	0.4769	0.6148	0.5926	0.4142	0.4026	0.3608	0.4487	0.3094	0.4878	0.2548	0.558	0.2043	0.2878	0.1714	0.2133	0.1429	0.2675	0.2368	0.3285	0.0301	0.114	0.0993	0.1789	0.256	0.4762	0.3425	0.4676	0.3473	0.4537	0.3168	0.4197	0.6873	0.5273	0.3522	0.458	0.3498	0.435	0.3178	0.4523	0.2942	0.4372	0.3597
80 mo	0.3629	0.5158	0.3971	0.4823	0.6796	0.6862	0.2851	0.4742	0.6086	0.5901	0.4142	0.4004	0.3582	0.4472	0.3094	0.4847	0.2521	0.5554	0.2043	0.2853	0.1698	0.2122	0.1429	0.2643	0.2355	0.3261	0.0301	0.1133	0.0984	0.1768	0.256	0.4736	0.3406	0.4645	0.3456	0.4507	0.3148	0.4171	0.6873	0.5273	0.3503	0.4539	0.3458	0.4327	0.3171	0.45	0.2942	0.4321	0.3586
81 mo	0.361	0.5136	0.394	0.4795	0.6755	0.6836	0.2844	0.4712	0.604	0.5868	0.4107	0.3971	0.3539	0.4451	0.307	0.4836	0.2493	0.5521	0.1989	0.2853	0.1683	0.207	0.1371	0.2643	0.2341	0.3242	0.0288	0.1129	0.0975	0.1757	0.2524	0.4715	0.3387	0.4618	0.3437	0.4479	0.3126	0.4141	0.6873	0.523	0.3488	0.4513	0.3458	0.4274	0.3152	0.4485	0.2925	0.4292	0.3564
82 mo	0.3588	0.5113	0.3901	0.4765	0.6714	0.6818	0.2779	0.4674	0.5993	0.5854	0.4061	0.3912	0.3521	0.4401	0.3047	0.4824	0.2452	0.5498	0.1989	0.2826	0.1651	0.2059	0.1371	0.261	0.2328	0.3221	0.0288	0.112	0.0966	0.1749	0.2505	0.4665	0.3369	0.4589	0.3417	0.445	0.3103	0.4115	0.6873	0.5215	0.3466	0.4476	0.3439	0.4249	0.3141	0.4458	0.2907	0.4286	0.3547
83 mo	0.357	0.5091	0.3881	0.4746	0.6693	0.6781	0.2764	0.4648	0.5993	0.5847	0.4015	0.3864	0.3521	0.4373	0.3023	0.4812	0.241	0.5498	0.1935	0.2826	0.1651	0.2059	0.1314	0.261	0.2316	0.3203	0.0288	0.111	0.0962	0.1737	0.2487	0.4636	0.3351	0.4564	0.3398	0.4423	0.3085	0.4092	0.6873	0.5183	0.345	0.4444	0.3439	0.4206	0.3114	0.4438	0.2889	0.4273	0.3542
84 mo	0.3551	0.507	0.3852	0.4726	0.6673	0.6762	0.275	0.4641	0.5978	0.5811	0.4003	0.3813	0.3478	0.4367	0.2905	0.48	0.2382	0.5454	0.1882	0.2826	0.162	0.2047	0.1314	0.261	0.2303	0.3186	0.0288	0.11	0.0954	0.1724	0.2487	0.4623	0.3331	0.454	0.3379	0.4398	0.3058	0.406	0.6873	0.5133	0.3432	0.4424	0.3439	0.4188	0.3088	0.4409	0.2854	0.4254	0.3531
85 mo	0.3531	0.505	0.3832	0.4702	0.6632	0.6721	0.2735	0.4623	0.5963	0.5795	0.398	0.38	0.3444	0.4337	0.2905	0.4774	0.2368	0.5435	0.1882	0.2797	0.162	0.2022	0.1314	0.2573	0.2288	0.3167	0.028	0.1094	0.0942	0.1708	0.2432	0.4604	0.3314	0.4515	0.336	0.437	0.3038	0.4038	0.6873	0.5115	0.3416	0.4386	0.3439	0.4155	0.3073	0.4388	0.2854	0.4234	0.352
86 mo	0.3513	0.5029	0.3813	0.468	0.6618	0.6679	0.2728	0.4579	0.5947	0.5795	0.3969	0.38	0.3418	0.4324	0.2905	0.476	0.2341	0.5414	0.1828	0.2767	0.1588	0.2008	0.1257	0.2573	0.2273	0.315	0.0267	0.1085	0.0933	0.1703	0.2414	0.4576	0.3293	0.4489	0.3338	0.4345	0.3011	0.4017	0.6819	0.5115	0.3386	0.4363	0.3399	0.4097	0.305	0.4353	0.2854	0.4206	0.3498
87 mo	0.3495	0.5009	0.3794	0.4654	0.6577	0.6668	0.2714	0.4552	0.5947	0.5754	0.3957	0.3785	0.3392	0.431	0.2905	0.4703	0.2299	0.5385	0.1828	0.2767	0.1588	0.198	0.1257	0.2573	0.2262	0.3134	0.0267	0.1079	0.0928	0.1688	0.2414	0.4547	0.3277	0.4469	0.3322	0.4326	0.2997	0.4	0.6819	0.5057	0.3375	0.4343	0.3379	0.4082	0.3047	0.4329	0.2819	0.4184	0.3482
88 mo	0.3477	0.4989	0.3775	0.4633	0.6563	0.6645	0.2706	0.4531	0.5932	0.5745	0.3911	0.3754	0.3375	0.4297	0.2881	0.4658	0.2285	0.5369	0.1828	0.2733	0.1557	0.195	0.1257	0.2531	0.2248	0.3116	0.0263	0.1062	0.0922	0.1678	0.2396	0.4524	0.3257	0.4443	0.3303	0.43	0.2982	0.3978	0.6819	0.5037	0.3364	0.4312	0.334	0.405	0.3032	0.4308	0.2819	0.4154	0.346
89 mo	0.3458	0.4967	0.3748	0.4605	0.6509	0.6633	0.2692	0.4497	0.5916	0.5726	0.3888	0.3688	0.3349	0.4275	0.2858	0.461	0.2257	0.5353	0.1774	0.2698	0.1541	0.1935	0.1257	0.2531	0.2236	0.3098	0.0263	0.1059	0.0915	0.1666	0.2396	0.4516	0.3239	0.4417	0.3284	0.4273	0.2964	0.396	0.6819	0.5037	0.3341	0.4288	0.33	0.4034	0.3005	0.4282	0.2784	0.4138	0.3427
90 mo	0.3439	0.4946	0.3719	0.4579	0.6495	0.6595	0.267	0.4483	0.587	0.5687	0.3842	0.3654	0.3314	0.4252	0.2834	0.4559	0.2201	0.5319	0.1774	0.2698	0.1541	0.1935	0.12	0.2485	0.2221	0.3078	0.0263	0.1056	0.0907	0.1654	0.2396	0.4499	0.3218	0.4389	0.3266	0.4246	0.2943	0.3936	0.6764	0.499	0.3326	0.4263	0.3281	0.4017	0.2986	0.4247	0.2784	0.4112	0.3399
91 mo	0.3421	0.4926	0.3696	0.4561	0.6447	0.6568	0.267	0.4464	0.587	0.5667	0.3819	0.3617	0.3297	0.4228	0.2787	0.4524	0.2146	0.5319	0.1774	0.2698	0.1525	0.1935	0.12	0.2485	0.2208	0.306	0.0263	0.1051	0.0903	0.1647	0.2396	0.449	0.32	0.4362	0.3247	0.4218	0.2928	0.3912	0.6764	0.4913	0.3303	0.425	0.3261	0.3985	0.2975	0.4213	0.2784	0.4059	0.3366
92 mo	0.3403	0.4904	0.3683	0.4536	0.6447	0.6511	0.2656	0.4438	0.587	0.5656	0.3773	0.3578	0.3279	0.4202	0.2763	0.4505	0.2146	0.531	0.1774	0.2698	0.151	0.1895	0.12	0.2485	0.2195	0.3042	0.0259	0.1033	0.0898	0.1637	0.2377	0.448	0.3182	0.4337	0.3232	0.4194	0.2925	0.3888	0.6764	0.4858	0.3292	0.4229	0.3221	0.3966	0.2968	0.4187	0.2766	0.4049	0.335
93 mo	0.3386	0.4884	0.3643	0.4517	0.6406	0.6496	0.2612	0.4422	0.5854	0.5656	0.3704	0.3494	0.3236	0.4192	0.2763	0.4485	0.2104	0.5299	0.1774	0.2652	0.1463	0.1851	0.12	0.2485	0.2184	0.3022	0.0254	0.1026	0.0892	0.1631	0.2377	0.448	0.3166	0.4309	0.3216	0.4165	0.2907	0.387	0.6764	0.4858	0.328	0.4198	0.3221	0.3909	0.2956	0.4163	0.2696	0.4029	0.3339
94 mo	0.3369	0.4861	0.3616	0.4495	0.6358	0.6446	0.2598	0.4381	0.5839	0.5644	0.3693	0.3494	0.3219	0.4183	0.2716	0.4442	0.2048	0.5288	0.1774	0.2652	0.1463	0.1851	0.1086	0.2485	0.2175	0.3002	0.025	0.1023	0.0888	0.1613	0.2377	0.4469	0.3155	0.4281	0.3207	0.4138	0.2898	0.3845	0.6764	0.4858	0.3269	0.4171	0.3202	0.3893	0.2945	0.4117	0.2696	0.4029	0.3328
95 mo	0.3352	0.484	0.3591	0.4466	0.6324	0.6411	0.2583	0.433	0.5808	0.5618	0.3647	0.3468	0.321	0.4183	0.2716	0.4442	0.2006	0.5252	0.1774	0.2652	0.1431	0.1851	0.1086	0.2361	0.2161	0.2984	0.025	0.1016	0.0879	0.16	0.2377	0.4431	0.3134	0.4254	0.3186	0.4111	0.2865	0.383	0.6764	0.4789	0.3235	0.4123	0.3182	0.3868	0.293	0.409	0.2678	0.4005	0.3323
96 mo	0.3334	0.4819	0.3577	0.4449	0.6297	0.6373	0.2576	0.431	0.5808	0.559	0.3635	0.3468	0.3184	0.4183	0.2716	0.4417	0.1992	0.524	0.1774	0.2652	0.1415	0.1826	0.1086	0.2361	0.215	0.2964	0.025	0.1008	0.0873	0.159	0.2377	0.4404	0.3118	0.4226	0.3168	0.4082	0.2858	0.3793	0.671	0.4714	0.3212	0.4096	0.3162	0.3868	0.2919	0.4049	0.2643	0.3979	0.3301
97 mo	0.3318	0.4797	0.3553	0.4425	0.6242	0.6311	0.2554	0.4273	0.5793	0.5575	0.3624	0.3438	0.3158	0.417	0.2716	0.439	0.1978	0.5226	0.1774	0.2652	0.14	0.1826	0.1086	0.2361	0.2138	0.2946	0.0242	0.1	0.0868	0.1577	0.2322	0.4375	0.3101	0.4201	0.3151	0.4056	0.2831	0.3764	0.671	0.463	0.3201	0.4067	0.3162	0.3868	0.2896	0.403	0.2625	0.3952	0.329
98 mo	0.3301	0.4778	0.3541	0.4417	0.6222	0.6311	0.2554	0.4273	0.5793	0.5558	0.3601	0.3438	0.3141	0.4143	0.2716	0.439	0.1951	0.5226	0.1774	0.2652	0.14	0.1797	0.1086	0.2361	0.2124	0.2929	0.0237	0.099	0.0859	0.1569	0.2304	0.4359	0.3084	0.4178	0.3131	0.4033	0.2817	0.3737	0.6655	0.4585	0.3178	0.4046	0.3162	0.3846	0.2885	0.4016	0.2607	0.3952	0.3268
99 mo	0.3284	0.4758	0.3513	0.4395	0.6174	0.6262	0.2533	0.4265	0.5762	0.5521	0.3566	0.34	0.3106	0.4143	0.2716	0.439	0.1937	0.5192	0.1774	0.2577	0.1368	0.1797	0.1086	0.2282	0.2113	0.291	0.0233	0.099	0.0855	0.1559	0.2304	0.4305	0.3068	0.415	0.3114	0.4002	0.2797	0.3705	0.6601	0.4536	0.3163	0.4015	0.3083	0.3821	0.2866	0.3979	0.2607	0.3902	0.3257
100 mo	0.3267	0.4736	0.3496	0.4367	0.6146	0.6207	0.2511	0.4255	0.5731	0.55	0.3555	0.3358	0.3106	0.4126	0.2693	0.4356	0.1923	0.5155	0.1774	0.2493	0.1352	0.1797	0.1086	0.2195	0.2101	0.2895	0.0233	0.0979	0.0841	0.1552	0.2286	0.4224	0.3053	0.4131	0.31	0.3985	0.2784	0.369	0.6601	0.4481	0.3144	0.3993	0.3083	0.3806	0.2847	0.3963	0.259	0.3902	0.3257
101 mo	0.3251	0.4717	0.3463	0.4347	0.6078	0.6112	0.2482	0.4243	0.5715	0.5475	0.3497	0.3309	0.3063	0.4126	0.2693	0.4356	0.1923	0.5155	0.1774	0.2401	0.1352	0.1797	0.1086	0.2195	0.2088	0.288	0.0233	0.0979	0.0836	0.154	0.2268	0.4224	0.3033	0.4108	0.3078	0.3961	0.277	0.3684	0.6601	0.4481	0.3122	0.3948	0.3043	0.3757	0.2832	0.3944	0.2537	0.3882	0.3235
102 mo	0.3234	0.4696	0.3439	0.4308	0.6023	0.6002	0.2467	0.4217	0.57	0.5446	0.3463	0.3251	0.3063	0.4126	0.2645	0.4309	0.1909	0.5083	0.1774	0.2401	0.1337	0.1749	0.1086	0.2195	0.2074	0.2865	0.0233	0.0979	0.0827	0.1531	0.2268	0.4196	0.3015	0.4087	0.3059	0.3936	0.2759	0.3657	0.6601	0.4481	0.3099	0.3901	0.3004	0.3721	0.2817	0.3933	0.2537	0.3812	0.3202
103 mo	0.3217	0.4675	0.342	0.43	0.5989	0.6002	0.246	0.4217	0.57	0.5446	0.3428	0.3251	0.3037	0.4103	0.2645	0.4256	0.1867	0.5083	0.1774	0.2401	0.1337	0.1749	0.1086	0.2195	0.2063	0.2851	0.0229	0.097	0.0821	0.1531	0.2268	0.4196	0.3	0.4066	0.3041	0.3915	0.2736	0.3639	0.6601	0.4481	0.3076	0.3866	0.2984	0.3721	0.2794	0.3892	0.2519	0.3784	0.3191
104 mo	0.3202	0.4657	0.3399	0.4286	0.5955	0.6002	0.2446	0.4177	0.5669	0.5446	0.3394	0.3251	0.3028	0.4103	0.2645	0.4194	0.1839	0.5083	0.1774	0.2401	0.1321	0.1749	0.1086	0.2195	0.2052	0.2838	0.0225	0.0959	0.082	0.1518	0.2268	0.4156	0.2984	0.4048	0.3024	0.3893	0.2721	0.3617	0.6546	0.4481	0.3046	0.3831	0.2945	0.3721	0.2787	0.3874	0.2519	0.375	0.3174
105 mo	0.3187	0.4638	0.3377	0.4248	0.5928	0.6002	0.2439	0.4123	0.5654	0.5446	0.3359	0.3251	0.2993	0.4069	0.2645	0.4194	0.1811	0.4983	0.1774	0.2241	0.1305	0.1749	0.1029	0.2195	0.2042	0.2824	0.0225	0.0959	0.0815	0.1502	0.2249	0.4156	0.2969	0.4029	0.301	0.3874	0.2712	0.3581	0.6437	0.4481	0.3035	0.3831	0.2945	0.3689	0.2768	0.3874	0.2484	0.3706	0.3147
106 mo	0.317	0.4614	0.3358	0.4239	0.588	0.6002	0.2439	0.4123	0.5638	0.5446	0.3336	0.3251	0.2976	0.4069	0.2645	0.407	0.1783	0.4983	0.1774	0.2241	0.1305	0.1749	0.1029	0.2195	0.203	0.2809	0.0225	0.0959	0.0806	0.1502	0.2249	0.4156	0.2954	0.4005	0.2994	0.3862	0.2696	0.3571	0.6437	0.4481	0.3023	0.3798	0.2925	0.3689	0.2757	0.3838	0.2484	0.3706	0.3136
107 mo	0.3156	0.4591	0.3336	0.4239	0.5852	0.6002	0.2424	0.4123	0.5623	0.5446	0.329	0.3251	0.2933	0.4069	0.2645	0.407	0.1769	0.4983	0.1774	0.2241	0.1305	0.1749	0.1029	0.2195	0.2018	0.2795	0.0225	0.0922	0.0802	0.1502	0.2231	0.4156	0.2936	0.3988	0.2978	0.3841	0.2682	0.3553	0.6437	0.4481	0.2997	0.3769	0.2925	0.3689	0.2749	0.372	0.2484	0.3605	0.3114
108 mo	0.314	0.4548	0.3318	+	0.5832	+	0.2424	+	0.5607	+	0.3267	+	0.2906	+	0.2622	+	0.1728	+	0.1774	+	0.129	+	0.1029	+	0.2005	0.2759	0.0225	+	0.0799	+	0.2213	0.3836	0.2916	0.3943	0.2957	0.379	0.2658	0.3496	0.6437	0.3485	0.2967	0.368	0.2885	+	0.2734	+	0.2466	+	0.3108
109 mo	0.3125	+	0.3296	+	0.5798	+	0.2395	+	0.5561	+	0.3267	+	0.2898	+	0.2551	+	0.1728	+	0.1774	+	0.1274	+	0.1029	+	0.1994	+	0.022	+	0.0793	+	0.2194	+	0.29	+	0.294	+	0.264	+	0.6437	+	0.2937	+	0.2885	+	0.2708	+	0.2466	+	0.3103
110 mo	0.3109	+	0.3277	+	0.5764	+	0.2381	+	0.5545	+	0.3244	+	0.2889	+	0.2551	+	0.1714	+	0.1774	+	0.1242	+	0.1029	+	0.1982	+	0.022	+	0.0787	+	0.2194	+	0.2883	+	0.2922	+	0.2628	+	0.6437	+	0.291	+	0.2846	+	0.2689	+	0.2466	+	0.3075
111 mo	0.3093	+	0.3258	+	0.5736	+	0.2359	+	0.5515	+	0.3233	+	0.2872	+	0.2551	+	0.17	+	0.1774	+	0.1211	+	0.1029	+	0.1971	+	0.0216	+	0.0782	+	0.2194	+	0.2867	+	0.2907	+	0.2608	+	0.6437	+	0.2899	+	0.2846	+	0.2681	+	0.2466	+	0.3064
112 mo	0.3079	+	0.3247	+	0.5716	+	0.2344	+	0.5515	+	0.3221	+	0.2863	+	0.2527	+	0.17	+	0.1774	+	0.1211	+	0.1029	+	0.1959	+	0.0216	+	0.0774	+	0.2103	+	0.2853	+	0.2892	+	0.2601	+	0.6437	+	0.2865	+	0.2846	+	0.2666	+	0.2466	+	0.3059
113 mo	0.3063	+	0.3216	+	0.5654	+	0.2337	+	0.5468	+	0.321	+	0.282	+	0.2456	+	0.1672	+	0.1774	+	0.1211	+	0.1029	+	0.1949	+	0.0212	+	0.077	+	0.2103	+	0.2838	+	0.2875	+	0.2583	+	0.6437	+	0.2838	+	0.2846	+	0.2659	+	0.2414	+	0.3053
114 mo	0.3047	+	0.3196	+	0.562	+	0.2337	+	0.5468	+	0.3152	+	0.2794	+	0.2456	+	0.1658	+	0.1774	+	0.1195	+	0.1029	+	0.1935	+	0.0212	+	0.0765	+	0.2103	+	0.2817	+	0.2858	+	0.2563	+	0.6437	+	0.2812	+	0.2846	+	0.2632	+	0.2396	+	0.3032
115 mo	0.3032	+	0.3169	+	0.5572	+	0.2323	+	0.5437	+	0.3141	+	0.2768	+	0.2409	+	0.1616	+	0.1774	+	0.1195	+	0.0971	+	0.1925	+	0.0212	+	0.0762	+	0.2085	+	0.2801	+	0.2843	+	0.2556	+	0.6437	+	0.2797	+	0.2846	+	0.2621	+	0.2361	+	0.3021
116 mo	0.3016	+	0.3145	+	0.5531	+	0.2301	+	0.5391	+	0.3118	+	0.2768	+	0.2409	+	0.1574	+	0.1774	+	0.1179	+	0.0971	+	0.1914	+	0.0212	+	0.0759	+	0.2085	+	0.2784	+	0.2827	+	0.255	+	0.6437	+	0.277	+	0.2846	+	0.2602	+	0.2361	+	0.3021
117 mo	0.3002	+	0.3123	+	0.5483	+	0.2301	+	0.536	+	0.3106	+	0.275	+	0.2386	+	0.1533	+	0.1774	+	0.1164	+	0.0971	+	0.1905	+	0.0212	+	0.0753	+	0.2085	+	0.2771	+	0.2814	+	0.2538	+	0.6437	+	0.2763	+	0.2846	+	0.2583	+	0.2361	+	0.301
118 mo	0.2987	+	0.3111	+	0.5463	+	0.2279	+	0.536	+	0.3095	+	0.2742	+	0.2362	+	0.1533	+	0.1774	+	0.1164	+	0.0971	+	0.1894	+	0.0212	+	0.0746	+	0.2066	+	0.2757	+	0.28	+	0.252	+	0.6437	+	0.2751	+	0.2846	+	0.2572	+	0.2361	+	0.3004
119 mo	0.2972	+	0.309	+	0.5449	+	0.225	+	0.5345	+	0.3037	+	0.2724	+	0.2362	+	0.1533	+	0.1774	+	0.1148	+	0.0914	+	0.1883	+	0.0203	+	0.0743	+	0.2048	+	0.2741	+	0.2783	+	0.2505	+	0.6382	+	0.2732	+	0.2826	+	0.2561	+	0.2325	+	0.2982
120 mo	0.2958	+	0.3067	+	0.5394	+	0.2229	+	0.5345	+	0.3003	+	0.2698	+	0.2362	+	0.1533	+	0.1774	+	0.1132	+	0.0914	+	0.1872	+	0.0203	+	0.0738	+	0.2048	+	0.2724	+	0.2767	+	0.2493	+	0.6382	+	0.271	+	0.2826	+	0.2549	+	0.2325	+	0.2971
121 mo	0.2942	+	0.3045	+	0.5353	+	0.2207	+	0.5329	+	0.2991	+	0.2681	+	0.2338	+	0.1505	+	0.1774	+	0.1117	+	0.0914	+	0.186	+	0.0199	+	0.0734	+	0.2048	+	0.2707	+	0.275	+	0.248	+	0.6382	+	0.2698	+	0.2787	+	0.2531	+	0.2307	+	0.2971
122 mo	0.2927	+	0.3026	+	0.5312	+	0.2185	+	0.5314	+	0.298	+	0.2664	+	0.2338	+	0.1505	+	0.1774	+	0.1101	+	0.0914	+	0.1848	+	0.0199	+	0.0728	+	0.2048	+	0.269	+	0.2732	+	0.2473	+	0.6382	+	0.2676	+	0.2767	+	0.2504	+	0.2307	+	0.2966
123 mo	0.2913	+	0.3009	+	0.5278	+	0.2178	+	0.5298	+	0.2945	+	0.2655	+	0.2338	+	0.1491	+	0.1774	+	0.1101	+	0.0857	+	0.1839	+	0.0199	+	0.0723	+	0.2048	+	0.2677	+	0.2721	+	0.246	+	0.6382	+	0.2668	+	0.2767	+	0.2481	+	0.229	+	0.2938
124 mo	0.29	+	0.2982	+	0.523	+	0.2149	+	0.5283	+	0.2899	+	0.262	+	0.2338	+	0.1477	+	0.1774	+	0.1101	+	0.0857	+	0.1828	+	0.0199	+	0.0714	+	0.2048	+	0.2662	+	0.2706	+	0.2453	+	0.6382	+	0.2649	+	0.2767	+	0.2466	+	0.229	+	0.2922
125 mo	0.2886	+	0.2949	+	0.5169	+	0.2141	+	0.5267	+	0.2865	+	0.2568	+	0.2315	+	0.1463	+	0.1774	+	0.1054	+	0.0857	+	0.1816	+	0.0199	+	0.0711	+	0.2048	+	0.2643	+	0.2684	+	0.2417	+	0.6382	+	0.2638	+	0.2747	+	0.2429	+	0.229	+	0.2911
126 mo	0.2871	+	0.2925	+	0.5148	+	0.2112	+	0.5252	+	0.2842	+	0.2525	+	0.2315	+	0.1421	+	0.1774	+	0.1054	+	0.0857	+	0.1807	+	0.0194	+	0.0705	+	0.2048	+	0.263	+	0.267	+	0.2396	+	0.6382	+	0.263	+	0.2747	+	0.2417	+	0.229	+	0.2889
127 mo	0.2858	+	0.2912	+	0.5148	+	0.2105	+	0.5236	+	0.2796	+	0.2507	+	0.2315	+	0.1421	+	0.1774	+	0.1022	+	0.0857	+	0.1796	+	0.0194	+	0.0702	+	0.203	+	0.2615	+	0.2655	+	0.2381	+	0.6382	+	0.2626	+	0.2668	+	0.241	+	0.2272	+	0.2883
128 mo	0.2846	+	0.2893	+	0.5114	+	0.2098	+	0.522	+	0.2784	+	0.2473	+	0.2315	+	0.1407	+	0.172	+	0.1006	+	0.0857	+	0.1786	+	0.0194	+	0.0699	+	0.203	+	0.2599	+	0.2642	+	0.2369	+	0.6382	+	0.2607	+	0.2648	+	0.2398	+	0.2272	+	0.2883
129 mo	0.2832	+	0.2868	+	0.5087	+	0.2076	+	0.5174	+	0.2738	+	0.2447	+	0.2315	+	0.1407	+	0.172	+	0.0975	+	0.0857	+	0.1774	+	0.0186	+	0.0697	+	0.2012	+	0.2582	+	0.2623	+	0.2342	+	0.6382	+	0.2569	+	0.2589	+	0.2391	+	0.2254	+	0.2861
130 mo	0.2819	+	0.2856	+	0.5066	+	0.2069	+	0.5142	+	0.2738	+	0.2429	+	0.2315	+	0.1393	+	0.172	+	0.0975	+	0.0857	+	0.1766	+	0.0186	+	0.0694	+	0.1993	+	0.2569	+	0.2611	+	0.2333	+	0.6382	+	0.2554	+	0.2589	+	0.2368	+	0.2254	+	0.285
131 mo	0.2807	+	0.2847	+	0.5052	+	0.2061	+	0.5142	+	0.2715	+	0.2421	+	0.2315	+	0.1379	+	0.172	+	0.0975	+	0.0857	+	0.1759	+	0.0186	+	0.0693	+	0.1975	+	0.2559	+	0.2601	+	0.2318	+	0.6382	+	0.255	+	0.2589	+	0.2357	+	0.2254	+	0.2845
132 mo	0.2793	+	0.2827	+	0.4991	+	0.2047	+	0.5127	+	0.2715	+	0.2412	+	0.2315	+	0.1379	+	0.172	+	0.0944	+	0.0857	+	0.1748	+	0.0186	+	0.0685	+	0.1957	+	0.2544	+	0.2588	+	0.2302	+	0.6382	+	0.252	+	0.2569	+	0.2353	+	0.2236	+	0.2834
133 mo	0.278	+	0.2815	+	0.4977	+	0.2039	+	0.5111	+	0.2692	+	0.2386	+	0.2315	+	0.1379	+	0.172	+	0.0944	+	0.0857	+	0.1737	+	0.0186	+	0.0682	+	0.192	+	0.2529	+	0.2572	+	0.2275	+	0.6382	+	0.2513	+	0.2569	+	0.233	+	0.2219	+	0.2828
134 mo	0.2768	+	0.2796	+	0.4943	+	0.2039	+	0.5096	+	0.2611	+	0.2369	+	0.2315	+	0.1379	+	0.172	+	0.0944	+	0.0857	+	0.1728	+	0.0186	+	0.0681	+	0.192	+	0.2516	+	0.2558	+	0.2259	+	0.6326	+	0.2509	+	0.2569	+	0.2315	+	0.2201	+	0.2812
135 mo	0.2755	+	0.2777	+	0.4936	+	0.2025	+	0.5064	+	0.26	+	0.2343	+	0.2291	+	0.1351	+	0.1667	+	0.0928	+	0.0857	+	0.1717	+	0.0186	+	0.0676	+	0.1902	+	0.2499	+	0.2541	+	0.2243	+	0.6326	+	0.2475	+	0.2569	+	0.2289	+	0.2201	+	0.2779
136 mo	0.2742	+	0.2764	+	0.4895	+	0.2018	+	0.5064	+	0.2588	+	0.2325	+	0.2291	+	0.1351	+	0.1667	+	0.0928	+	0.0857	+	0.1707	+	0.0186	+	0.0673	+	0.1902	+	0.2485	+	0.2526	+	0.2229	+	0.6326	+	0.2448	+	0.2569	+	0.2281	+	0.2165	+	0.2762
137 mo	0.273	+	0.275	+	0.4881	+	0.2003	+	0.5064	+	0.2577	+	0.229	+	0.2291	+	0.1351	+	0.1667	+	0.0896	+	0.0857	+	0.1699	+	0.0186	+	0.0672	+	0.1902	+	0.2473	+	0.2515	+	0.2209	+	0.6326	+	0.2444	+	0.253	+	0.2278	+	0.2148	+	0.2757
138 mo	0.2717	+	0.2729	+	0.4847	+	0.1996	+	0.5049	+	0.2542	+	0.2264	+	0.2244	+	0.1351	+	0.1667	+	0.0881	+	0.0857	+	0.1691	+	0.0186	+	0.0669	+	0.1865	+	0.2462	+	0.2503	+	0.2202	+	0.6271	+	0.244	+	0.249	+	0.2244	+	0.213	+	0.274
139 mo	0.2704	+	0.2714	+	0.4813	+	0.1996	+	0.5049	+	0.2519	+	0.2247	+	0.222	+	0.1338	+	0.1667	+	0.0881	+	0.0857	+	0.1681	+	0.0186	+	0.0666	+	0.1865	+	0.2447	+	0.2489	+	0.2186	+	0.6271	+	0.2425	+	0.247	+	0.2228	+	0.213	+	0.2724
140 mo	0.269	+	0.2691	+	0.4779	+	0.1959	+	0.5049	+	0.2496	+	0.2212	+	0.222	+	0.1324	+	0.1613	+	0.0881	+	0.0857	+	0.167	+	0.0186	+	0.0661	+	0.1865	+	0.243	+	0.2469	+	0.2175	+	0.6215	+	0.2391	+	0.2411	+	0.2221	+	0.2041	+	0.2696
141 mo	0.2676	+	0.2672	+	0.4751	+	0.1945	+	0.5033	+	0.2485	+	0.2178	+	0.2197	+	0.131	+	0.1613	+	0.0881	+	0.0857	+	0.1659	+	0.0186	+	0.0657	+	0.1847	+	0.2413	+	0.2452	+	0.2164	+	0.6215	+	0.2368	+	0.2391	+	0.2198	+	0.2023	+	0.2675
142 mo	0.2664	+	0.2658	+	0.4717	+	0.193	+	0.5033	+	0.2473	+	0.2178	+	0.2149	+	0.131	+	0.1613	+	0.0865	+	0.0857	+	0.1649	+	0.0177	+	0.0652	+	0.1847	+	0.2399	+	0.2436	+	0.2144	+	0.6215	+	0.2346	+	0.2352	+	0.2183	+	0.2023	+	0.2669
143 mo	0.2652	+	0.2636	+	0.4683	+	0.1908	+	0.4986	+	0.245	+	0.2178	+	0.2126	+	0.1296	+	0.1613	+	0.0833	+	0.0857	+	0.164	+	0.0177	+	0.0646	+	0.1847	+	0.2387	+	0.2421	+	0.2128	+	0.6215	+	0.2338	+	0.2352	+	0.2179	+	0.2023	+	0.2647
144 mo	0.264	+	0.2623	+	0.4655	+	0.1894	+	0.497	+	0.2427	+	0.2178	+	0.2102	+	0.1296	+	0.1613	+	0.0833	+	0.0857	+	0.163	+	0.0177	+	0.0642	+	0.181	+	0.2372	+	0.2406	+	0.2112	+	0.6215	+	0.2334	+	0.2352	+	0.2168	+	0.197	+	0.2625
145 mo	0.2628	+	0.2608	+	0.4628	+	0.1879	+	0.497	+	0.2416	+	0.2169	+	0.2102	+	0.1282	+	0.1613	+	0.0802	+	0.0857	+	0.162	+	0.0177	+	0.0639	+	0.181	+	0.2357	+	0.2392	+	0.2098	+	0.6215	+	0.2319	+	0.2352	+	0.216	+	0.197	+	0.2587
146 mo	0.2616	+	0.2588	+	0.4607	+	0.1872	+	0.4955	+	0.2393	+	0.2152	+	0.2031	+	0.1268	+	0.1613	+	0.0771	+	0.0857	+	0.1611	+	0.0173	+	0.0634	+	0.1792	+	0.2346	+	0.2379	+	0.2089	+	0.6215	+	0.2311	+	0.2332	+	0.2153	+	0.1917	+	0.2565
147 mo	0.2604	+	0.2574	+	0.4594	+	0.1872	+	0.4939	+	0.2358	+	0.2125	+	0.2008	+	0.1254	+	0.1613	+	0.0771	+	0.0857	+	0.1602	+	0.0173	+	0.0631	+	0.1792	+	0.2332	+	0.2364	+	0.2071	+	0.6215	+	0.2289	+	0.2312	+	0.2142	+	0.1917	+	0.2559
148 mo	0.2593	+	0.2561	+	0.4587	+	0.1857	+	0.4939	+	0.2335	+	0.2108	+	0.2008	+	0.1254	+	0.1505	+	0.0755	+	0.0857	+	0.1594	+	0.0173	+	0.0626	+	0.1792	+	0.2319	+	0.235	+	0.206	+	0.616	+	0.2273	+	0.2312	+	0.213	+	0.1899	+	0.2537
149 mo	0.2581	+	0.2548	+	0.458	+	0.1835	+	0.4939	+	0.2324	+	0.2082	+	0.2008	+	0.1254	+	0.1505	+	0.0723	+	0.0857	+	0.1585	+	0.0169	+	0.0625	+	0.1774	+	0.2306	+	0.2336	+	0.2051	+	0.616	+	0.2251	+	0.2292	+	0.2111	+	0.1899	+	0.2526
150 mo	0.257	+	0.2533	+	0.4573	+	0.1835	+	0.4908	+	0.2289	+	0.2056	+	0.2008	+	0.124	+	0.1452	+	0.0723	+	0.0857	+	0.1576	+	0.0164	+	0.0622	+	0.1737	+	0.2294	+	0.2324	+	0.204	+	0.616	+	0.2243	+	0.2292	+	0.2104	+	0.1881	+	0.251
151 mo	0.2557	+	0.2515	+	0.4552	+	0.1821	+	0.4892	+	0.2243	+	0.2047	+	0.2008	+	0.1226	+	0.1398	+	0.0708	+	0.0857	+	0.1565	+	0.0164	+	0.0616	+	0.1719	+	0.2279	+	0.2308	+	0.2015	+	0.616	+	0.2228	+	0.2253	+	0.2089	+	0.1881	+	0.2504
152 mo	0.2544	+	0.2495	+	0.4511	+	0.1806	+	0.4892	+	0.2231	+	0.203	+	0.1984	+	0.1184	+	0.1398	+	0.0708	+	0.0857	+	0.1555	+	0.0164	+	0.0607	+	0.1719	+	0.2264	+	0.2293	+	0.2006	+	0.616	+	0.2198	+	0.2233	+	0.2085	+	0.1881	+	0.2488
153 mo	0.2534	+	0.2483	+	0.4498	+	0.1784	+	0.4861	+	0.2231	+	0.203	+	0.1984	+	0.1184	+	0.1398	+	0.0676	+	0.0857	+	0.1549	+	0.0164	+	0.0605	+	0.1719	+	0.2255	+	0.2283	+	0.1999	+	0.616	+	0.2182	+	0.2193	+	0.2074	+	0.1881	+	0.2482
154 mo	0.2523	+	0.2473	+	0.4491	+	0.1777	+	0.483	+	0.2208	+	0.2012	+	0.1984	+	0.1184	+	0.1398	+	0.0676	+	0.0857	+	0.154	+	0.0164	+	0.0599	+	0.1719	+	0.2243	+	0.2271	+	0.1994	+	0.616	+	0.2171	+	0.2193	+	0.2047	+	0.1881	+	0.2477
155 mo	0.2512	+	0.246	+	0.4477	+	0.1777	+	0.4783	+	0.2196	+	0.2003	+	0.1984	+	0.1156	+	0.1398	+	0.0676	+	0.08	+	0.1531	+	0.016	+	0.0593	+	0.1719	+	0.223	+	0.2259	+	0.1985	+	0.616	+	0.2152	+	0.2153	+	0.2032	+	0.1881	+	0.2471
156 mo	0.2502	+	0.2458	+	0.4477	+	0.1777	+	0.4783	+	0.2185	+	0.2003	+	0.1984	+	0.1156	+	0.1398	+	0.0676	+	0.08	+	0.1523	+	0.016	+	0.0586	+	0.1719	+	0.2219	+	0.2246	+	0.1976	+	0.6104	+	0.2148	+	0.2112	+	0.2013	+	0.1881	+	0.246
157 mo	0.249	+	0.2449	+	0.445	+	0.177	+	0.4783	+	0.2185	+	0.1995	+	0.1984	+	0.1156	+	0.1398	+	0.066	+	0.08	+	0.1513	+	0.016	+	0.0584	+	0.1701	+	0.2203	+	0.2231	+	0.1956	+	0.6104	+	0.2133	+	0.2072	+	0.2002	+	0.1881	+	0.2449
158 mo	0.248	+	0.244	+	0.4443	+	0.1763	+	0.4767	+	0.2173	+	0.1995	+	0.1984	+	0.1129	+	0.1398	+	0.0645	+	0.08	+	0.1506	+	0.0156	+	0.0581	+	0.1701	+	0.2193	+	0.2221	+	0.1947	+	0.6049	+	0.2129	+	0.2072	+	0.1979	+	0.1881	+	0.2444
159 mo	0.2468	+	0.2418	+	0.4402	+	0.1726	+	0.4752	+	0.215	+	0.1986	+	0.196	+	0.1115	+	0.1398	+	0.0645	+	0.08	+	0.1496	+	0.0156	+	0.0576	+	0.1701	+	0.2179	+	0.2208	+	0.1926	+	0.6049	+	0.211	+	0.2052	+	0.196	+	0.1881	+	0.2438
160 mo	0.2458	+	0.2406	+	0.4367	+	0.1726	+	0.4752	+	0.2127	+	0.1977	+	0.196	+	0.1101	+	0.1398	+	0.0645	+	0.08	+	0.1487	+	0.0156	+	0.0572	+	0.1701	+	0.2165	+	0.2195	+	0.1915	+	0.6049	+	0.2091	+	0.2032	+	0.1945	+	0.1881	+	0.2411
161 mo	0.2446	+	0.2384	+	0.434	+	0.1719	+	0.472	+	0.2103	+	0.1934	+	0.1937	+	0.1087	+	0.1344	+	0.0645	+	0.08	+	0.1478	+	0.0156	+	0.0572	+	0.1682	+	0.2151	+	0.2178	+	0.1908	+	0.6049	+	0.2076	+	0.1992	+	0.1926	+	0.1881	+	0.2378
162 mo	0.2435	+	0.2378	+	0.4333	+	0.1712	+	0.472	+	0.2092	+	0.1934	+	0.1913	+	0.1087	+	0.1344	+	0.0645	+	0.08	+	0.1467	+	0.0151	+	0.0566	+	0.1682	+	0.2135	+	0.2164	+	0.1892	+	0.6049	+	0.2057	+	0.1971	+	0.1918	+	0.1864	+	0.2356
163 mo	0.2423	+	0.2351	+	0.4264	+	0.1697	+	0.4673	+	0.2069	+	0.1934	+	0.189	+	0.1073	+	0.1344	+	0.0613	+	0.08	+	0.1458	+	0.0151	+	0.0563	+	0.1682	+	0.2121	+	0.2147	+	0.1883	+	0.6049	+	0.203	+	0.1931	+	0.1903	+	0.1864	+	0.2339
164 mo	0.2412	+	0.2335	+	0.423	+	0.1683	+	0.4658	+	0.2045	+	0.1916	+	0.189	+	0.1073	+	0.1344	+	0.0613	+	0.08	+	0.1449	+	0.0151	+	0.056	+	0.1682	+	0.2109	+	0.2134	+	0.1867	+	0.6049	+	0.2023	+	0.1931	+	0.1881	+	0.1846	+	0.2334
165 mo	0.2403	+	0.2326	+	0.421	+	0.1675	+	0.4658	+	0.2034	+	0.1916	+	0.189	+	0.1073	+	0.1237	+	0.0613	+	0.08	+	0.1441	+	0.0151	+	0.0555	+	0.1682	+	0.2097	+	0.2123	+	0.1856	+	0.6049	+	0.2011	+	0.1931	+	0.1881	+	0.1846	+	0.2317
166 mo	0.2392	+	0.2311	+	0.4182	+	0.1653	+	0.4642	+	0.2022	+	0.1916	+	0.1866	+	0.1073	+	0.1237	+	0.0598	+	0.08	+	0.1435	+	0.0151	+	0.0551	+	0.1682	+	0.2087	+	0.2111	+	0.1843	+	0.5993	+	0.1992	+	0.1931	+	0.1869	+	0.1846	+	0.2317
167 mo	0.2381	+	0.2295	+	0.4155	+	0.1653	+	0.4642	+	0.1999	+	0.1873	+	0.1866	+	0.1073	+	0.1183	+	0.0598	+	0.08	+	0.1427	+	0.0151	+	0.0546	+	0.1682	+	0.2076	+	0.21	+	0.1827	+	0.5938	+	0.1989	+	0.1911	+	0.1858	+	0.1846	+	0.2301
168 mo	0.2371	+	0.228	+	0.4093	+	0.1653	+	0.4627	+	0.1999	+	0.1855	+	0.1866	+	0.1073	+	0.1183	+	0.0598	+	0.08	+	0.1417	+	0.0151	+	0.054	+	0.1628	+	0.2062	+	0.2084	+	0.1806	+	0.5882	+	0.1966	+	0.1891	+	0.185	+	0.1846	+	0.2279
169 mo	0.236	+	0.2268	+	0.4066	+	0.1639	+	0.4611	+	0.1999	+	0.1847	+	0.1866	+	0.1073	+	0.1183	+	0.0582	+	0.08	+	0.1408	+	0.0151	+	0.0535	+	0.1628	+	0.2049	+	0.2072	+	0.1797	+	0.5882	+	0.1943	+	0.1891	+	0.1847	+	0.1846	+	0.2268
170 mo	0.235	+	0.2253	+	0.4052	+	0.1632	+	0.4595	+	0.1941	+	0.1829	+	0.1866	+	0.1073	+	0.1183	+	0.0582	+	0.08	+	0.14	+	0.0151	+	0.0535	+	0.1609	+	0.2037	+	0.2059	+	0.1788	+	0.5827	+	0.1928	+	0.1891	+	0.1824	+	0.1846	+	0.2251
171 mo	0.2339	+	0.2243	+	0.4038	+	0.161	+	0.458	+	0.1929	+	0.1821	+	0.1866	+	0.1073	+	0.1183	+	0.0582	+	0.08	+	0.1389	+	0.0151	+	0.0532	+	0.1609	+	0.202	+	0.2041	+	0.1772	+	0.5827	+	0.1913	+	0.1871	+	0.1801	+	0.1846	+	0.2224
172 mo	0.2328	+	0.2227	+	0.4011	+	0.161	+	0.458	+	0.1883	+	0.1803	+	0.1842	+	0.1059	+	0.1183	+	0.0582	+	0.08	+	0.1381	+	0.0151	+	0.0528	+	0.1591	+	0.2009	+	0.2028	+	0.1761	+	0.5771	+	0.1901	+	0.1871	+	0.1793	+	0.1846	+	0.2224
173 mo	0.2318	+	0.2207	+	0.3977	+	0.1595	+	0.4564	+	0.1859	+	0.1786	+	0.1842	+	0.1045	+	0.1183	+	0.0566	+	0.0743	+	0.1373	+	0.0147	+	0.0525	+	0.1591	+	0.1998	+	0.2015	+	0.1752	+	0.5771	+	0.189	+	0.1871	+	0.1782	+	0.1846	+	0.2213
174 mo	0.2308	+	0.2189	+	0.3942	+	0.1588	+	0.4517	+	0.1859	+	0.1768	+	0.1842	+	0.1003	+	0.1183	+	0.0566	+	0.0743	+	0.1364	+	0.0143	+	0.052	+	0.1536	+	0.1985	+	0.2003	+	0.1743	+	0.5771	+	0.1875	+	0.1851	+	0.1774	+	0.1828	+	0.2202
175 mo	0.2297	+	0.2168	+	0.3908	+	0.1581	+	0.4486	+	0.179	+	0.176	+	0.1819	+	0.1003	+	0.1183	+	0.0566	+	0.0743	+	0.1355	+	0.0143	+	0.052	+	0.1518	+	0.1972	+	0.199	+	0.1729	+	0.5771	+	0.1856	+	0.1851	+	0.1763	+	0.1775	+	0.2185
176 mo	0.2287	+	0.216	+	0.3901	+	0.1573	+	0.4486	+	0.1778	+	0.1733	+	0.1819	+	0.1003	+	0.1183	+	0.0566	+	0.0743	+	0.1348	+	0.0143	+	0.0516	+	0.1518	+	0.196	+	0.1978	+	0.1711	+	0.5771	+	0.1848	+	0.1831	+	0.1748	+	0.1775	+	0.2174
177 mo	0.2276	+	0.2146	+	0.3887	+	0.1544	+	0.4486	+	0.1766	+	0.1725	+	0.1819	+	0.0975	+	0.1183	+	0.055	+	0.0743	+	0.134	+	0.0143	+	0.051	+	0.15	+	0.1949	+	0.1965	+	0.1702	+	0.5771	+	0.1825	+	0.1831	+	0.1725	+	0.1775	+	0.2174
178 mo	0.2265	+	0.2133	+	0.386	+	0.153	+	0.4486	+	0.1743	+	0.1716	+	0.1819	+	0.0975	+	0.1183	+	0.055	+	0.0686	+	0.1331	+	0.0143	+	0.0505	+	0.15	+	0.1936	+	0.1953	+	0.1695	+	0.5771	+	0.1814	+	0.179	+	0.171	+	0.1739	+	0.2163
179 mo	0.2254	+	0.2122	+	0.3846	+	0.1522	+	0.447	+	0.1708	+	0.1707	+	0.1819	+	0.0975	+	0.1183	+	0.055	+	0.0686	+	0.1322	+	0.0138	+	0.0499	+	0.1481	+	0.1925	+	0.1942	+	0.1688	+	0.5771	+	0.1795	+	0.179	+	0.171	+	0.1722	+	0.2158
180 mo	0.2244	+	0.2105	+	0.3819	+	0.1515	+	0.4455	+	0.1697	+	0.1681	+	0.1819	+	0.0961	+	0.1183	+	0.0535	+	0.0629	+	0.1315	+	0.0138	+	0.0498	+	0.1445	+	0.1914	+	0.1934	+	0.1679	+	0.5771	+	0.1783	+	0.179	+	0.1702	+	0.1704	+	0.2152
181 mo	0.2234	+	0.2092	+	0.3805	+	0.1508	+	0.4408	+	0.1697	+	0.1646	+	0.1819	+	0.0961	+	0.1183	+	0.0535	+	0.0629	+	0.1307	+	0.0134	+	0.0493	+	0.1426	+	0.1903	+	0.1923	+	0.1668	+	0.5771	+	0.1761	+	0.179	+	0.1702	+	0.1704	+	0.213
182 mo	0.2223	+	0.2083	+	0.3805	+	0.1486	+	0.4408	+	0.1673	+	0.1646	+	0.1819	+	0.0947	+	0.1183	+	0.0519	+	0.0629	+	0.1297	+	0.0134	+	0.049	+	0.1426	+	0.1889	+	0.1907	+	0.1657	+	0.5771	+	0.1749	+	0.179	+	0.168	+	0.1668	+	0.2091
183 mo	0.2214	+	0.2063	+	0.3791	+	0.1457	+	0.4376	+	0.1662	+	0.1638	+	0.1795	+	0.0906	+	0.1183	+	0.0519	+	0.0571	+	0.1291	+	0.0134	+	0.0487	+	0.1426	+	0.188	+	0.1897	+	0.1647	+	0.5771	+	0.1742	+	0.179	+	0.1676	+	0.1668	+	0.2075
184 mo	0.2205	+	0.2051	+	0.3771	+	0.1428	+	0.4376	+	0.1662	+	0.1629	+	0.1795	+	0.0906	+	0.1183	+	0.0503	+	0.0571	+	0.1283	+	0.0134	+	0.0482	+	0.1426	+	0.1868	+	0.1884	+	0.1636	+	0.5771	+	0.1722	+	0.177	+	0.1672	+	0.1668	+	0.2069
185 mo	0.2194	+	0.2035	+	0.375	+	0.1413	+	0.4345	+	0.1627	+	0.1611	+	0.1795	+	0.0906	+	0.1183	+	0.0503	+	0.0571	+	0.1275	+	0.013	+	0.0481	+	0.1426	+	0.1857	+	0.1874	+	0.1622	+	0.5771	+	0.1707	+	0.177	+	0.1661	+	0.1668	+	0.2069
186 mo	0.2184	+	0.2026	+	0.3723	+	0.1398	+	0.4345	+	0.1615	+	0.1611	+	0.1795	+	0.0906	+	0.1183	+	0.0503	+	0.0571	+	0.1266	+	0.013	+	0.0476	+	0.1426	+	0.1843	+	0.1864	+	0.1618	+	0.5771	+	0.17	+	0.177	+	0.1646	+	0.1668	+	0.2053
187 mo	0.2176	+	0.2017	+	0.3716	+	0.1384	+	0.4314	+	0.1615	+	0.1594	+	0.1795	+	0.0906	+	0.1183	+	0.0503	+	0.0571	+	0.1261	+	0.013	+	0.0476	+	0.1426	+	0.1835	+	0.1856	+	0.1613	+	0.5771	+	0.1681	+	0.177	+	0.1646	+	0.1668	+	0.2031
188 mo	0.2166	+	0.1998	+	0.3661	+	0.1369	+	0.4314	+	0.1615	+	0.1594	+	0.1795	+	0.0892	+	0.1129	+	0.0472	+	0.0571	+	0.1253	+	0.0125	+	0.0475	+	0.1426	+	0.1824	+	0.1845	+	0.1604	+	0.5771	+	0.1665	+	0.177	+	0.1642	+	0.1651	+	0.2025
189 mo	0.2156	+	0.1985	+	0.3627	+	0.1369	+	0.4314	+	0.1592	+	0.1585	+	0.1795	+	0.0864	+	0.1129	+	0.0472	+	0.0571	+	0.1246	+	0.0125	+	0.0472	+	0.1426	+	0.1812	+	0.183	+	0.1591	+	0.5771	+	0.1646	+	0.175	+	0.1623	+	0.158	+	0.1998
190 mo	0.2146	+	0.1973	+	0.3599	+	0.1362	+	0.4314	+	0.1569	+	0.1568	+	0.1795	+	0.0864	+	0.1129	+	0.0472	+	0.0571	+	0.1238	+	0.0121	+	0.0467	+	0.1426	+	0.1801	+	0.1818	+	0.1591	+	0.5716	+	0.1631	+	0.175	+	0.1611	+	0.1562	+	0.1976
191 mo	0.2136	+	0.1966	+	0.3599	+	0.1362	+	0.4267	+	0.1569	+	0.1559	+	0.1795	+	0.085	+	0.1129	+	0.0456	+	0.0571	+	0.1228	+	0.0112	+	0.0463	+	0.1426	+	0.1788	+	0.1803	+	0.1568	+	0.5605	+	0.1616	+	0.173	+	0.16	+	0.1562	+	0.197
192 mo	0.2126	+	0.1952	+	0.3558	+	0.1362	+	0.4267	+	0.1546	+	0.155	+	0.1795	+	0.085	+	0.1129	+	0.0456	+	0.0514	+	0.1221	+	0.0108	+	0.0463	+	0.1408	+	0.1778	+	0.1792	+	0.1566	+	0.555	+	0.1608	+	0.173	+	0.1589	+	0.1544	+	0.1948
193 mo	0.2118	+	0.1939	+	0.3531	+	0.1362	+	0.4267	+	0.1522	+	0.1542	+	0.1771	+	0.0836	+	0.1129	+	0.044	+	0.0514	+	0.1215	+	0.0108	+	0.0461	+	0.1408	+	0.1768	+	0.1784	+	0.1554	+	0.555	+	0.1601	+	0.173	+	0.1574	+	0.1544	+	0.1937
194 mo	0.2109	+	0.1926	+	0.3503	+	0.1355	+	0.4235	+	0.1499	+	0.1542	+	0.1748	+	0.0836	+	0.1129	+	0.044	+	0.0514	+	0.1208	+	0.0108	+	0.0458	+	0.1408	+	0.1757	+	0.1772	+	0.1538	+	0.555	+	0.1589	+	0.171	+	0.1562	+	0.1544	+	0.1932
195 mo	0.2101	+	0.1917	+	0.3496	+	0.1347	+	0.4204	+	0.1488	+	0.1533	+	0.1748	+	0.0822	+	0.1129	+	0.044	+	0.0514	+	0.1201	+	0.0108	+	0.0456	+	0.1372	+	0.1748	+	0.1764	+	0.1525	+	0.555	+	0.1582	+	0.171	+	0.1558	+	0.1544	+	0.1926
196 mo	0.2091	+	0.1906	+	0.3483	+	0.134	+	0.4188	+	0.1488	+	0.1524	+	0.1748	+	0.0794	+	0.1129	+	0.0425	+	0.0514	+	0.1193	+	0.0108	+	0.0455	+	0.1372	+	0.1735	+	0.1751	+	0.1509	+	0.555	+	0.1578	+	0.171	+	0.1551	+	0.1544	+	0.1915
197 mo	0.2083	+	0.1891	+	0.3455	+	0.1333	+	0.4188	+	0.1476	+	0.1481	+	0.1748	+	0.0794	+	0.1075	+	0.0425	+	0.0514	+	0.1188	+	0.0108	+	0.0452	+	0.1353	+	0.1728	+	0.1743	+	0.1502	+	0.555	+	0.1574	+	0.171	+	0.1539	+	0.1544	+	0.191
198 mo	0.2074	+	0.188	+	0.3421	+	0.1333	+	0.4188	+	0.1453	+	0.1472	+	0.1748	+	0.0794	+	0.1075	+	0.0425	+	0.0514	+	0.1181	+	0.0108	+	0.0444	+	0.1335	+	0.1718	+	0.1733	+	0.1488	+	0.555	+	0.1563	+	0.169	+	0.1532	+	0.1544	+	0.191
199 mo	0.2064	+	0.1866	+	0.3393	+	0.1326	+	0.4157	+	0.1441	+	0.1455	+	0.1724	+	0.0794	+	0.1075	+	0.0425	+	0.0514	+	0.1174	+	0.0108	+	0.0443	+	0.1335	+	0.1708	+	0.1724	+	0.1482	+	0.555	+	0.1551	+	0.167	+	0.1524	+	0.1544	+	0.1893
200 mo	0.2055	+	0.1859	+	0.3372	+	0.1326	+	0.4141	+	0.1441	+	0.1455	+	0.1724	+	0.078	+	0.1075	+	0.0425	+	0.0514	+	0.1167	+	0.0108	+	0.0435	+	0.1335	+	0.1698	+	0.1712	+	0.1461	+	0.555	+	0.1536	+	0.167	+	0.1517	+	0.1508	+	0.1887
201 mo	0.2045	+	0.1847	+	0.3359	+	0.1296	+	0.4141	+	0.1429	+	0.1446	+	0.1701	+	0.078	+	0.1075	+	0.0425	+	0.0514	+	0.1159	+	0.0108	+	0.0431	+	0.1317	+	0.1687	+	0.1702	+	0.145	+	0.555	+	0.1532	+	0.165	+	0.1513	+	0.1508	+	0.1849
202 mo	0.2037	+	0.1835	+	0.3331	+	0.1289	+	0.4125	+	0.1418	+	0.1429	+	0.1701	+	0.078	+	0.1075	+	0.0425	+	0.0514	+	0.1154	+	0.0108	+	0.0429	+	0.1317	+	0.168	+	0.1695	+	0.1441	+	0.555	+	0.1532	+	0.165	+	0.1501	+	0.149	+	0.1843
203 mo	0.203	+	0.1829	+	0.3317	+	0.1282	+	0.4125	+	0.1395	+	0.1429	+	0.1701	+	0.078	+	0.1075	+	0.0425	+	0.0514	+	0.1148	+	0.0108	+	0.0425	+	0.1317	+	0.1671	+	0.1687	+	0.1432	+	0.555	+	0.1529	+	0.1629	+	0.1494	+	0.149	+	0.1838
204 mo	0.202	+	0.1821	+	0.329	+	0.1275	+	0.4125	+	0.1383	+	0.1429	+	0.1701	+	0.078	+	0.1075	+	0.0425	+	0.0514	+	0.114	+	0.0108	+	0.0421	+	0.1317	+	0.1659	+	0.1674	+	0.1413	+	0.5494	+	0.1521	+	0.1629	+	0.1475	+	0.1472	+	0.1821
205 mo	0.2011	+	0.1804	+	0.3255	+	0.1267	+	0.4078	+	0.1348	+	0.1429	+	0.1701	+	0.0766	+	0.1075	+	0.0425	+	0.0514	+	0.113	+	0.0108	+	0.042	+	0.1298	+	0.1644	+	0.1658	+	0.1397	+	0.5494	+	0.1498	+	0.1609	+	0.1464	+	0.1454	+	0.1815
206 mo	0.2002	+	0.179	+	0.3214	+	0.126	+	0.4078	+	0.1336	+	0.142	+	0.1677	+	0.0766	+	0.1075	+	0.0425	+	0.0514	+	0.1121	+	0.0108	+	0.0412	+	0.1298	+	0.1632	+	0.1646	+	0.1386	+	0.5494	+	0.1487	+	0.1609	+	0.1437	+	0.1454	+	0.1804
207 mo	0.1992	+	0.1781	+	0.3193	+	0.1253	+	0.4078	+	0.1313	+	0.1411	+	0.1677	+	0.0766	+	0.1075	+	0.0425	+	0.0514	+	0.1115	+	0.0108	+	0.0405	+	0.128	+	0.1623	+	0.1637	+	0.1375	+	0.5494	+	0.1487	+	0.1589	+	0.1433	+	0.1436	+	0.1804
208 mo	0.1984	+	0.1759	+	0.3145	+	0.1245	+	0.4047	+	0.1302	+	0.1385	+	0.1677	+	0.0752	+	0.1022	+	0.0409	+	0.0514	+	0.1107	+	0.0108	+	0.04	+	0.1262	+	0.1614	+	0.1628	+	0.1361	+	0.5494	+	0.1475	+	0.1569	+	0.1429	+	0.1436	+	0.1793
209 mo	0.1975	+	0.1743	+	0.3131	+	0.1224	+	0.4016	+	0.129	+	0.1376	+	0.1653	+	0.0724	+	0.1022	+	0.0409	+	0.0514	+	0.11	+	0.0108	+	0.0397	+	0.1262	+	0.1603	+	0.1616	+	0.1341	+	0.5494	+	0.1475	+	0.1569	+	0.1426	+	0.1418	+	0.176
210 mo	0.1967	+	0.1738	+	0.3103	+	0.1224	+	0.4016	+	0.129	+	0.1376	+	0.1653	+	0.0724	+	0.1022	+	0.0409	+	0.0514	+	0.1091	+	0.0108	+	0.0396	+	0.1244	+	0.159	+	0.1602	+	0.1322	+	0.5494	+	0.1468	+	0.1549	+	0.141	+	0.1401	+	0.1749
211 mo	0.1958	+	0.1726	+	0.3076	+	0.1216	+	0.4	+	0.129	+	0.1359	+	0.1653	+	0.0711	+	0.1022	+	0.0409	+	0.0514	+	0.1085	+	0.0108	+	0.0393	+	0.1225	+	0.158	+	0.1592	+	0.1309	+	0.5439	+	0.146	+	0.1509	+	0.1403	+	0.1383	+	0.1732
212 mo	0.1951	+	0.1715	+	0.3055	+	0.1216	+	0.3969	+	0.1255	+	0.1359	+	0.1653	+	0.0711	+	0.1022	+	0.0409	+	0.0514	+	0.108	+	0.0108	+	0.0393	+	0.1225	+	0.1573	+	0.1587	+	0.1307	+	0.5439	+	0.146	+	0.1509	+	0.1395	+	0.1383	+	0.1727
213 mo	0.1942	+	0.1707	+	0.3041	+	0.1209	+	0.3969	+	0.1243	+	0.1341	+	0.1653	+	0.0711	+	0.1022	+	0.0409	+	0.0514	+	0.1074	+	0.0108	+	0.0386	+	0.1225	+	0.1565	+	0.1577	+	0.1293	+	0.5439	+	0.1449	+	0.1489	+	0.1391	+	0.1365	+	0.1716
214 mo	0.1934	+	0.1697	+	0.3028	+	0.1202	+	0.3969	+	0.122	+	0.1341	+	0.163	+	0.0697	+	0.1022	+	0.0393	+	0.0514	+	0.1068	+	0.0108	+	0.0383	+	0.1207	+	0.1556	+	0.1567	+	0.1286	+	0.5439	+	0.1441	+	0.1469	+	0.1384	+	0.1365	+	0.1694
215 mo	0.1925	+	0.1678	+	0.3007	+	0.1187	+	0.3969	+	0.1185	+	0.1307	+	0.1606	+	0.0697	+	0.1022	+	0.0393	+	0.0457	+	0.1063	+	0.0108	+	0.038	+	0.117	+	0.1549	+	0.1559	+	0.1272	+	0.5439	+	0.1434	+	0.1428	+	0.1384	+	0.1365	+	0.1688
216 mo	0.1918	+	0.1672	+	0.2993	+	0.118	+	0.3953	+	0.1174	+	0.1307	+	0.1606	+	0.0697	+	0.1022	+	0.0393	+	0.0457	+	0.1055	+	0.0108	+	0.0374	+	0.1152	+	0.1539	+	0.1551	+	0.1268	+	0.5439	+	0.1418	+	0.1428	+	0.1372	+	0.1329	+	0.1683
217 mo	0.1909	+	0.1664	+	0.2986	+	0.1151	+	0.3953	+	0.1174	+	0.1307	+	0.1606	+	0.0683	+	0.1022	+	0.0393	+	0.0457	+	0.1049	+	0.0108	+	0.0374	+	0.1152	+	0.153	+	0.154	+	0.1256	+	0.5439	+	0.1411	+	0.1428	+	0.1365	+	0.1311	+	0.1677
218 mo	0.1901	+	0.1655	+	0.2959	+	0.1151	+	0.3953	+	0.1174	+	0.1289	+	0.1606	+	0.0683	+	0.1022	+	0.0377	+	0.0457	+	0.1044	+	0.0108	+	0.0373	+	0.1152	+	0.1522	+	0.1533	+	0.125	+	0.5439	+	0.1407	+	0.1428	+	0.1361	+	0.1293	+	0.1666
219 mo	0.1893	+	0.1644	+	0.2938	+	0.1151	+	0.3937	+	0.1151	+	0.1272	+	0.1606	+	0.0683	+	0.1022	+	0.0377	+	0.0457	+	0.1039	+	0.0108	+	0.0368	+	0.1134	+	0.1515	+	0.1526	+	0.1245	+	0.5439	+	0.1395	+	0.1428	+	0.1357	+	0.1293	+	0.166
220 mo	0.1885	+	0.1634	+	0.2931	+	0.1144	+	0.3906	+	0.1151	+	0.1272	+	0.1606	+	0.0683	+	0.0968	+	0.033	+	0.0457	+	0.1033	+	0.0108	+	0.0368	+	0.1134	+	0.1505	+	0.1517	+	0.1234	+	0.5383	+	0.1388	+	0.1428	+	0.1334	+	0.1275	+	0.1655
221 mo	0.1877	+	0.1622	+	0.2931	+	0.1129	+	0.389	+	0.1127	+	0.1246	+	0.1606	+	0.0669	+	0.0968	+	0.033	+	0.0457	+	0.1027	+	0.0108	+	0.0364	+	0.1134	+	0.1497	+	0.1508	+	0.1222	+	0.5383	+	0.1376	+	0.1428	+	0.1334	+	0.1257	+	0.1644
222 mo	0.1869	+	0.1613	+	0.2917	+	0.1129	+	0.389	+	0.1116	+	0.1228	+	0.1606	+	0.0655	+	0.0968	+	0.0315	+	0.0457	+	0.102	+	0.0104	+	0.0361	+	0.1134	+	0.1487	+	0.1496	+	0.1213	+	0.5383	+	0.1365	+	0.1428	+	0.1327	+	0.1257	+	0.1611
223 mo	0.1861	+	0.1607	+	0.2903	+	0.1129	+	0.389	+	0.1116	+	0.1211	+	0.1606	+	0.0655	+	0.0968	+	0.0315	+	0.0457	+	0.1015	+	0.0104	+	0.0361	+	0.1134	+	0.1479	+	0.1487	+	0.1211	+	0.5383	+	0.135	+	0.1408	+	0.1312	+	0.1257	+	0.1611
224 mo	0.1853	+	0.1599	+	0.289	+	0.1122	+	0.389	+	0.1092	+	0.1202	+	0.1606	+	0.0655	+	0.0968	+	0.0315	+	0.0457	+	0.1011	+	0.0099	+	0.0361	+	0.1134	+	0.1473	+	0.1481	+	0.1204	+	0.5383	+	0.1346	+	0.1408	+	0.1304	+	0.1257	+	0.1605
225 mo	0.1845	+	0.159	+	0.2876	+	0.1122	+	0.3858	+	0.1081	+	0.1185	+	0.1606	+	0.0655	+	0.0968	+	0.0315	+	0.0457	+	0.1004	+	0.0099	+	0.0356	+	0.1134	+	0.1464	+	0.147	+	0.1193	+	0.5328	+	0.1342	+	0.1408	+	0.1293	+	0.1239	+	0.1583
226 mo	0.1837	+	0.1585	+	0.2869	+	0.1122	+	0.3827	+	0.1081	+	0.1185	+	0.1606	+	0.0641	+	0.0968	+	0.0315	+	0.0457	+	0.0998	+	0.0099	+	0.0356	+	0.1116	+	0.1455	+	0.1459	+	0.1188	+	0.5328	+	0.1323	+	0.1408	+	0.1281	+	0.1203	+	0.1572
227 mo	0.1829	+	0.1578	+	0.2848	+	0.1122	+	0.3795	+	0.1081	+	0.1185	+	0.1606	+	0.0641	+	0.0968	+	0.0315	+	0.0457	+	0.0992	+	0.0099	+	0.0355	+	0.1116	+	0.1446	+	0.1452	+	0.1177	+	0.5217	+	0.1312	+	0.1408	+	0.1277	+	0.1203	+	0.1572
228 mo	0.1821	+	0.1574	+	0.2841	+	0.1122	+	0.3795	+	0.1069	+	0.1185	+	0.1606	+	0.0641	+	0.0968	+	0.0299	+	0.0457	+	0.0988	+	0.0099	+	0.0351	+	0.1116	+	0.1439	+	0.1444	+	0.1168	+	0.5217	+	0.1308	+	0.1408	+	0.1277	+	0.1149	+	0.1572
229 mo	0.1814	+	0.1566	+	0.2835	+	0.1122	+	0.378	+	0.1046	+	0.1176	+	0.1606	+	0.0627	+	0.0968	+	0.0299	+	0.0457	+	0.0983	+	0.0095	+	0.035	+	0.1097	+	0.1433	+	0.1439	+	0.1165	+	0.5217	+	0.13	+	0.1408	+	0.1266	+	0.1149	+	0.1572
230 mo	0.1806	+	0.1555	+	0.2814	+	0.1107	+	0.3764	+	0.1023	+	0.1167	+	0.1606	+	0.0627	+	0.0968	+	0.0299	+	0.0457	+	0.0977	+	0.0095	+	0.0348	+	0.1097	+	0.1424	+	0.1431	+	0.1163	+	0.5217	+	0.1285	+	0.1408	+	0.1262	+	0.1149	+	0.1561
231 mo	0.1798	+	0.1548	+	0.2793	+	0.11	+	0.3764	+	0.1011	+	0.1167	+	0.1606	+	0.0627	+	0.0968	+	0.0299	+	0.0457	+	0.0971	+	0.0095	+	0.0342	+	0.1097	+	0.1416	+	0.1424	+	0.1154	+	0.5217	+	0.1274	+	0.1408	+	0.1258	+	0.1131	+	0.1555
232 mo	0.1789	+	0.1541	+	0.2786	+	0.11	+	0.3764	+	0.0988	+	0.1167	+	0.1606	+	0.0613	+	0.0968	+	0.0283	+	0.0457	+	0.0963	+	0.0095	+	0.0342	+	0.1079	+	0.1403	+	0.1409	+	0.1145	+	0.5161	+	0.1262	+	0.1408	+	0.1239	+	0.1113	+	0.1533
233 mo	0.1781	+	0.1535	+	0.2772	+	0.1093	+	0.3748	+	0.0988	+	0.1159	+	0.1606	+	0.0613	+	0.0968	+	0.0283	+	0.0457	+	0.0958	+	0.0095	+	0.0338	+	0.1061	+	0.1397	+	0.1403	+	0.1138	+	0.5161	+	0.1262	+	0.1368	+	0.1239	+	0.1113	+	0.1517
234 mo	0.1773	+	0.1518	+	0.2759	+	0.1093	+	0.3717	+	0.0941	+	0.1132	+	0.1582	+	0.0599	+	0.0968	+	0.0283	+	0.0457	+	0.0952	+	0.0086	+	0.0338	+	0.1061	+	0.1387	+	0.1392	+	0.112	+	0.5161	+	0.1254	+	0.1368	+	0.1232	+	0.1095	+	0.1505
235 mo	0.1765	+	0.1508	+	0.2759	+	0.1093	+	0.3685	+	0.093	+	0.1124	+	0.1582	+	0.0585	+	0.0914	+	0.0267	+	0.0457	+	0.0945	+	0.0086	+	0.0332	+	0.1061	+	0.1377	+	0.1383	+	0.1113	+	0.5161	+	0.1247	+	0.1368	+	0.1224	+	0.1095	+	0.1489
236 mo	0.1756	+	0.1495	+	0.2724	+	0.1071	+	0.3654	+	0.093	+	0.1124	+	0.1582	+	0.0585	+	0.0914	+	0.0267	+	0.0457	+	0.0936	+	0.0086	+	0.033	+	0.1061	+	0.1363	+	0.1368	+	0.109	+	0.5161	+	0.1247	+	0.1348	+	0.1213	+	0.1077	+	0.1472
237 mo	0.1748	+	0.1487	+	0.2717	+	0.1063	+	0.3638	+	0.0906	+	0.1115	+	0.1582	+	0.0585	+	0.0914	+	0.0267	+	0.0457	+	0.093	+	0.0082	+	0.0329	+	0.1061	+	0.1354	+	0.1357	+	0.1072	+	0.5161	+	0.1239	+	0.1348	+	0.1213	+	0.1077	+	0.1461
238 mo	0.174	+	0.1475	+	0.2696	+	0.1049	+	0.3622	+	0.0906	+	0.1098	+	0.1582	+	0.0585	+	0.0914	+	0.0252	+	0.0457	+	0.0925	+	0.0082	+	0.0329	+	0.1042	+	0.1347	+	0.1351	+	0.1065	+	0.5161	+	0.1231	+	0.1348	+	0.1205	+	0.1059	+	0.145
239 mo	0.1733	+	0.1462	+	0.2662	+	0.1042	+	0.3591	+	0.0895	+	0.1098	+	0.1582	+	0.0585	+	0.086	+	0.0252	+	0.0457	+	0.092	+	0.0082	+	0.0327	+	0.1042	+	0.1338	+	0.1341	+	0.1058	+	0.5161	+	0.1209	+	0.1328	+	0.1186	+	0.1041	+	0.145
240 mo	0.1724	+	0.1456	+	0.2655	+	0.1042	+	0.3591	+	0.0883	+	0.1071	+	0.1582	+	0.0585	+	0.086	+	0.0252	+	0.0457	+	0.0914	+	0.0082	+	0.0325	+	0.1042	+	0.133	+	0.1332	+	0.1043	+	0.5161	+	0.1205	+	0.1328	+	0.1182	+	0.1006	+	0.1445
	Actuarial method. Ederer II method used for cumulative expected.
+	The statistic could not be calculated.
[truncated: 155 more columns]

## Sheet: Male
Survival per cancer type for the two years grouping 1973-1976, 2000-2003
Cumulative Summary/Male
	All Sites	All Sites	Oral Cavity and Pharynx	Oral Cavity and Pharynx	Lip	Lip	Tongue	Tongue	Salivary Gland	Salivary Gland	Floor of Mouth	Floor of Mouth	Gum and Other Mouth	Gum and Other Mouth	Nasopharynx	Nasopharynx	Tonsil	Tonsil	Oropharynx	Oropharynx	Hypopharynx	Hypopharynx	Other Oral Cavity and Pharynx	Other Oral Cavity and Pharynx	Digestive System	Digestive System	Esophagus	Esophagus	Stomach	Stomach	Small Intestine	Small Intestine	Colon and Rectum	Colon and Rectum	Colon excluding Rectum	Colon excluding Rectum	Cecum	Cecum	Appendix	Appendix	Ascending Colon	Ascending Colon	Hepatic Flexure	Hepatic Flexure	Transverse Colon	Transverse Colon	Splenic Flexure	Splenic Flexure	Descending Colon
	1973-1976	2000-2003	1973-1976	2000-2003	1973-1976	2000-2003	1973-1976	2000-2003	1973-1976	2000-2003	1973-1976	2000-2003	1973-1976	2000-2003	1973-1976	2000-2003	1973-1976	2000-2003	1973-1976	2000-2003	1973-1976	2000-2003	1973-1976	2000-2003	1973-1976	2000-2003	1973-1976	2000-2003	1973-1976	2000-2003	1973-1976	2000-2003	1973-1976	2000-2003	1973-1976	2000-2003	1973-1976	2000-2003	1973-1976	2000-2003	1973-1976	2000-2003	1973-1976	2000-2003	1973-1976	2000-2003	1973-1976	2000-2003	1973-1976
	Observed	Observed	Observed	Observed	Observed	Observed	Observed	Observed	Observed	Observed	Observed	Observed	Observed	Observed	Observed	Observed	Observed	Observed	Observed	Observed	Observed	Observed	Observed	Observed	Observed	Observed	Observed	Observed	Observed	Observed	Observed	Observed	Observed	Observed	Observed	Observed	Observed	Observed	Observed	Observed	Observed	Observed	Observed	Observed	Observed	Observed	Observed	Observed	Observed
1 mo	0.9504	0.9704	0.9868	0.9919	0.9948	0.9987	0.9873	0.992	0.9828	0.9944	0.9935	0.9955	0.9837	0.9914	0.9725	0.9894	0.9853	0.9976	0.9857	0.981	0.9861	0.9858	0.935	0.9459	0.9328	0.9534	0.9507	0.9614	0.9297	0.9512	0.9407	0.9638	0.9579	0.9757	0.9504	0.9706	0.9511	0.9726	0.9722	0.9887	0.9504	0.9718	0.9451	0.9731	0.9404	0.9698	0.9586	0.9674	0.9571
2 mo	0.872	0.9248	0.9639	0.9726	0.9895	0.9942	0.9522	0.9742	0.9599	0.9832	0.9723	0.9792	0.957	0.9731	0.9485	0.9649	0.9665	0.9781	0.9643	0.9506	0.9443	0.9503	0.8862	0.8838	0.8261	0.8762	0.8277	0.8818	0.8	0.8495	0.8852	0.9098	0.8972	0.9362	0.8812	0.9256	0.8762	0.9267	0.9303	0.9741	0.8744	0.9282	0.8608	0.9238	0.8606	0.9247	0.8567	0.916	0.8944
3 mo	0.8203	0.8938	0.9464	0.9536	0.9866	0.9936	0.9278	0.9542	0.9542	0.9707	0.9657	0.9601	0.9407	0.9526	0.9416	0.9469	0.9434	0.9648	0.9	0.9049	0.9046	0.9108	0.813	0.8378	0.7603	0.824	0.7319	0.8147	0.7101	0.775	0.8481	0.8792	0.8621	0.91	0.8447	0.8962	0.8387	0.8943	0.9303	0.9514	0.8402	0.8977	0.827	0.8898	0.8136	0.8917	0.8248	0.884	0.8643
4 mo	0.7804	0.8695	0.9301	0.9353	0.9828	0.991	0.9119	0.9355	0.9398	0.9526	0.9527	0.9357	0.9259	0.9332	0.9175	0.9339	0.9203	0.9498	0.85	0.8745	0.8748	0.8768	0.7642	0.8108	0.7138	0.7839	0.6397	0.758	0.6455	0.7156	0.8037	0.8532	0.836	0.8913	0.8161	0.8757	0.8085	0.8741	0.8739	0.9287	0.8051	0.8788	0.8059	0.867	0.7842	0.8681	0.7898	0.8613	0.8295
5 mo	0.7473	0.8496	0.9151	0.9183	0.9791	0.9865	0.8928	0.9194	0.9226	0.9277	0.9445	0.9149	0.9037	0.916	0.9072	0.9192	0.9036	0.9383	0.8143	0.8422	0.8449	0.8499	0.748	0.7836	0.6755	0.7524	0.5588	0.699	0.5878	0.6702	0.7741	0.8343	0.8147	0.8755	0.7939	0.8589	0.7825	0.8571	0.8739	0.919	0.7872	0.8616	0.7932	0.848	0.7565	0.8522	0.7675	0.8406	0.8121
6 mo	0.7185	0.8323	0.8951	0.9044	0.9761	0.982	0.8546	0.9074	0.9083	0.9177	0.9299	0.8995	0.8874	0.9014	0.8763	0.8996	0.8805	0.9251	0.7714	0.8232	0.8151	0.8246	0.7236	0.7591	0.642	0.7257	0.4791	0.6497	0.5419	0.6311	0.7556	0.8175	0.7937	0.8624	0.7718	0.8457	0.7596	0.8435	0.8598	0.9028	0.765	0.8504	0.7637	0.8308	0.7254	0.8328	0.7389	0.8299	0.79
7 mo	0.6922	0.8168	0.8716	0.8882	0.9716	0.9762	0.8248	0.8887	0.8997	0.904	0.9103	0.8822	0.8652	0.8868	0.8557	0.8832	0.8365	0.9146	0.7143	0.7966	0.7734	0.7985	0.6585	0.7183	0.6128	0.7026	0.4207	0.6053	0.4994	0.596	0.7222	0.8032	0.7744	0.8508	0.7515	0.8334	0.732	0.8293	0.8598	0.8865	0.7436	0.8361	0.7511	0.8173	0.7011	0.8204	0.7261	0.818	0.7784
8 mo	0.6694	0.8026	0.849	0.8712	0.9679	0.9704	0.7972	0.8724	0.8911	0.8865	0.8923	0.855	0.8356	0.8701	0.8316	0.8709	0.7987	0.9014	0.6571	0.77	0.7356	0.7676	0.6098	0.6938	0.5888	0.6816	0.3737	0.5606	0.466	0.5655	0.6926	0.7909	0.7579	0.84	0.7346	0.8225	0.7159	0.8173	0.8457	0.8751	0.7256	0.8233	0.7215	0.8047	0.6843	0.8115	0.7134	0.8098	0.7622
9 mo	0.6488	0.7894	0.8258	0.8545	0.9627	0.9666	0.7654	0.8553	0.8797	0.8759	0.8728	0.8396	0.8074	0.8518	0.8144	0.8578	0.7673	0.8871	0.6071	0.73	0.6879	0.7343	0.5772	0.6639	0.5674	0.6625	0.3338	0.5225	0.4376	0.5343	0.6667	0.7817	0.7429	0.8295	0.7187	0.8117	0.6982	0.8041	0.8316	0.8703	0.7085	0.8157	0.7131	0.7893	0.6608	0.7965	0.707	0.7972	0.7517
10 mo	0.6291	0.7772	0.8026	0.8384	0.9604	0.9595	0.7325	0.8386	0.8653	0.8666	0.8499	0.8214	0.7926	0.8291	0.7973	0.843	0.7191	0.8766	0.5929	0.7091	0.6441	0.7034	0.4878	0.634	0.5467	0.6454	0.2922	0.4877	0.4107	0.5121	0.6481	0.7741	0.7254	0.8191	0.7023	0.8011	0.6733	0.789	0.8316	0.8621	0.6897	0.8055	0.7004	0.7805	0.6482	0.7898	0.6815	0.7847	0.7343
11 mo	0.6114	0.7659	0.7812	0.8212	0.9567	0.9543	0.7017	0.8188	0.8481	0.851	0.8271	0.8041	0.7644	0.8086	0.7698	0.829	0.6939	0.8647	0.5786	0.6882	0.6064	0.6725	0.4634	0.6068	0.5273	0.6298	0.2678	0.4572	0.3811	0.4866	0.6333	0.7633	0.709	0.8098	0.6859	0.7919	0.6498	0.7771	0.8316	0.854	0.6684	0.7978	0.6835	0.767	0.6348	0.7803	0.6752	0.7759	0.7204
12 mo	0.5957	0.7554	0.7621	0.8068	0.9492	0.9517	0.6805	0.8031	0.8424	0.8391	0.8042	0.7878	0.7496	0.7935	0.7526	0.8192	0.6541	0.8511	0.5429	0.6673	0.5785	0.6472	0.4228	0.585	0.5114	0.6155	0.244	0.4292	0.3602	0.4648	0.6037	0.7547	0.6947	0.8008	0.6717	0.7833	0.6379	0.7672	0.8316	0.8491	0.6573	0.7897	0.654	0.7554	0.6163	0.7694	0.6624	0.7658	0.7065
13 mo	0.5804	0.7452	0.7472	0.791	0.944	0.9466	0.6582	0.7864	0.8367	0.8297	0.7847	0.766	0.7304	0.773	0.7285	0.8101	0.6394	0.8386	0.5429	0.6464	0.5586	0.6202	0.4065	0.5469	0.4954	0.6011	0.2208	0.4048	0.3373	0.4448	0.5815	0.747	0.6814	0.7905	0.6594	0.7728	0.6254	0.7561	0.8316	0.8328	0.6453	0.7768	0.6287	0.7461	0.5995	0.7611	0.6433	0.7557	0.7007
14 mo	0.5668	0.736	0.7309	0.7771	0.9388	0.9414	0.6337	0.7688	0.8252	0.8166	0.7732	0.7487	0.7126	0.7601	0.7045	0.7978	0.6184	0.8284	0.4929	0.6293	0.5388	0.5971	0.3902	0.5414	0.4811	0.5886	0.1982	0.3831	0.3203	0.428	0.5704	0.7398	0.6676	0.7816	0.6455	0.7638	0.6077	0.743	0.8175	0.8231	0.6316	0.7688	0.6245	0.7386	0.5844	0.7528	0.6338	0.7469	0.6821
15 mo	0.5543	0.7277	0.7159	0.7648	0.9343	0.9375	0.6167	0.7568	0.8137	0.8059	0.752	0.7305	0.6963	0.7466	0.6838	0.7887	0.6101	0.8155	0.4714	0.6122	0.5109	0.5789	0.3496	0.5278	0.4676	0.5769	0.1803	0.3649	0.3046	0.411	0.5556	0.7317	0.6544	0.7726	0.6326	0.755	0.5931	0.7336	0.8175	0.8214	0.6188	0.7613	0.6203	0.726	0.5693	0.7417	0.6178	0.74	0.6682
16 mo	0.5428	0.7196	0.6999	0.7531	0.9283	0.9343	0.5891	0.7418	0.8022	0.7947	0.7259	0.7178	0.6815	0.7352	0.6701	0.7797	0.5996	0.8071	0.4571	0.5913	0.4911	0.5614	0.3333	0.517	0.4556	0.5658	0.1648	0.3445	0.2892	0.3952	0.5407	0.7235	0.6422	0.7642	0.6212	0.7463	0.5827	0.7222	0.8175	0.81	0.6085	0.7519	0.6118	0.719	0.555	0.7353	0.6051	0.7299	0.6531
17 mo	0.5317	0.7121	0.6872	0.742	0.9253	0.9336	0.571	0.7281	0.7849	0.7878	0.7096	0.7042	0.6696	0.7244	0.6495	0.7689	0.5912	0.7967	0.4429	0.5703	0.4692	0.5439	0.3252	0.5088	0.444	0.5559	0.1523	0.3301	0.2755	0.3824	0.5111	0.7148	0.63	0.7557	0.6097	0.7378	0.5718	0.7107	0.8175	0.8019	0.6009	0.7443	0.5992	0.7092	0.5441	0.7293	0.5796	0.7217	0.6404
18 mo	0.5217	0.7051	0.6766	0.7317	0.9216	0.9298	0.554	0.7184	0.7792	0.7734	0.7015	0.6887	0.6533	0.7131	0.622	0.7599	0.5849	0.7893	0.4429	0.557	0.4592	0.5296	0.3008	0.4952	0.4332	0.5459	0.1398	0.3162	0.2635	0.3701	0.5037	0.7051	0.6184	0.7472	0.5995	0.7289	0.5588	0.6988	0.8175	0.797	0.5906	0.7374	0.5823	0.6999	0.5298	0.7222	0.5732	0.7117	0.6311
19 mo	0.5117	0.6986	0.6636	0.7208	0.9164	0.9246	0.5359	0.7057	0.7706	0.7627	0.6819	0.6741	0.6415	0.7033	0.6082	0.7491	0.5681	0.7823	0.4286	0.5456	0.4453	0.5129	0.2764	0.4734	0.4232	0.5369	0.125	0.3039	0.252	0.3579	0.4889	0.6974	0.6077	0.7392	0.5895	0.7215	0.5489	0.6902	0.7893	0.7905	0.5786	0.7298	0.5696	0.6915	0.5239	0.713	0.5573	0.7029	0.6206
20 mo	0.5027	0.6922	0.6526	0.7111	0.9149	0.9161	0.5168	0.6969	0.7562	0.754	0.6754	0.6669	0.6178	0.6947	0.6014	0.74	0.5639	0.7729	0.4214	0.5322	0.4274	0.4962	0.2683	0.4598	0.4137	0.5284	0.119	0.2927	0.2433	0.348	0.4741	0.6892	0.5956	0.731	0.5784	0.7136	0.5364	0.6824	0.7752	0.7856	0.5658	0.7205	0.5527	0.6826	0.513	0.706	0.5414	0.6953	0.6102
21 mo	0.4942	0.6862	0.6419	0.7017	0.9059	0.9116	0.5029	0.6842	0.7447	0.7483	0.6721	0.6605	0.6044	0.6849	0.5841	0.7293	0.5556	0.7659	0.4143	0.5189	0.4115	0.4827	0.2683	0.4517	0.4047	0.52	0.1095	0.2823	0.2339	0.337	0.4667	0.681	0.5856	0.7233	0.5698	0.7061	0.5271	0.6737	0.7752	0.7774	0.5573	0.7129	0.5485	0.6756	0.5046	0.6996	0.5318	0.6897	0.5986
22 mo	0.486	0.6805	0.6316	0.6933	0.9007	0.9058	0.4944	0.676	0.7389	0.7421	0.6525	0.6496	0.5956	0.6768	0.5633	0.7177	0.5451	0.7586	0.4	0.5093	0.3956	0.4684	0.2683	0.4462	0.3972	0.5126	0.1059	0.2725	0.225	0.3269	0.4556	0.6779	0.5767	0.716	0.561	0.6987	0.5182	0.664	0.7611	0.7709	0.5496	0.7058	0.5232	0.6672	0.4979	0.6945	0.5096	0.6834	0.5905
23 mo	0.4784	0.6752	0.6215	0.6849	0.8962	0.9025	0.4785	0.6684	0.7332	0.7352	0.6444	0.6387	0.5867	0.6665	0.553	0.7053	0.522	0.7502	0.4	0.4998	0.3817	0.4572	0.2683	0.4435	0.3896	0.5056	0.1024	0.2653	0.2183	0.3179	0.4481	0.6728	0.5667	0.7091	0.5521	0.6919	0.5057	0.6569	0.7611	0.7628	0.5444	0.6996	0.5232	0.6611	0.492	0.6884	0.5032	0.672	0.5812
24 mo	0.4713	0.67	0.6114	0.677	0.8909	0.8934	0.4657	0.6614	0.7188	0.7283	0.6362	0.6286	0.5778	0.6611	0.5461	0.6962	0.501	0.7429	0.3929	0.494	0.3678	0.4445	0.2683	0.4326	0.3824	0.4989	0.0976	0.2563	0.2121	0.3102	0.4333	0.6682	0.5575	0.7025	0.5435	0.6853	0.4964	0.6484	0.7611	0.7563	0.5393	0.6933	0.5232	0.6537	0.4836	0.6836	0.4904	0.6676	0.5684
25 mo	0.4645	0.6651	0.6021	0.6703	0.8842	0.8869	0.4594	0.6554	0.7102	0.7239	0.6264	0.6223	0.5704	0.6546	0.5288	0.687	0.4843	0.7373	0.3786	0.4825	0.3539	0.4333	0.2683	0.4271	0.3767	0.4923	0.0922	0.2483	0.2072	0.3024	0.4333	0.66	0.5501	0.6957	0.5367	0.6788	0.4886	0.6416	0.7611	0.7481	0.5316	0.6876	0.5232	0.6462	0.4811	0.6769	0.4841	0.6638	0.565
26 mo	0.4578	0.6603	0.5938	0.6641	0.882	0.8862	0.453	0.6482	0.7073	0.7176	0.6215	0.6141	0.5541	0.6459	0.508	0.6796	0.4738	0.7334	0.3571	0.4787	0.3419	0.4222	0.2602	0.4271	0.3696	0.4859	0.0851	0.2409	0.2007	0.2959	0.4296	0.6548	0.5415	0.689	0.5294	0.672	0.4828	0.6339	0.747	0.7383	0.5256	0.6796	0.519	0.641	0.4736	0.6677	0.4745	0.6544	0.5592
27 mo	0.4521	0.6556	0.5874	0.6577	0.8805	0.8804	0.4508	0.6427	0.6987	0.7126	0.6101	0.6049	0.5422	0.6345	0.4942	0.6738	0.4612	0.7289	0.3571	0.471	0.336	0.4158	0.2602	0.4216	0.3642	0.4797	0.0791	0.2341	0.1967	0.2885	0.4259	0.6502	0.5347	0.6821	0.5234	0.6651	0.4761	0.6255	0.747	0.7285	0.5188	0.6734	0.5148	0.6354	0.4668	0.6597	0.4745	0.6487	0.558
28 mo	0.4456	0.6511	0.5811	0.6514	0.879	0.8739	0.4413	0.6373	0.6814	0.7051	0.6036	0.5995	0.5393	0.6275	0.4804	0.6696	0.4528	0.7236	0.3571	0.4596	0.33	0.4038	0.2602	0.4216	0.3582	0.4742	0.0762	0.2282	0.1914	0.2833	0.4222	0.6477	0.5267	0.6761	0.5158	0.6596	0.4698	0.62	0.747	0.7204	0.512	0.6679	0.5021	0.6261	0.4584	0.6565	0.4618	0.6418	0.5452
29 mo	0.4397	0.6466	0.5767	0.6443	0.8775	0.8699	0.436	0.6304	0.6757	0.6982	0.5987	0.5894	0.5378	0.6177	0.4666	0.6638	0.4486	0.7187	0.3571	0.45	0.3241	0.3935	0.2439	0.4162	0.3526	0.4681	0.0726	0.2212	0.1839	0.2772	0.4148	0.6395	0.5198	0.6693	0.5089	0.6526	0.4615	0.6124	0.747	0.7171	0.5085	0.6609	0.5021	0.6214	0.4526	0.6475	0.449	0.6329	0.5371
30 mo	0.4339	0.6426	0.5701	0.6386	0.8745	0.8641	0.4275	0.6253	0.6699	0.6907	0.5889	0.5831	0.5319	0.6128	0.4597	0.6563	0.4382	0.7135	0.3429	0.4442	0.3181	0.3887	0.2439	0.4079	0.3464	0.4631	0.0696	0.2168	0.1796	0.2719	0.4	0.6364	0.5116	0.6633	0.5009	0.6467	0.4547	0.6069	0.747	0.7155	0.5	0.6544	0.4937	0.6158	0.4492	0.6427	0.4459	0.6273	0.5313
31 mo	0.4285	0.6386	0.5641	0.6336	0.8685	0.8582	0.4221	0.6197	0.6699	0.6857	0.584	0.5785	0.5244	0.6096	0.4493	0.6514	0.4277	0.7086	0.3286	0.4404	0.3141	0.3823	0.2439	0.4052	0.3415	0.4582	0.0655	0.211	0.1767	0.2675	0.4	0.6338	0.5049	0.6576	0.4957	0.6413	0.4485	0.6003	0.747	0.7122	0.4932	0.6481	0.4895	0.6125	0.445	0.6392	0.4331	0.6229	0.5244
32 mo	0.4229	0.6346	0.5573	0.628	0.864	0.8517	0.4136	0.6153	0.6613	0.68	0.5791	0.5685	0.5141	0.6069	0.4355	0.6439	0.4235	0.704	0.3286	0.4308	0.3062	0.3727	0.2439	0.4052	0.3353	0.4532	0.0637	0.207	0.1711	0.2627	0.3815	0.6287	0.497	0.6515	0.4886	0.6353	0.4433	0.5932	0.747	0.7057	0.488	0.6402	0.4641	0.606	0.4358	0.6337	0.4236	0.6197	0.5139
33 mo	0.4179	0.6306	0.5501	0.6226	0.8588	0.849	0.4094	0.6104	0.6584	0.6769	0.571	0.5593	0.5052	0.6015	0.4216	0.6381	0.4067	0.6974	0.3214	0.4251	0.3002	0.3663	0.2439	0.3997	0.3304	0.4485	0.0601	0.2019	0.1661	0.2586	0.3815	0.6256	0.491	0.6459	0.4826	0.63	0.436	0.5873	0.747	0.6959	0.4829	0.6353	0.4641	0.598	0.4299	0.6292	0.4076	0.6159	0.5093
34 mo	0.4127	0.627	0.5444	0.6175	0.8573	0.8464	0.4009	0.6037	0.6527	0.6706	0.5612	0.5539	0.5007	0.5966	0.4147	0.6306	0.4004	0.6942	0.3214	0.4232	0.2922	0.3623	0.2358	0.3943	0.3257	0.444	0.0589	0.1983	0.162	0.2547	0.3667	0.621	0.4849	0.6405	0.4771	0.6247	0.4318	0.5814	0.747	0.6926	0.4786	0.6301	0.4557	0.5919	0.4231	0.6235	0.4045	0.6096	0.5035
35 mo	0.4079	0.6235	0.5404	0.6141	0.8543	0.8419	0.3966	0.6018	0.6498	0.6674	0.5579	0.5493	0.4963	0.5917	0.4113	0.6231	0.3941	0.6921	0.3214	0.4193	0.2863	0.3576	0.2276	0.3943	0.3212	0.4398	0.0577	0.1943	0.1577	0.2504	0.363	0.6174	0.4785	0.6357	0.4713	0.6199	0.4251	0.5759	0.747	0.6877	0.4726	0.6256	0.4557	0.5873	0.4189	0.6151	0.3949	0.6058	0.4988
36 mo	0.4035	0.6201	0.5352	0.6095	0.8513	0.8399	0.3945	0.5971	0.6469	0.6599	0.553	0.542	0.4904	0.589	0.4044	0.6198	0.3878	0.6886	0.3143	0.4155	0.2744	0.3496	0.2114	0.3888	0.3173	0.4354	0.0547	0.1898	0.1567	0.2463	0.3556	0.6107	0.4729	0.6306	0.4666	0.615	0.4214	0.5709	0.747	0.6877	0.4692	0.6207	0.4515	0.5803	0.4164	0.6087	0.3758	0.5989	0.4942
37 mo	0.3989	0.6164	0.5292	0.6048	0.8468	0.836	0.3902	0.5916	0.6469	0.6561	0.5432	0.531	0.48	0.5841	0.3905	0.6182	0.3795	0.6858	0.3071	0.4117	0.2724	0.344	0.2114	0.3833	0.3132	0.4313	0.0524	0.1858	0.1538	0.2426	0.3481	0.603	0.4673	0.6258	0.4613	0.6103	0.4178	0.5661	0.7329	0.6845	0.465	0.6155	0.443	0.5737	0.4139	0.6046	0.3662	0.5964	0.4884
38 mo	0.3947	0.613	0.5246	0.6009	0.8416	0.8347	0.386	0.589	0.6441	0.6517	0.5351	0.53	0.4711	0.5797	0.3905	0.6165	0.3774	0.6787	0.3071	0.404	0.2704	0.3376	0.2114	0.3806	0.3092	0.4272	0.0506	0.1827	0.1497	0.2399	0.3481	0.5989	0.4618	0.6209	0.4555	0.6056	0.4121	0.5615	0.7329	0.6828	0.4581	0.6106	0.443	0.57	0.4088	0.5991	0.3662	0.5894	0.4814
39 mo	0.3906	0.6097	0.5189	0.5962	0.8378	0.8287	0.3785	0.5853	0.6412	0.6454	0.5302	0.5264	0.4622	0.5743	0.3905	0.6132	0.369	0.6752	0.3071	0.4002	0.2604	0.3296	0.2114	0.3723	0.3053	0.4233	0.0506	0.1799	0.1466	0.2364	0.3481	0.5943	0.4562	0.6159	0.4497	0.601	0.4089	0.5563	0.7329	0.6828	0.4504	0.6057	0.443	0.5658	0.4038	0.595	0.3598	0.5838	0.4722
40 mo	0.3866	0.6064	0.5126	0.5928	0.8341	0.8268	0.3732	0.5818	0.6354	0.6416	0.5204	0.52	0.4578	0.5705	0.3836	0.6073	0.3564	0.6721	0.2929	0.4002	0.2545	0.328	0.2114	0.3723	0.302	0.4194	0.0494	0.1755	0.1451	0.2333	0.3407	0.5907	0.4515	0.6112	0.4453	0.5964	0.4048	0.5509	0.7329	0.6796	0.4419	0.6019	0.4304	0.5615	0.3987	0.5914	0.3502	0.5781	0.4698
41 mo	0.3826	0.6031	0.5077	0.5885	0.8304	0.8215	0.3668	0.5776	0.6297	0.6391	0.5139	0.52	0.4504	0.564	0.3767	0.6007	0.3543	0.6682	0.2857	0.3982	0.2525	0.3224	0.2114	0.3696	0.2986	0.4157	0.0476	0.1735	0.143	0.2302	0.337	0.5891	0.4469	0.6063	0.4404	0.5922	0.4022	0.5471	0.7188	0.6747	0.435	0.5993	0.4304	0.5597	0.3937	0.5876	0.347	0.568	0.4675
42 mo	0.3789	0.6001	0.504	0.5839	0.8289	0.8156	0.3637	0.5753	0.6239	0.6328	0.5106	0.5172	0.4459	0.5569	0.3733	0.5982	0.3501	0.6618	0.2786	0.3963	0.2465	0.3168	0.2033	0.3614	0.2953	0.4122	0.0458	0.1708	0.1408	0.2266	0.337	0.5865	0.4422	0.6019	0.4363	0.5882	0.398	0.5432	0.7047	0.673	0.4299	0.5951	0.4304	0.5564	0.3895	0.5841	0.347	0.5642	0.4629
43 mo	0.3749	0.597	0.4994	0.5802	0.8229	0.811	0.3583	0.5718	0.6181	0.6303	0.5057	0.5117	0.4444	0.5509	0.3733	0.5957	0.3459	0.659	0.2714	0.3944	0.2425	0.3136	0.1951	0.3559	0.2916	0.4088	0.0434	0.1669	0.1372	0.2247	0.3296	0.5824	0.4375	0.5976	0.4326	0.5839	0.3928	0.5392	0.6906	0.6697	0.4231	0.5908	0.4304	0.5513	0.3878	0.5808	0.347	0.5598	0.4617
44 mo	0.3711	0.5939	0.4954	0.5762	0.8184	0.8064	0.3551	0.5673	0.6152	0.624	0.5008	0.508	0.4385	0.5482	0.3733	0.5915	0.3396	0.6558	0.2714	0.3925	0.2406	0.3104	0.187	0.3504	0.2882	0.4053	0.0434	0.1646	0.1355	0.2228	0.3259	0.5814	0.4326	0.5929	0.4285	0.5793	0.3892	0.5349	0.6906	0.6697	0.4205	0.5857	0.4304	0.548	0.3836	0.5767	0.347	0.556	0.4559
45 mo	0.3673	0.591	0.4913	0.5729	0.8161	0.7998	0.3498	0.5648	0.6037	0.6215	0.4976	0.5025	0.4341	0.5466	0.3698	0.589	0.3333	0.6523	0.2714	0.3905	0.2386	0.3064	0.187	0.3504	0.2848	0.4019	0.0434	0.1619	0.1334	0.2202	0.3148	0.5788	0.4275	0.5885	0.4242	0.5751	0.384	0.5308	0.6765	0.6664	0.4162	0.5821	0.4262	0.5447	0.3786	0.5725	0.3405	0.5523	0.4548
46 mo	0.3635	0.588	0.4878	0.5691	0.8124	0.7939	0.3466	0.5624	0.6008	0.6196	0.491	0.497	0.4311	0.5378	0.3629	0.5873	0.3333	0.6491	0.2714	0.3847	0.2346	0.3024	0.187	0.3504	0.2812	0.3988	0.0428	0.1588	0.1309	0.2179	0.3111	0.5752	0.4223	0.5847	0.4197	0.5713	0.3798	0.5266	0.6765	0.6664	0.4103	0.5784	0.4135	0.5419	0.3752	0.5683	0.3373	0.5472	0.449
47 mo	0.36	0.5851	0.4827	0.5659	0.8109	0.7906	0.3381	0.5596	0.5979	0.6158	0.4829	0.4952	0.4207	0.5334	0.3594	0.584	0.3333	0.6463	0.2643	0.377	0.2286	0.2992	0.187	0.3504	0.278	0.3956	0.0423	0.1571	0.1295	0.2157	0.3111	0.5711	0.4179	0.5808	0.4164	0.5676	0.3793	0.5226	0.6625	0.6648	0.4077	0.5743	0.4093	0.5367	0.3727	0.5645	0.3277	0.5441	0.4455
48 mo	0.3566	0.5823	0.4775	0.562	0.8072	0.7853	0.336	0.5561	0.5979	0.6126	0.478	0.4915	0.4119	0.5285	0.3422	0.5756	0.3312	0.6442	0.25	0.3731	0.2247	0.2951	0.1707	0.3477	0.2749	0.3926	0.0399	0.1546	0.1273	0.2138	0.3074	0.5675	0.4137	0.5769	0.4129	0.5636	0.3757	0.5187	0.6625	0.6599	0.4043	0.5714	0.4051	0.533	0.3701	0.5606	0.3245	0.5396	0.4397
49 mo	0.353	0.5793	0.4739	0.5582	0.8034	0.7787	0.3339	0.5527	0.5979	0.6063	0.4731	0.4897	0.4059	0.5253	0.3387	0.5705	0.3291	0.6431	0.2357	0.3654	0.2247	0.2919	0.1545	0.345	0.2714	0.389	0.0387	0.152	0.1252	0.2119	0.3074	0.5644	0.4083	0.5718	0.4079	0.5588	0.3704	0.5144	0.6484	0.6566	0.4	0.5664	0.4051	0.5297	0.3634	0.5571	0.3245	0.5352	0.4304
50 mo	0.3497	0.5764	0.4702	0.5553	0.8012	0.7747	0.3307	0.5508	0.5979	0.6025	0.4698	0.4869	0.397	0.5225	0.3352	0.5663	0.3187	0.6403	0.2357	0.3577	0.2247	0.2895	0.1545	0.345	0.2685	0.3858	0.0369	0.1501	0.1242	0.2099	0.3037	0.5623	0.404	0.5676	0.4034	0.5543	0.3658	0.5107	0.6484	0.6434	0.3966	0.561	0.4008	0.5245	0.3609	0.5509	0.3245	0.5321	0.4258
51 mo	0.3464	0.5737	0.4672	0.5519	0.7937	0.7727	0.3296	0.5473	0.5979	0.5974	0.4698	0.4833	0.3926	0.5182	0.3318	0.5638	0.3166	0.6375	0.2357	0.3557	0.2247	0.2855	0.1545	0.3422	0.2659	0.3829	0.0351	0.1472	0.1225	0.208	0.3037	0.5608	0.4003	0.5637	0.4002	0.5504	0.3632	0.5067	0.6343	0.6385	0.3915	0.5575	0.3966	0.5212	0.3567	0.5458	0.3213	0.5289	0.4258
52 mo	0.343	0.571	0.4636	0.5485	0.7892	0.7687	0.3254	0.545	0.595	0.5924	0.4666	0.4814	0.3896	0.5121	0.3283	0.5587	0.3124	0.6353	0.2357	0.3538	0.2207	0.2807	0.1545	0.3422	0.2629	0.38	0.0345	0.1463	0.1208	0.2063	0.3	0.5577	0.3961	0.5598	0.3959	0.5463	0.36	0.5012	0.6343	0.6303	0.3855	0.5535	0.3882	0.5189	0.3533	0.5422	0.3148	0.5239	0.4153
53 mo	0.3398	0.5683	0.4592	0.5459	0.7855	0.7674	0.3179	0.5422	0.5921	0.5898	0.4633	0.475	0.3822	0.5099	0.3283	0.5528	0.3103	0.635	0.2357	0.3538	0.2147	0.2767	0.1545	0.3395	0.2605	0.3771	0.0339	0.1453	0.1187	0.2042	0.3	0.553	0.3926	0.5558	0.3922	0.5425	0.358	0.4983	0.6202	0.6253	0.3803	0.5497	0.3755	0.5156	0.3508	0.5384	0.3148	0.522	0.4142
54 mo	0.3367	0.5655	0.4557	0.5429	0.7802	0.7641	0.3137	0.5403	0.5892	0.5861	0.4617	0.4741	0.3793	0.5061	0.3283	0.5503	0.304	0.6311	0.2357	0.3519	0.2127	0.2727	0.1545	0.3368	0.2579	0.374	0.0333	0.1435	0.1167	0.2018	0.3	0.5499	0.389	0.5516	0.3887	0.5384	0.3543	0.4941	0.6202	0.6221	0.3778	0.5451	0.3755	0.5128	0.3474	0.5342	0.3116	0.5169	0.4118
55 mo	0.3338	0.5629	0.4522	0.5406	0.775	0.7627	0.3105	0.5377	0.5863	0.5854	0.4568	0.4722	0.3793	0.5023	0.3214	0.5452	0.3019	0.6293	0.2357	0.348	0.2087	0.2703	0.1545	0.3368	0.2554	0.3713	0.0321	0.1423	0.1155	0.1996	0.3	0.5458	0.3853	0.5479	0.3855	0.5345	0.3507	0.4908	0.6202	0.6171	0.3752	0.5403	0.3755	0.5104	0.3457	0.5293	0.302	0.5144	0.4107
56 mo	0.331	0.5603	0.449	0.5372	0.7728	0.7601	0.3094	0.5351	0.5863	0.581	0.4551	0.4667	0.3733	0.4979	0.318	0.5435	0.2914	0.6272	0.2286	0.3421	0.2068	0.2646	0.1545	0.334	0.253	0.3687	0.0303	0.1409	0.1134	0.1973	0.2926	0.5453	0.3822	0.5443	0.3834	0.5308	0.3496	0.4872	0.6202	0.6105	0.3744	0.5365	0.3713	0.5048	0.3449	0.5254	0.302	0.5131	0.4084
57 mo	0.3277	0.5578	0.4454	0.5348	0.7675	0.7587	0.3073	0.5333	0.5863	0.5778	0.4535	0.4603	0.3689	0.4957	0.318	0.5426	0.283	0.6247	0.2214	0.3401	0.2028	0.2614	0.1545	0.334	0.2503	0.3662	0.0292	0.1392	0.1114	0.1956	0.2852	0.5401	0.3784	0.5409	0.3799	0.5276	0.3455	0.4847	0.6202	0.6023	0.3718	0.5341	0.3629	0.5034	0.339	0.5228	0.2988	0.5061	0.4049
58 mo	0.3247	0.5553	0.4417	0.5315	0.7638	0.7534	0.3041	0.5309	0.5805	0.5747	0.447	0.4594	0.3659	0.4902	0.318	0.5384	0.2767	0.6222	0.2214	0.3362	0.2008	0.2566	0.1545	0.334	0.248	0.3637	0.0286	0.1376	0.11	0.1942	0.2778	0.538	0.3753	0.5374	0.3765	0.5241	0.3434	0.4813	0.6202	0.6007	0.3692	0.5314	0.3629	0.4973	0.3331	0.5203	0.2988	0.5004	0.4014
59 mo	0.3221	0.5528	0.4378	0.5289	0.76	0.7514	0.3009	0.5281	0.5805	0.5721	0.4454	0.4566	0.36	0.4874	0.311	0.5358	0.2725	0.6197	0.2143	0.3323	0.1968	0.2534	0.1463	0.334	0.2461	0.3611	0.028	0.1363	0.109	0.1926	0.2778	0.536	0.3725	0.5337	0.3743	0.5202	0.3408	0.4777	0.6202	0.599	0.3684	0.5282	0.3629	0.493	0.3314	0.516	0.2988	0.4966	0.3956
60 mo	0.3194	0.5503	0.4347	0.5258	0.7571	0.7467	0.2988	0.526	0.5805	0.569	0.4421	0.452	0.3556	0.4836	0.3076	0.5333	0.2683	0.6161	0.2071	0.3303	0.1948	0.2518	0.1382	0.3313	0.2439	0.3587	0.028	0.1348	0.1078	0.1911	0.2741	0.5313	0.3691	0.5303	0.3711	0.5169	0.3392	0.4746	0.6202	0.5924	0.3658	0.5242	0.3629	0.4902	0.3272	0.5125	0.2988	0.4935	0.3898
61 mo	0.3167	0.5478	0.432	0.5226	0.7526	0.742	0.2977	0.5227	0.5805	0.5651	0.4388	0.4455	0.3526	0.483	0.3007	0.5298	0.2642	0.6122	0.2071	0.3303	0.1948	0.2509	0.1382	0.3257	0.2418	0.356	0.028	0.134	0.1071	0.1894	0.2667	0.5292	0.3658	0.5265	0.368	0.5132	0.3366	0.4712	0.6202	0.5907	0.3641	0.5191	0.3629	0.4873	0.3222	0.5089	0.2988	0.4902	0.3875
62 mo	0.3138	0.5454	0.4292	0.5202	0.7473	0.7386	0.2977	0.5217	0.5805	0.5625	0.4372	0.4417	0.3437	0.4785	0.3007	0.5263	0.2642	0.6111	0.2071	0.3262	0.1928	0.2485	0.1382	0.3257	0.2395	0.3538	0.028	0.1326	0.1054	0.1871	0.2556	0.5271	0.3628	0.5237	0.3656	0.5101	0.3361	0.4677	0.6061	0.5856	0.3607	0.5164	0.3586	0.4835	0.3197	0.5066	0.2988	0.4889	0.3852
63 mo	0.3112	0.5428	0.4268	0.5174	0.7458	0.7345	0.2956	0.5203	0.5747	0.5592	0.4307	0.4389	0.3407	0.4756	0.3007	0.5217	0.2642	0.6084	0.2071	0.3262	0.1909	0.2434	0.1382	0.3257	0.2376	0.3512	0.028	0.1311	0.1042	0.185	0.2519	0.5249	0.3602	0.5203	0.3635	0.5067	0.3351	0.4648	0.6061	0.5804	0.3598	0.5132	0.3586	0.48	0.3188	0.5055	0.2924	0.4856	0.3782
64 mo	0.3087	0.5404	0.4239	0.5151	0.7421	0.7288	0.2956	0.5182	0.5747	0.5564	0.4274	0.4389	0.3363	0.4738	0.2903	0.5198	0.2642	0.6065	0.1929	0.324	0.1889	0.2408	0.1382	0.3227	0.2358	0.3488	0.028	0.1297	0.1025	0.1836	0.2481	0.5221	0.3578	0.5167	0.3612	0.5034	0.3319	0.4619	0.6061	0.5786	0.3573	0.5094	0.3586	0.4785	0.3155	0.5021	0.2924	0.4801	0.3782
65 mo	0.3061	0.5379	0.4207	0.5122	0.7383	0.7266	0.2935	0.5138	0.5718	0.5557	0.4209	0.433	0.3319	0.4732	0.2869	0.5179	0.2642	0.6033	0.1929	0.3196	0.1869	0.239	0.1382	0.3196	0.2335	0.3463	0.028	0.128	0.1008	0.1822	0.2481	0.5186	0.3545	0.5132	0.3578	0.4998	0.3267	0.4589	0.6061	0.575	0.3538	0.5061	0.3544	0.4724	0.3146	0.4957	0.2924	0.4758	0.3735
66 mo	0.3034	0.5354	0.418	0.5093	0.7346	0.7236	0.2924	0.5111	0.5689	0.5536	0.4144	0.4269	0.3319	0.4681	0.2869	0.516	0.26	0.6017	0.1929	0.3174	0.1849	0.2363	0.1301	0.3165	0.2313	0.3439	0.0274	0.1261	0.1001	0.1804	0.2444	0.515	0.3513	0.5098	0.354	0.4966	0.3247	0.4557	0.6061	0.5656	0.3487	0.5028	0.3502	0.4692	0.3104	0.4931	0.2859	0.4729	0.3689
67 mo	0.3005	0.5329	0.4152	0.5062	0.7331	0.7206	0.2892	0.5076	0.563	0.5529	0.4078	0.4197	0.3289	0.4636	0.2834	0.512	0.26	0.5991	0.1857	0.3174	0.1849	0.2345	0.1301	0.3165	0.2292	0.3415	0.0274	0.125	0.0994	0.1792	0.237	0.5102	0.3483	0.5065	0.3509	0.4934	0.32	0.4532	0.6061	0.5637	0.3453	0.4984	0.3502	0.4666	0.3096	0.4916	0.2827	0.4678	0.3631
68 mo	0.2982	0.5305	0.4124	0.5032	0.7271	0.7182	0.2871	0.5042	0.563	0.5506	0.4062	0.4176	0.3274	0.459	0.2799	0.5079	0.2579	0.5974	0.1786	0.3101	0.1849	0.2335	0.1301	0.3132	0.2276	0.3392	0.025	0.1247	0.0989	0.1774	0.237	0.507	0.3461	0.5032	0.3488	0.49	0.3179	0.4497	0.6061	0.5618	0.3427	0.4945	0.3502	0.4627	0.3096	0.4886	0.2827	0.4663	0.3619
69 mo	0.2957	0.5282	0.4104	0.5009	0.7263	0.7166	0.2871	0.5033	0.5601	0.5475	0.4046	0.4121	0.3244	0.457	0.2799	0.5036	0.2474	0.5956	0.1786	0.3052	0.1829	0.2297	0.1301	0.3132	0.2255	0.3372	0.0244	0.1239	0.0984	0.1764	0.2333	0.5031	0.343	0.5003	0.3466	0.4871	0.3169	0.4474	0.6061	0.5618	0.3385	0.4912	0.3502	0.4593	0.3054	0.4848	0.2795	0.4632	0.3608
70 mo	0.2931	0.5257	0.4077	0.4983	0.7196	0.715	0.2871	0.5006	0.5543	0.5451	0.4046	0.4098	0.32	0.4549	0.2799	0.4992	0.2453	0.5915	0.1786	0.3052	0.1829	0.2287	0.1301	0.3132	0.2239	0.3347	0.0244	0.1226	0.0974	0.1741	0.2333	0.4964	0.3405	0.497	0.3441	0.4836	0.3137	0.4436	0.592	0.5597	0.3376	0.4871	0.3502	0.4576	0.3028	0.4804	0.2795	0.4585	0.3596
71 mo	0.2908	0.5234	0.4049	0.4952	0.7158	0.7099	0.2828	0.4978	0.5543	0.5435	0.4029	0.403	0.317	0.4506	0.2799	0.4969	0.2411	0.5882	0.1786	0.3052	0.1809	0.2277	0.1301	0.3132	0.2218	0.3324	0.0238	0.1209	0.0965	0.1731	0.2296	0.493	0.3375	0.4936	0.3414	0.4803	0.3106	0.4406	0.5779	0.5553	0.3368	0.4838	0.3502	0.4545	0.2986	0.4779	0.2795	0.4561	0.3596
72 mo	0.2887	0.521	0.4023	0.4931	0.7136	0.7074	0.2775	0.4959	0.5543	0.5418	0.398	0.4007	0.3156	0.447	0.2799	0.4957	0.239	0.5862	0.1786	0.3024	0.1789	0.2257	0.1301	0.3132	0.22	0.3303	0.0238	0.1196	0.0955	0.1714	0.2296	0.4908	0.3348	0.4908	0.3393	0.4773	0.3096	0.4383	0.5779	0.5531	0.3342	0.4815	0.346	0.4514	0.2978	0.4753	0.2731	0.4528	0.3585
73 mo	0.2865	0.5186	0.3994	0.4909	0.7113	0.7056	0.2765	0.4939	0.5543	0.5409	0.3931	0.3995	0.3096	0.4439	0.2799	0.4946	0.2369	0.5832	0.1786	0.2995	0.173	0.2236	0.122	0.3058	0.2182	0.3281	0.0226	0.118	0.095	0.1694	0.2296	0.4879	0.3321	0.4879	0.3368	0.4744	0.3065	0.4359	0.5779	0.5486	0.3342	0.4779	0.3418	0.4489	0.2961	0.4722	0.2666	0.4477	0.3561
74 mo	0.2843	0.5164	0.3959	0.4885	0.7061	0.702	0.2733	0.4911	0.5543	0.5357	0.3833	0.397	0.3096	0.4416	0.2799	0.4946	0.2306	0.5827	0.1786	0.2995	0.173	0.2204	0.122	0.3058	0.2165	0.326	0.022	0.1171	0.0941	0.1682	0.2296	0.4849	0.3295	0.4847	0.3343	0.4711	0.3059	0.4324	0.5779	0.5486	0.3299	0.4748	0.3376	0.4444	0.2936	0.4673	0.2634	0.4441	0.3527
75 mo	0.2822	0.514	0.3933	0.4857	0.7031	0.7011	0.2733	0.4879	0.5543	0.532	0.3817	0.3945	0.3007	0.44	0.2799	0.4933	0.2285	0.5794	0.1786	0.2964	0.169	0.216	0.122	0.3019	0.2149	0.3237	0.022	0.1167	0.0933	0.1676	0.2296	0.4833	0.327	0.4814	0.3318	0.4677	0.3028	0.4284	0.5779	0.5438	0.3265	0.4715	0.3376	0.439	0.2911	0.464	0.2634	0.4405	0.3515
76 mo	0.2801	0.5117	0.3904	0.4837	0.7001	0.6972	0.2711	0.4861	0.5514	0.5311	0.3735	0.3945	0.2963	0.4383	0.2799	0.4907	0.2264	0.5772	0.1786	0.2933	0.169	0.2149	0.122	0.294	0.2129	0.3218	0.022	0.1154	0.0929	0.1655	0.2296	0.48	0.3238	0.4788	0.3284	0.4654	0.2997	0.4253	0.5638	0.5414	0.3239	0.4691	0.3333	0.4383	0.2869	0.4616	0.2634	0.4378	0.3492
77 mo	0.2778	0.5094	0.3881	0.482	0.6956	0.6972	0.2669	0.4831	0.5484	0.5301	0.3718	0.3918	0.2963	0.4375	0.2799	0.4907	0.2264	0.5749	0.1786	0.2933	0.169	0.2126	0.122	0.294	0.211	0.3198	0.022	0.1142	0.0921	0.1647	0.2296	0.48	0.3208	0.4761	0.3255	0.4625	0.2966	0.4236	0.5638	0.5362	0.3222	0.4651	0.3333	0.434	0.2835	0.4586	0.2634	0.4368	0.3469
78 mo	0.2759	0.5071	0.3872	0.4795	0.6948	0.6961	0.2669	0.4795	0.5455	0.5301	0.3702	0.3876	0.2933	0.4339	0.2799	0.4864	0.2264	0.5737	0.1786	0.2933	0.169	0.2115	0.122	0.2858	0.2093	0.3179	0.022	0.1133	0.0919	0.1635	0.2296	0.4782	0.3183	0.4732	0.3229	0.4598	0.2955	0.421	0.5638	0.5336	0.3214	0.4613	0.3333	0.431	0.2793	0.4566	0.2602	0.4349	0.3469
79 mo	0.2739	0.5047	0.3848	0.477	0.6926	0.694	0.2637	0.4762	0.5368	0.526	0.3685	0.3847	0.2919	0.433	0.273	0.485	0.2264	0.5718	0.1786	0.2898	0.169	0.2102	0.122	0.2815	0.2076	0.316	0.022	0.1131	0.0904	0.1626	0.2259	0.4745	0.3158	0.4702	0.3202	0.4569	0.2914	0.4177	0.5638	0.5281	0.3179	0.4586	0.3333	0.4279	0.2768	0.454	0.2538	0.4309	0.3469
80 mo	0.2718	0.5024	0.3819	0.4746	0.6881	0.6918	0.2605	0.4741	0.5251	0.5229	0.3685	0.3818	0.2889	0.4311	0.273	0.4819	0.2243	0.5692	0.1786	0.2863	0.169	0.2102	0.122	0.2769	0.2064	0.3137	0.022	0.1122	0.0897	0.161	0.2259	0.4725	0.3139	0.467	0.3184	0.4537	0.2888	0.4161	0.5638	0.5281	0.3154	0.4542	0.3291	0.4255	0.2759	0.4513	0.2538	0.4257	0.3457
81 mo	0.2699	0.5001	0.3788	0.472	0.6851	0.6895	0.2594	0.4697	0.5222	0.5207	0.3653	0.3786	0.283	0.4291	0.2696	0.4819	0.2222	0.5678	0.1714	0.2863	0.167	0.205	0.1138	0.2769	0.2053	0.3119	0.022	0.1122	0.0892	0.1602	0.2259	0.4695	0.3121	0.4642	0.3167	0.4507	0.2862	0.4132	0.5638	0.5223	0.3128	0.4516	0.3291	0.4178	0.2751	0.4513	0.2538	0.4214	0.3434
82 mo	0.2678	0.4978	0.3747	0.4688	0.6806	0.687	0.2531	0.4647	0.5164	0.5185	0.362	0.377	0.283	0.4239	0.2661	0.4819	0.2159	0.5649	0.1714	0.2825	0.163	0.205	0.1138	0.272	0.2042	0.3098	0.022	0.1115	0.0885	0.1593	0.2222	0.4685	0.3106	0.4612	0.3151	0.4475	0.2841	0.4103	0.5638	0.5192	0.312	0.4472	0.3291	0.417	0.2751	0.4465	0.2538	0.4203	0.3411
83 mo	0.2661	0.4954	0.3734	0.4675	0.6784	0.682	0.2531	0.4642	0.5164	0.5185	0.3587	0.3719	0.283	0.4218	0.2661	0.4801	0.2138	0.5649	0.1714	0.2825	0.163	0.205	0.1057	0.272	0.203	0.3081	0.022	0.1113	0.0878	0.1581	0.2222	0.4641	0.3088	0.4588	0.313	0.4446	0.283	0.4084	0.5638	0.5159	0.3094	0.4425	0.3291	0.4124	0.2726	0.444	0.2506	0.418	0.3399
84 mo	0.2642	0.4932	0.3701	0.465	0.6761	0.6794	0.252	0.4637	0.5134	0.5137	0.3571	0.3647	0.2785	0.4207	0.2488	0.4783	0.2117	0.5602	0.1643	0.2825	0.159	0.2035	0.1057	0.272	0.202	0.3063	0.022	0.1103	0.0873	0.1568	0.2222	0.4618	0.3072	0.4563	0.3114	0.4419	0.281	0.404	0.5638	0.509	0.3094	0.4403	0.3291	0.4124	0.2717	0.4408	0.2442	0.4156	0.3376
85 mo	0.2621	0.491	0.3683	0.4628	0.6716	0.6753	0.2509	0.4611	0.5105	0.5124	0.3571	0.3629	0.277	0.4184	0.2488	0.4745	0.2096	0.5585	0.1643	0.2825	0.159	0.2019	0.1057	0.272	0.2005	0.3045	0.0208	0.1097	0.0856	0.1558	0.2222	0.4581	0.3053	0.4536	0.3094	0.439	0.2789	0.4019	0.5638	0.5054	0.3077	0.4367	0.3291	0.4074	0.27	0.4389	0.2442	0.4132	0.3364
86 mo	0.2602	0.4888	0.3662	0.4608	0.6701	0.6711	0.2509	0.4578	0.5076	0.5124	0.3554	0.3629	0.2726	0.4184	0.2488	0.4726	0.2075	0.5568	0.1643	0.2783	0.1551	0.2002	0.0976	0.272	0.1992	0.3029	0.0202	0.1086	0.0851	0.1552	0.2185	0.4554	0.3035	0.4511	0.3075	0.4365	0.2752	0.3998	0.5638	0.5054	0.3026	0.4336	0.3291	0.4001	0.2684	0.4354	0.2442	0.4107	0.3341
87 mo	0.2583	0.4867	0.364	0.4578	0.6656	0.6697	0.2499	0.4555	0.5076	0.5071	0.3554	0.3607	0.2696	0.4171	0.2488	0.4643	0.2013	0.5532	0.1643	0.2783	0.1551	0.1966	0.0976	0.272	0.198	0.3013	0.0202	0.108	0.0849	0.1542	0.2185	0.4526	0.3017	0.4488	0.3058	0.4343	0.2732	0.3981	0.5638	0.4974	0.3017	0.4318	0.3291	0.398	0.2675	0.4332	0.2377	0.4081	0.3329
88 mo	0.2564	0.4846	0.3622	0.4553	0.6641	0.6697	0.2488	0.4531	0.5076	0.5057	0.3489	0.3561	0.2696	0.4145	0.2454	0.4577	0.2013	0.5513	0.1643	0.2783	0.1511	0.1928	0.0976	0.2662	0.1966	0.2995	0.0202	0.1061	0.0844	0.1531	0.2148	0.4497	0.2996	0.4463	0.3038	0.4317	0.2721	0.3955	0.5638	0.4974	0.3	0.4271	0.3291	0.3946	0.2675	0.4316	0.2377	0.4053	0.3318
89 mo	0.2544	0.4824	0.3596	0.4526	0.6589	0.6697	0.2478	0.4493	0.5076	0.5027	0.3456	0.3466	0.2681	0.4103	0.2419	0.4554	0.1992	0.5513	0.1643	0.2783	0.1491	0.1909	0.0976	0.2662	0.1954	0.2977	0.0202	0.1058	0.0837	0.1519	0.2148	0.4497	0.2978	0.4436	0.3019	0.4287	0.2706	0.3931	0.5638	0.4974	0.2991	0.4247	0.3207	0.3923	0.2633	0.4284	0.2313	0.4039	0.3271
90 mo	0.2525	0.4803	0.3572	0.4496	0.6581	0.6664	0.2456	0.4473	0.5047	0.4981	0.3407	0.3442	0.2651	0.4059	0.2385	0.4505	0.1929	0.547	0.1643	0.2783	0.1491	0.1909	0.0976	0.2662	0.1939	0.2958	0.0202	0.1054	0.0832	0.1512	0.2148	0.4497	0.2954	0.4407	0.2998	0.426	0.2695	0.3905	0.5497	0.4974	0.2983	0.4221	0.3207	0.391	0.2616	0.4257	0.2313	0.4024	0.3237
91 mo	0.2506	0.478	0.3546	0.4476	0.6529	0.6629	0.2456	0.4466	0.5047	0.4965	0.3391	0.339	0.2636	0.4014	0.2316	0.4455	0.1887	0.547	0.1643	0.2783	0.1471	0.1909	0.0976	0.2662	0.1927	0.2942	0.0202	0.1047	0.0832	0.1506	0.2148	0.4479	0.2935	0.438	0.2979	0.4235	0.268	0.3888	0.5497	0.4923	0.2957	0.4217	0.3165	0.3897	0.2608	0.4239	0.2313	0.3961	0.3213
92 mo	0.2487	0.4756	0.3537	0.4446	0.6529	0.6556	0.2446	0.4436	0.5047	0.4948	0.3374	0.3335	0.2622	0.3965	0.2281	0.4455	0.1887	0.547	0.1643	0.2783	0.1451	0.1857	0.0976	0.2662	0.1914	0.2922	0.0202	0.1031	0.083	0.1489	0.2111	0.4479	0.2915	0.4354	0.2962	0.4209	0.268	0.387	0.5497	0.4814	0.2949	0.4203	0.308	0.3897	0.2608	0.4199	0.2313	0.3944	0.319
93 mo	0.247	0.4734	0.3495	0.4426	0.6499	0.6536	0.2403	0.4411	0.5018	0.4948	0.3292	0.3276	0.2577	0.3947	0.2281	0.4425	0.1824	0.5457	0.1643	0.2783	0.1392	0.1829	0.0976	0.2662	0.1901	0.29	0.0196	0.1026	0.0822	0.148	0.2111	0.4479	0.2896	0.4323	0.2943	0.4176	0.2659	0.3843	0.5497	0.4814	0.2923	0.4172	0.308	0.3852	0.2608	0.4179	0.2185	0.3908	0.3167
94 mo	0.2454	0.471	0.3465	0.4405	0.6446	0.6471	0.2382	0.4385	0.4989	0.4929	0.3292	0.3276	0.2547	0.3947	0.2246	0.4362	0.1782	0.5444	0.1643	0.2783	0.1392	0.1829	0.0894	0.2662	0.1896	0.288	0.019	0.1026	0.0818	0.1467	0.2111	0.4479	0.2889	0.4292	0.2939	0.4147	0.2653	0.3814	0.5497	0.4814	0.2915	0.414	0.308	0.3836	0.2599	0.4146	0.2185	0.3908	0.3167
95 mo	0.2434	0.4687	0.3439	0.4373	0.6409	0.6448	0.2371	0.432	0.4959	0.4908	0.3227	0.3241	0.2547	0.3947	0.2246	0.4362	0.174	0.54	0.1643	0.2783	0.1372	0.1829	0.0894	0.2563	0.1881	0.2862	0.019	0.1022	0.0808	0.1456	0.2111	0.4432	0.2867	0.4263	0.2917	0.4116	0.2612	0.3787	0.5497	0.4814	0.2889	0.4087	0.3038	0.38	0.2574	0.4099	0.2152	0.3888	0.3167
96 mo	0.2416	0.4664	0.3428	0.4358	0.6394	0.6399	0.2361	0.431	0.4959	0.4908	0.3227	0.3241	0.2502	0.3947	0.2246	0.4327	0.174	0.5384	0.1643	0.2783	0.1372	0.1798	0.0894	0.2563	0.1869	0.2843	0.019	0.1011	0.0801	0.1445	0.2111	0.438	0.2848	0.4237	0.2896	0.4086	0.2607	0.3754	0.5356	0.4737	0.2855	0.4054	0.2996	0.38	0.2566	0.4061	0.2152	0.3866	0.3132
97 mo	0.2401	0.4642	0.3406	0.4337	0.6349	0.6346	0.2339	0.4278	0.493	0.4884	0.321	0.3199	0.2487	0.3947	0.2246	0.4327	0.174	0.5368	0.1643	0.2783	0.1352	0.1798	0.0894	0.2563	0.1858	0.2826	0.0184	0.1	0.0801	0.1424	0.2037	0.4324	0.2833	0.4216	0.2879	0.4065	0.257	0.3743	0.5356	0.4737	0.2855	0.4012	0.2996	0.38	0.254	0.4048	0.212	0.3842	0.3121
98 mo	0.2384	0.4621	0.3397	0.4328	0.6326	0.6346	0.2339	0.4278	0.493	0.4884	0.3194	0.3199	0.2472	0.39	0.2246	0.4327	0.174	0.5368	0.1643	0.2783	0.1352	0.1761	0.0894	0.2563	0.1845	0.2808	0.0184	0.0988	0.0796	0.141	0.2037	0.4293	0.2813	0.4191	0.2858	0.4039	0.2555	0.3704	0.5356	0.4644	0.2846	0.3981	0.2996	0.38	0.2515	0.4033	0.212	0.3842	0.3074
99 mo	0.2365	0.4601	0.3368	0.4305	0.6274	0.6313	0.2307	0.4278	0.4901	0.4854	0.3161	0.3147	0.2457	0.39	0.2246	0.4327	0.174	0.5326	0.1643	0.2676	0.1312	0.1761	0.0894	0.2432	0.1835	0.2794	0.0179	0.0988	0.0791	0.14	0.2037	0.4223	0.2797	0.4169	0.2839	0.4015	0.2539	0.3673	0.5215	0.4543	0.2829	0.3963	0.2996	0.3774	0.2481	0.4002	0.212	0.3787	0.3051
100 mo	0.2348	0.4578	0.3349	0.4266	0.6244	0.6241	0.2286	0.4263	0.4901	0.4821	0.3145	0.3087	0.2457	0.3871	0.2212	0.4279	0.1719	0.5281	0.1643	0.2557	0.1292	0.1761	0.0894	0.2284	0.1824	0.2781	0.0179	0.098	0.0781	0.1394	0.2037	0.4145	0.2782	0.4151	0.2825	0.3996	0.2529	0.3659	0.5215	0.4543	0.2821	0.3934	0.2996	0.3744	0.2465	0.4002	0.212	0.3787	0.3051
101 mo	0.2331	0.4556	0.3305	0.4245	0.6169	0.6158	0.2244	0.4246	0.4872	0.4781	0.3063	0.3087	0.2397	0.3871	0.2212	0.4279	0.1719	0.5281	0.1643	0.2426	0.1292	0.1761	0.0894	0.2284	0.1812	0.2766	0.0179	0.098	0.0774	0.1375	0.2	0.4145	0.2763	0.4129	0.2803	0.3969	0.2518	0.3644	0.5215	0.4543	0.2778	0.3889	0.2954	0.3708	0.2456	0.3983	0.2088	0.3754	0.3039
102 mo	0.2314	0.4535	0.3279	0.4193	0.6109	0.6017	0.2233	0.4226	0.4872	0.4734	0.3014	0.3	0.2397	0.3871	0.2177	0.421	0.1698	0.5193	0.1643	0.2426	0.1292	0.1701	0.0894	0.2284	0.18	0.2753	0.0179	0.098	0.0769	0.1359	0.2	0.4094	0.2746	0.4113	0.2783	0.3951	0.2503	0.3635	0.5215	0.4543	0.2761	0.3848	0.2911	0.3708	0.2439	0.3983	0.2088	0.3715	0.3028
103 mo	0.2297	0.4513	0.3257	0.4187	0.6071	0.6017	0.2222	0.4226	0.4872	0.4734	0.2965	0.3	0.2367	0.3871	0.2177	0.4131	0.1677	0.5193	0.1643	0.2426	0.1292	0.1701	0.0894	0.2284	0.1789	0.2743	0.0173	0.097	0.0765	0.1359	0.2	0.4094	0.273	0.4098	0.2765	0.3933	0.2482	0.3625	0.5215	0.4543	0.2752	0.3848	0.2869	0.3708	0.2414	0.3954	0.2056	0.367	0.3016
104 mo	0.2282	0.4493	0.3231	0.4173	0.6034	0.6017	0.2212	0.4196	0.4814	0.4734	0.2916	0.3	0.2367	0.3871	0.2177	0.4037	0.1635	0.5193	0.1643	0.2426	0.1272	0.1701	0.0894	0.2284	0.178	0.2734	0.0173	0.0956	0.0762	0.1348	0.2	0.4026	0.2717	0.4087	0.275	0.3917	0.2461	0.3611	0.5074	0.4543	0.2726	0.3827	0.2827	0.3708	0.2414	0.3954	0.2056	0.3615	0.3005
105 mo	0.2268	0.4474	0.3213	0.4136	0.6004	0.6017	0.2201	0.4114	0.4814	0.4734	0.2899	0.3	0.2337	0.3871	0.2177	0.4037	0.1614	0.5127	0.1643	0.2195	0.1252	0.1701	0.0894	0.2284	0.177	0.2722	0.0173	0.0956	0.076	0.1323	0.1963	0.4026	0.27	0.4074	0.2734	0.391	0.2456	0.3611	0.4933	0.4543	0.2718	0.3827	0.2827	0.3708	0.2405	0.3954	0.2024	0.3546	0.2958
106 mo	0.2251	0.4449	0.3192	0.4136	0.5952	0.6017	0.2201	0.4114	0.4814	0.4734	0.2883	0.3	0.2322	0.3871	0.2177	0.4037	0.1572	0.5127	0.1643	0.2195	0.1252	0.1701	0.0894	0.2284	0.1758	0.2711	0.0173	0.0956	0.075	0.1323	0.1963	0.4026	0.2683	0.4054	0.2715	0.3905	0.2451	0.3611	0.4933	0.4543	0.2701	0.3785	0.2827	0.3708	0.2397	0.3954	0.2024	0.3546	0.2935
107 mo	0.2236	0.4426	0.3168	0.4136	0.5922	0.6017	0.218	0.4114	0.4784	0.4734	0.2834	0.3	0.2292	0.3871	0.2177	0.4037	0.1551	0.5127	0.1643	0.2195	0.1252	0.1701	0.0894	0.2284	0.1746	0.2705	0.0173	0.0915	0.0745	0.1323	0.1926	0.4026	0.2665	0.4048	0.2701	0.3896	0.243	0.3611	0.4933	0.4543	0.2675	0.3708	0.2827	0.3708	0.2389	0.3954	0.2024	0.3546	0.2912
108 mo	0.222	0.4381	0.3152	+	0.5899	+	0.218	+	0.4784	+	0.2817	+	0.2263	+	0.2177	+	0.1509	+	0.1643	+	0.1233	+	0.0894	+	0.1733	0.2676	0.0173	+	0.0745	+	0.1926	+	0.2643	0.3995	0.2678	0.3842	0.2414	0.348	0.4933	0.2726	0.2632	+	0.2743	+	0.2363	+	0.2024	+	0.29
109 mo	0.2204	+	0.3133	+	0.5862	+	0.2159	+	0.4755	+	0.2817	+	0.2263	+	0.2108	+	0.1509	+	0.1643	+	0.1233	+	0.0894	+	0.1723	+	0.0167	+	0.074	+	0.1889	+	0.2628	+	0.2662	+	0.2399	+	0.4933	+	0.2598	+	0.2743	+	0.2329	+	0.2024	+	0.2889
110 mo	0.2188	+	0.311	+	0.5824	+	0.2137	+	0.4726	+	0.2785	+	0.2248	+	0.2108	+	0.1488	+	0.1643	+	0.1213	+	0.0894	+	0.1712	+	0.0167	+	0.0733	+	0.1889	+	0.2612	+	0.2645	+	0.2383	+	0.4933	+	0.259	+	0.27	+	0.2313	+	0.2024	+	0.2865
111 mo	0.2175	+	0.3087	+	0.5794	+	0.2127	+	0.4668	+	0.2768	+	0.2218	+	0.2108	+	0.1468	+	0.1643	+	0.1193	+	0.0894	+	0.1702	+	0.0167	+	0.0731	+	0.1889	+	0.2597	+	0.2631	+	0.2373	+	0.4933	+	0.2581	+	0.27	+	0.2313	+	0.2024	+	0.2865
112 mo	0.2161	+	0.3074	+	0.5779	+	0.2105	+	0.4668	+	0.2752	+	0.2203	+	0.2074	+	0.1468	+	0.1643	+	0.1193	+	0.0894	+	0.1691	+	0.0167	+	0.0724	+	0.1778	+	0.2584	+	0.2616	+	0.2362	+	0.4933	+	0.253	+	0.27	+	0.2313	+	0.2024	+	0.2865
113 mo	0.2145	+	0.3045	+	0.5719	+	0.2095	+	0.4609	+	0.2752	+	0.2158	+	0.2039	+	0.1447	+	0.1643	+	0.1193	+	0.0894	+	0.1679	+	0.0167	+	0.0719	+	0.1778	+	0.2565	+	0.2595	+	0.2347	+	0.4933	+	0.2496	+	0.27	+	0.2304	+	0.1992	+	0.2865
114 mo	0.2128	+	0.3025	+	0.5682	+	0.2095	+	0.4609	+	0.2686	+	0.2143	+	0.2039	+	0.1447	+	0.1643	+	0.1173	+	0.0894	+	0.1664	+	0.0167	+	0.0714	+	0.1778	+	0.2542	+	0.2573	+	0.2315	+	0.4933	+	0.247	+	0.27	+	0.2279	+	0.196	+	0.2831
115 mo	0.2114	+	0.2999	+	0.5629	+	0.2084	+	0.458	+	0.2686	+	0.2128	+	0.197	+	0.1405	+	0.1643	+	0.1173	+	0.0894	+	0.1655	+	0.0167	+	0.0711	+	0.1778	+	0.2527	+	0.2562	+	0.2315	+	0.4933	+	0.2462	+	0.27	+	0.227	+	0.1895	+	0.2831
116 mo	0.2097	+	0.2971	+	0.5584	+	0.2052	+	0.4522	+	0.267	+	0.2128	+	0.197	+	0.1363	+	0.1643	+	0.1153	+	0.0894	+	0.1644	+	0.0167	+	0.0707	+	0.1778	+	0.251	+	0.2546	+	0.2305	+	0.4933	+	0.2427	+	0.27	+	0.227	+	0.1895	+	0.2831
117 mo	0.2083	+	0.2955	+	0.5547	+	0.2052	+	0.4522	+	0.267	+	0.2113	+	0.1935	+	0.1321	+	0.1643	+	0.1153	+	0.0894	+	0.1635	+	0.0167	+	0.0699	+	0.1778	+	0.2496	+	0.2535	+	0.2294	+	0.4933	+	0.2427	+	0.27	+	0.2262	+	0.1895	+	0.2807
118 mo	0.2068	+	0.2944	+	0.5532	+	0.202	+	0.4522	+	0.267	+	0.2113	+	0.1901	+	0.1321	+	0.1643	+	0.1153	+	0.0894	+	0.1624	+	0.0167	+	0.0692	+	0.1778	+	0.2481	+	0.2519	+	0.2279	+	0.4933	+	0.2402	+	0.27	+	0.2254	+	0.1895	+	0.2796
119 mo	0.2053	+	0.292	+	0.5517	+	0.1999	+	0.4493	+	0.2588	+	0.2083	+	0.1901	+	0.1321	+	0.1643	+	0.1153	+	0.0813	+	0.1612	+	0.0161	+	0.0692	+	0.1778	+	0.2461	+	0.2497	+	0.2263	+	0.4792	+	0.2376	+	0.2658	+	0.2237	+	0.1862	+	0.2784
120 mo	0.2037	+	0.2892	+	0.5464	+	0.1978	+	0.4493	+	0.2539	+	0.2053	+	0.1901	+	0.1321	+	0.1643	+	0.1133	+	0.0813	+	0.1602	+	0.0161	+	0.0687	+	0.1778	+	0.2445	+	0.2481	+	0.2248	+	0.4792	+	0.2342	+	0.2658	+	0.2228	+	0.1862	+	0.2773
121 mo	0.2022	+	0.2868	+	0.5419	+	0.1967	+	0.4463	+	0.2539	+	0.2038	+	0.1866	+	0.1279	+	0.1643	+	0.1113	+	0.0813	+	0.1589	+	0.0161	+	0.068	+	0.1778	+	0.2425	+	0.2461	+	0.2227	+	0.4792	+	0.2333	+	0.2616	+	0.2194	+	0.1862	+	0.2773
122 mo	0.2007	+	0.2848	+	0.5374	+	0.1946	+	0.4463	+	0.2539	+	0.2008	+	0.1866	+	0.1279	+	0.1643	+	0.1093	+	0.0813	+	0.1579	+	0.0161	+	0.0678	+	0.1778	+	0.2408	+	0.2444	+	0.2216	+	0.4792	+	0.2316	+	0.2616	+	0.2169	+	0.1862	+	0.2773
123 mo	0.1993	+	0.2827	+	0.5344	+	0.1946	+	0.4434	+	0.249	+	0.1993	+	0.1866	+	0.1258	+	0.1643	+	0.1093	+	0.0732	+	0.157	+	0.0161	+	0.0675	+	0.1778	+	0.2395	+	0.2435	+	0.2201	+	0.4792	+	0.2308	+	0.2616	+	0.2161	+	0.183	+	0.2761
124 mo	0.198	+	0.2796	+	0.5292	+	0.1925	+	0.4434	+	0.2424	+	0.1948	+	0.1866	+	0.1237	+	0.1643	+	0.1093	+	0.0732	+	0.156	+	0.0161	+	0.0666	+	0.1778	+	0.2382	+	0.2421	+	0.2201	+	0.4792	+	0.2282	+	0.2616	+	0.2144	+	0.183	+	0.2738
125 mo	0.1966	+	0.2759	+	0.5232	+	0.1914	+	0.4405	+	0.2375	+	0.1888	+	0.1832	+	0.1216	+	0.1643	+	0.1074	+	0.0732	+	0.1547	+	0.0161	+	0.0661	+	0.1778	+	0.2361	+	0.2398	+	0.2169	+	0.4792	+	0.2273	+	0.2574	+	0.2084	+	0.183	+	0.2726
126 mo	0.1954	+	0.2741	+	0.5217	+	0.1882	+	0.4405	+	0.2359	+	0.1858	+	0.1832	+	0.1174	+	0.1643	+	0.1074	+	0.0732	+	0.154	+	0.0155	+	0.0658	+	0.1778	+	0.2351	+	0.2383	+	0.2149	+	0.4792	+	0.2273	+	0.2574	+	0.2084	+	0.183	+	0.268
127 mo	0.1942	+	0.2733	+	0.5217	+	0.1871	+	0.4405	+	0.2342	+	0.1828	+	0.1832	+	0.1174	+	0.1643	+	0.1074	+	0.0732	+	0.1532	+	0.0155	+	0.0656	+	0.1778	+	0.2337	+	0.237	+	0.2128	+	0.4792	+	0.2273	+	0.2447	+	0.2076	+	0.183	+	0.268
128 mo	0.1931	+	0.2713	+	0.518	+	0.1861	+	0.4405	+	0.2326	+	0.1783	+	0.1832	+	0.1153	+	0.1643	+	0.1074	+	0.0732	+	0.1523	+	0.0155	+	0.0654	+	0.1778	+	0.2322	+	0.236	+	0.2117	+	0.4792	+	0.2256	+	0.2447	+	0.2067	+	0.183	+	0.268
129 mo	0.1916	+	0.2687	+	0.515	+	0.184	+	0.4346	+	0.2293	+	0.1753	+	0.1832	+	0.1153	+	0.1643	+	0.1034	+	0.0732	+	0.1511	+	0.0143	+	0.0651	+	0.1778	+	0.2304	+	0.2342	+	0.2091	+	0.4792	+	0.2222	+	0.2405	+	0.2067	+	0.1797	+	0.2657
130 mo	0.1904	+	0.268	+	0.5127	+	0.1829	+	0.4346	+	0.2293	+	0.1753	+	0.1832	+	0.1153	+	0.1643	+	0.1034	+	0.0732	+	0.1503	+	0.0143	+	0.0649	+	0.1778	+	0.2291	+	0.2329	+	0.2091	+	0.4792	+	0.2205	+	0.2405	+	0.2051	+	0.1797	+	0.2633
131 mo	0.1893	+	0.2671	+	0.5127	+	0.1818	+	0.4346	+	0.226	+	0.1738	+	0.1832	+	0.1132	+	0.1643	+	0.1034	+	0.0732	+	0.1495	+	0.0143	+	0.0646	+	0.1778	+	0.2278	+	0.2315	+	0.2065	+	0.4792	+	0.2196	+	0.2405	+	0.2025	+	0.1797	+	0.2622
132 mo	0.1881	+	0.2649	+	0.5074	+	0.1797	+	0.4317	+	0.226	+	0.1738	+	0.1832	+	0.1132	+	0.1643	+	0.0994	+	0.0732	+	0.1484	+	0.0143	+	0.0639	+	0.1741	+	0.2262	+	0.23	+	0.2049	+	0.4792	+	0.2162	+	0.2363	+	0.2025	+	0.1797	+	0.261
133 mo	0.1869	+	0.2638	+	0.5059	+	0.1786	+	0.4288	+	0.2244	+	0.1723	+	0.1832	+	0.1132	+	0.1643	+	0.0994	+	0.0732	+	0.1473	+	0.0143	+	0.0637	+	0.1741	+	0.2246	+	0.2281	+	0.2028	+	0.4792	+	0.2145	+	0.2363	+	0.2	+	0.1797	+	0.2599
134 mo	0.1858	+	0.2615	+	0.5022	+	0.1786	+	0.4288	+	0.2146	+	0.1708	+	0.1832	+	0.1132	+	0.1643	+	0.0994	+	0.0732	+	0.1463	+	0.0143	+	0.0634	+	0.1741	+	0.2231	+	0.2262	+	0.2007	+	0.4792	+	0.2145	+	0.2363	+	0.1974	+	0.1797	+	0.2564
135 mo	0.1846	+	0.2602	+	0.5014	+	0.1765	+	0.4288	+	0.2146	+	0.1693	+	0.1797	+	0.1132	+	0.1571	+	0.0974	+	0.0732	+	0.1453	+	0.0143	+	0.0632	+	0.1704	+	0.2216	+	0.2245	+	0.1992	+	0.4792	+	0.211	+	0.2363	+	0.1966	+	0.1797	+	0.2529
136 mo	0.1833	+	0.259	+	0.4977	+	0.1754	+	0.4288	+	0.2129	+	0.1693	+	0.1797	+	0.1132	+	0.1571	+	0.0974	+	0.0732	+	0.1444	+	0.0143	+	0.0629	+	0.1704	+	0.2202	+	0.2231	+	0.1971	+	0.4792	+	0.2085	+	0.2363	+	0.1949	+	0.1797	+	0.2517
137 mo	0.1823	+	0.2577	+	0.4969	+	0.1733	+	0.4288	+	0.2113	+	0.1678	+	0.1797	+	0.1132	+	0.1571	+	0.0934	+	0.0732	+	0.1438	+	0.0143	+	0.0627	+	0.1704	+	0.2192	+	0.2223	+	0.1955	+	0.4792	+	0.2085	+	0.2321	+	0.1949	+	0.1764	+	0.2517
138 mo	0.181	+	0.2556	+	0.4932	+	0.1733	+	0.4258	+	0.2097	+	0.1648	+	0.1763	+	0.1132	+	0.1571	+	0.0915	+	0.0732	+	0.1431	+	0.0143	+	0.0627	+	0.1667	+	0.2181	+	0.2211	+	0.195	+	0.4647	+	0.2076	+	0.2278	+	0.1932	+	0.1732	+	0.2483
139 mo	0.1798	+	0.254	+	0.4894	+	0.1733	+	0.4258	+	0.208	+	0.1633	+	0.1728	+	0.1111	+	0.1571	+	0.0915	+	0.0732	+	0.1418	+	0.0143	+	0.0622	+	0.1667	+	0.216	+	0.2191	+	0.1929	+	0.4647	+	0.205	+	0.2236	+	0.1906	+	0.1732	+	0.2471
140 mo	0.1785	+	0.2516	+	0.4857	+	0.1691	+	0.4258	+	0.2064	+	0.1603	+	0.1728	+	0.109	+	0.1571	+	0.0915	+	0.0732	+	0.1405	+	0.0143	+	0.0615	+	0.1667	+	0.2139	+	0.2163	+	0.1919	+	0.4502	+	0.1999	+	0.2194	+	0.189	+	0.1666	+	0.2448
141 mo	0.1772	+	0.2501	+	0.4827	+	0.168	+	0.4258	+	0.2047	+	0.1588	+	0.1728	+	0.1069	+	0.1571	+	0.0915	+	0.0732	+	0.1393	+	0.0143	+	0.061	+	0.1667	+	0.212	+	0.2143	+	0.1913	+	0.4502	+	0.1965	+	0.2194	+	0.1847	+	0.1666	+	0.2413
142 mo	0.176	+	0.2488	+	0.4804	+	0.1669	+	0.4258	+	0.2047	+	0.1588	+	0.1659	+	0.1069	+	0.1571	+	0.0895	+	0.0732	+	0.1386	+	0.0137	+	0.0608	+	0.1667	+	0.211	+	0.2131	+	0.1887	+	0.4502	+	0.1956	+	0.2152	+	0.1839	+	0.1666	+	0.2413
143 mo	0.1749	+	0.246	+	0.4767	+	0.1638	+	0.417	+	0.2031	+	0.1588	+	0.1624	+	0.1069	+	0.1571	+	0.0855	+	0.0732	+	0.1378	+	0.0137	+	0.0603	+	0.1667	+	0.2098	+	0.2117	+	0.1877	+	0.4502	+	0.1939	+	0.2152	+	0.1839	+	0.1666	+	0.2378
144 mo	0.1739	+	0.2444	+	0.4737	+	0.1616	+	0.4141	+	0.1998	+	0.1588	+	0.1624	+	0.1069	+	0.1571	+	0.0855	+	0.0732	+	0.1367	+	0.0137	+	0.0598	+	0.1593	+	0.2083	+	0.21	+	0.1866	+	0.4502	+	0.193	+	0.2152	+	0.183	+	0.1666	+	0.2343
145 mo	0.1725	+	0.2427	+	0.4706	+	0.1606	+	0.4141	+	0.1982	+	0.1588	+	0.1624	+	0.1048	+	0.1571	+	0.0815	+	0.0732	+	0.1357	+	0.0137	+	0.0596	+	0.1593	+	0.2066	+	0.2086	+	0.1845	+	0.4502	+	0.1913	+	0.2152	+	0.183	+	0.1666	+	0.232
146 mo	0.1715	+	0.2409	+	0.4684	+	0.1595	+	0.4141	+	0.1966	+	0.1558	+	0.1555	+	0.1027	+	0.1571	+	0.0815	+	0.0732	+	0.1349	+	0.0137	+	0.0591	+	0.1593	+	0.2053	+	0.2072	+	0.1845	+	0.4502	+	0.1905	+	0.211	+	0.1813	+	0.1601	+	0.2297
147 mo	0.1705	+	0.2394	+	0.4676	+	0.1595	+	0.4111	+	0.1916	+	0.1528	+	0.1521	+	0.1027	+	0.1571	+	0.0815	+	0.0732	+	0.1341	+	0.0137	+	0.0588	+	0.1593	+	0.2041	+	0.2061	+	0.184	+	0.4502	+	0.1896	+	0.2068	+	0.1813	+	0.1601	+	0.2285
148 mo	0.1696	+	0.2385	+	0.4669	+	0.1584	+	0.4111	+	0.19	+	0.1513	+	0.1521	+	0.1027	+	0.15	+	0.0815	+	0.0732	+	0.1334	+	0.0137	+	0.0586	+	0.1593	+	0.2029	+	0.2049	+	0.1824	+	0.4357	+	0.1887	+	0.2068	+	0.1805	+	0.1601	+	0.2274
149 mo	0.1685	+	0.2372	+	0.4661	+	0.1563	+	0.4111	+	0.1884	+	0.1482	+	0.1521	+	0.1027	+	0.15	+	0.0795	+	0.0732	+	0.1326	+	0.0137	+	0.0584	+	0.1593	+	0.2017	+	0.2034	+	0.1814	+	0.4357	+	0.1862	+	0.2025	+	0.1796	+	0.1601	+	0.2251
150 mo	0.1675	+	0.2357	+	0.4654	+	0.1563	+	0.4053	+	0.1867	+	0.1452	+	0.1521	+	0.1006	+	0.1429	+	0.0795	+	0.0732	+	0.1318	+	0.0131	+	0.0581	+	0.1593	+	0.2006	+	0.2023	+	0.1814	+	0.4357	+	0.1862	+	0.2025	+	0.1779	+	0.1601	+	0.2227
151 mo	0.1661	+	0.2336	+	0.4631	+	0.1542	+	0.4053	+	0.1801	+	0.1452	+	0.1521	+	0.1006	+	0.1357	+	0.0775	+	0.0732	+	0.1309	+	0.0131	+	0.0576	+	0.1593	+	0.1991	+	0.2005	+	0.1788	+	0.4357	+	0.1845	+	0.1983	+	0.1754	+	0.1601	+	0.2216
152 mo	0.165	+	0.2314	+	0.4586	+	0.1521	+	0.4053	+	0.1784	+	0.1452	+	0.1521	+	0.0943	+	0.1357	+	0.0775	+	0.0732	+	0.1301	+	0.0131	+	0.0569	+	0.1593	+	0.198	+	0.1993	+	0.1788	+	0.4357	+	0.1836	+	0.1941	+	0.1745	+	0.1601	+	0.2193
153 mo	0.1641	+	0.2305	+	0.4579	+	0.1499	+	0.4053	+	0.1784	+	0.1452	+	0.1521	+	0.0943	+	0.1357	+	0.0736	+	0.0732	+	0.1295	+	0.0131	+	0.0567	+	0.1593	+	0.1971	+	0.1982	+	0.1783	+	0.4357	+	0.1819	+	0.1941	+	0.1729	+	0.1601	+	0.2181
154 mo	0.1631	+	0.2301	+	0.4571	+	0.1489	+	0.4053	+	0.1784	+	0.1452	+	0.1521	+	0.0943	+	0.1357	+	0.0736	+	0.0732	+	0.1287	+	0.0131	+	0.0559	+	0.1593	+	0.196	+	0.1972	+	0.1777	+	0.4357	+	0.181	+	0.1941	+	0.1695	+	0.1601	+	0.2181
155 mo	0.1621	+	0.2288	+	0.4556	+	0.1489	+	0.3994	+	0.1768	+	0.1437	+	0.1521	+	0.0922	+	0.1357	+	0.0736	+	0.0732	+	0.1277	+	0.0125	+	0.055	+	0.1593	+	0.1946	+	0.1958	+	0.1757	+	0.4357	+	0.1802	+	0.1855	+	0.1686	+	0.1601	+	0.2169
156 mo	0.1613	+	0.2288	+	0.4556	+	0.1489	+	0.3994	+	0.1768	+	0.1437	+	0.1521	+	0.0922	+	0.1357	+	0.0736	+	0.0732	+	0.127	+	0.0125	+	0.0545	+	0.1593	+	0.1936	+	0.1947	+	0.1746	+	0.4211	+	0.1793	+	0.1812	+	0.1669	+	0.1601	+	0.2169
157 mo	0.1602	+	0.2279	+	0.4526	+	0.1489	+	0.3994	+	0.1768	+	0.1437	+	0.1521	+	0.0922	+	0.1357	+	0.0716	+	0.0732	+	0.126	+	0.0125	+	0.0542	+	0.1593	+	0.192	+	0.1934	+	0.173	+	0.4211	+	0.1784	+	0.1768	+	0.1661	+	0.1601	+	0.2158
158 mo	0.1593	+	0.2268	+	0.4518	+	0.1478	+	0.3994	+	0.1751	+	0.1437	+	0.1521	+	0.0881	+	0.1357	+	0.0696	+	0.0732	+	0.1256	+	0.0119	+	0.0542	+	0.1593	+	0.1913	+	0.1928	+	0.1725	+	0.4211	+	0.1784	+	0.1768	+	0.1661	+	0.1601	+	0.2158
159 mo	0.1584	+	0.2246	+	0.4473	+	0.1435	+	0.3994	+	0.1734	+	0.1437	+	0.1521	+	0.086	+	0.1357	+	0.0696	+	0.0732	+	0.1246	+	0.0119	+	0.0538	+	0.1593	+	0.1898	+	0.1917	+	0.1704	+	0.4211	+	0.1767	+	0.1725	+	0.1652	+	0.1601	+	0.2146
160 mo	0.1574	+	0.2233	+	0.4436	+	0.1435	+	0.3994	+	0.1701	+	0.1437	+	0.1521	+	0.086	+	0.1357	+	0.0696	+	0.0732	+	0.1239	+	0.0119	+	0.0535	+	0.1593	+	0.1886	+	0.1909	+	0.1694	+	0.4211	+	0.1767	+	0.1682	+	0.1652	+	0.1601	+	0.2111
161 mo	0.1563	+	0.2214	+	0.4413	+	0.1435	+	0.3994	+	0.1684	+	0.1376	+	0.1521	+	0.0839	+	0.1286	+	0.0696	+	0.0732	+	0.1231	+	0.0119	+	0.0535	+	0.1556	+	0.1872	+	0.1894	+	0.1689	+	0.4211	+	0.1759	+	0.1639	+	0.1644	+	0.1601	+	0.2042
162 mo	0.1554	+	0.2211	+	0.4406	+	0.1435	+	0.3994	+	0.1684	+	0.1376	+	0.1486	+	0.0839	+	0.1286	+	0.0696	+	0.0732	+	0.1221	+	0.0113	+	0.0528	+	0.1556	+	0.1858	+	0.188	+	0.1683	+	0.4211	+	0.1742	+	0.1639	+	0.1644	+	0.1568	+	0.2007
163 mo	0.1543	+	0.2179	+	0.4346	+	0.1425	+	0.3906	+	0.1651	+	0.1376	+	0.1452	+	0.0839	+	0.1286	+	0.0656	+	0.0732	+	0.1214	+	0.0113	+	0.0528	+	0.1556	+	0.1846	+	0.1867	+	0.1678	+	0.4211	+	0.1733	+	0.1639	+	0.1635	+	0.1568	+	0.1984
164 mo	0.1533	+	0.2162	+	0.4308	+	0.1425	+	0.3876	+	0.1617	+	0.1361	+	0.1452	+	0.0839	+	0.1286	+	0.0656	+	0.0732	+	0.1206	+	0.0113	+	0.0526	+	0.1556	+	0.1833	+	0.1854	+	0.1662	+	0.4211	+	0.1724	+	0.1639	+	0.1601	+	0.1568	+	0.1984
165 mo	0.1524	+	0.2149	+	0.4285	+	0.1414	+	0.3876	+	0.1601	+	0.1361	+	0.1452	+	0.0839	+	0.1143	+	0.0656	+	0.0732	+	0.1198	+	0.0113	+	0.0523	+	0.1556	+	0.182	+	0.1843	+	0.1657	+	0.4211	+	0.1707	+	0.1639	+	0.1601	+	0.1568	+	0.1972
166 mo	0.1515	+	0.2131	+	0.4255	+	0.1382	+	0.3847	+	0.1584	+	0.1361	+	0.1452	+	0.0839	+	0.1143	+	0.0636	+	0.0732	+	0.1193	+	0.0113	+	0.0518	+	0.1556	+	0.1814	+	0.1835	+	0.1647	+	0.4211	+	0.1699	+	0.1639	+	0.1601	+	0.1568	+	0.1972
167 mo	0.1505	+	0.2118	+	0.4225	+	0.1382	+	0.3847	+	0.1551	+	0.1346	+	0.1452	+	0.0839	+	0.1143	+	0.0636	+	0.0732	+	0.1184	+	0.0113	+	0.0513	+	0.1556	+	0.1801	+	0.1821	+	0.1631	+	0.4066	+	0.169	+	0.1639	+	0.1584	+	0.1568	+	0.1949
168 mo	0.1495	+	0.2098	+	0.4158	+	0.1382	+	0.3847	+	0.1551	+	0.1316	+	0.1452	+	0.0839	+	0.1143	+	0.0636	+	0.0732	+	0.1175	+	0.0113	+	0.0506	+	0.1481	+	0.1789	+	0.1808	+	0.1615	+	0.4066	+	0.1682	+	0.1639	+	0.1576	+	0.1568	+	0.1949
169 mo	0.1485	+	0.2083	+	0.4128	+	0.1361	+	0.3818	+	0.1551	+	0.1316	+	0.1452	+	0.0839	+	0.1143	+	0.0616	+	0.0732	+	0.1168	+	0.0113	+	0.0499	+	0.1481	+	0.1779	+	0.18	+	0.1615	+	0.4066	+	0.1664	+	0.1639	+	0.1576	+	0.1568	+	0.1937
170 mo	0.1476	+	0.207	+	0.412	+	0.135	+	0.3788	+	0.1517	+	0.1286	+	0.1452	+	0.0839	+	0.1143	+	0.0616	+	0.0732	+	0.1161	+	0.0113	+	0.0499	+	0.1444	+	0.1767	+	0.1787	+	0.1605	+	0.4066	+	0.1639	+	0.1639	+	0.1551	+	0.1568	+	0.1926
171 mo	0.1467	+	0.2062	+	0.4105	+	0.1329	+	0.3788	+	0.1517	+	0.1286	+	0.1452	+	0.0839	+	0.1143	+	0.0616	+	0.0732	+	0.115	+	0.0113	+	0.0496	+	0.1444	+	0.175	+	0.1766	+	0.16	+	0.4066	+	0.1621	+	0.1596	+	0.1525	+	0.1568	+	0.1891
172 mo	0.1457	+	0.2048	+	0.4075	+	0.1329	+	0.3788	+	0.1501	+	0.1255	+	0.1452	+	0.0818	+	0.1143	+	0.0616	+	0.0732	+	0.1143	+	0.0113	+	0.0489	+	0.1444	+	0.1739	+	0.1757	+	0.16	+	0.4066	+	0.1604	+	0.1596	+	0.1525	+	0.1568	+	0.1891
173 mo	0.1447	+	0.2027	+	0.4045	+	0.1308	+	0.3788	+	0.1467	+	0.1255	+	0.1452	+	0.0797	+	0.1143	+	0.0596	+	0.065	+	0.1137	+	0.0113	+	0.0484	+	0.1444	+	0.1731	+	0.1747	+	0.16	+	0.4066	+	0.1579	+	0.1596	+	0.1517	+	0.1568	+	0.1879
174 mo	0.1438	+	0.2005	+	0.4007	+	0.1297	+	0.37	+	0.1467	+	0.124	+	0.1452	+	0.0755	+	0.1143	+	0.0596	+	0.065	+	0.1128	+	0.0113	+	0.0482	+	0.1333	+	0.1717	+	0.1731	+	0.1594	+	0.4066	+	0.1553	+	0.1596	+	0.1508	+	0.1536	+	0.1856
175 mo	0.1427	+	0.1987	+	0.397	+	0.1287	+	0.3671	+	0.1434	+	0.124	+	0.1417	+	0.0755	+	0.1143	+	0.0596	+	0.065	+	0.112	+	0.0113	+	0.0482	+	0.1296	+	0.1703	+	0.1717	+	0.1584	+	0.4066	+	0.1527	+	0.1596	+	0.1491	+	0.1536	+	0.1833
176 mo	0.142	+	0.1979	+	0.3962	+	0.1287	+	0.3671	+	0.1417	+	0.121	+	0.1417	+	0.0755	+	0.1143	+	0.0596	+	0.065	+	0.1114	+	0.0113	+	0.0477	+	0.1296	+	0.1695	+	0.1708	+	0.1568	+	0.4066	+	0.1519	+	0.1596	+	0.1483	+	0.1536	+	0.1833
177 mo	0.1413	+	0.1968	+	0.3947	+	0.1265	+	0.3671	+	0.1401	+	0.121	+	0.1417	+	0.0755	+	0.1143	+	0.0577	+	0.065	+	0.1109	+	0.0113	+	0.047	+	0.1296	+	0.1688	+	0.17	+	0.1553	+	0.4066	+	0.151	+	0.1596	+	0.1483	+	0.1536	+	0.1833
178 mo	0.1404	+	0.1955	+	0.3917	+	0.1255	+	0.3671	+	0.1367	+	0.121	+	0.1417	+	0.0755	+	0.1143	+	0.0577	+	0.065	+	0.1103	+	0.0113	+	0.0465	+	0.1296	+	0.1681	+	0.1693	+	0.1547	+	0.4066	+	0.1501	+	0.1596	+	0.1483	+	0.1536	+	0.1821
179 mo	0.1395	+	0.1942	+	0.3902	+	0.1244	+	0.3642	+	0.1334	+	0.1195	+	0.1417	+	0.0755	+	0.1143	+	0.0577	+	0.065	+	0.1097	+	0.0113	+	0.046	+	0.1296	+	0.167	+	0.1685	+	0.1537	+	0.4066	+	0.1484	+	0.1596	+	0.1483	+	0.1503	+	0.1821
180 mo	0.1386	+	0.1929	+	0.3879	+	0.1233	+	0.3642	+	0.1334	+	0.118	+	0.1417	+	0.0755	+	0.1143	+	0.0557	+	0.0569	+	0.109	+	0.0113	+	0.046	+	0.1296	+	0.1658	+	0.1674	+	0.1526	+	0.4066	+	0.1476	+	0.1596	+	0.1474	+	0.147	+	0.181
181 mo	0.1376	+	0.1916	+	0.3864	+	0.1223	+	0.3612	+	0.1334	+	0.1134	+	0.1417	+	0.0755	+	0.1143	+	0.0557	+	0.0569	+	0.1082	+	0.0107	+	0.046	+	0.1259	+	0.1648	+	0.1664	+	0.1516	+	0.4066	+	0.1458	+	0.1596	+	0.1474	+	0.147	+	0.1798
182 mo	0.1368	+	0.1909	+	0.3864	+	0.1212	+	0.3612	+	0.1317	+	0.1134	+	0.1417	+	0.0734	+	0.1143	+	0.0537	+	0.0569	+	0.1075	+	0.0107	+	0.0458	+	0.1259	+	0.1636	+	0.165	+	0.1495	+	0.4066	+	0.1458	+	0.1596	+	0.1457	+	0.1405	+	0.1763
183 mo	0.1361	+	0.1887	+	0.3849	+	0.118	+	0.3583	+	0.1301	+	0.1134	+	0.1382	+	0.0671	+	0.1143	+	0.0537	+	0.0488	+	0.1069	+	0.0107	+	0.0455	+	0.1259	+	0.1627	+	0.1641	+	0.1484	+	0.4066	+	0.145	+	0.1596	+	0.1457	+	0.1405	+	0.174
184 mo	0.1353	+	0.1874	+	0.3827	+	0.1148	+	0.3583	+	0.1301	+	0.1134	+	0.1382	+	0.0671	+	0.1143	+	0.0517	+	0.0488	+	0.1063	+	0.0107	+	0.0453	+	0.1259	+	0.1618	+	0.1633	+	0.1479	+	0.4066	+	0.1441	+	0.1596	+	0.1449	+	0.1405	+	0.174
185 mo	0.1344	+	0.1857	+	0.3804	+	0.1138	+	0.3523	+	0.1267	+	0.1119	+	0.1382	+	0.0671	+	0.1143	+	0.0517	+	0.0488	+	0.1056	+	0.0101	+	0.045	+	0.1259	+	0.1607	+	0.1622	+	0.1469	+	0.4066	+	0.1424	+	0.1596	+	0.1432	+	0.1405	+	0.174
186 mo	0.1335	+	0.1849	+	0.3782	+	0.1138	+	0.3523	+	0.1251	+	0.1119	+	0.1382	+	0.0671	+	0.1143	+	0.0517	+	0.0488	+	0.1045	+	0.0101	+	0.0448	+	0.1259	+	0.1589	+	0.1609	+	0.1463	+	0.4066	+	0.1424	+	0.1596	+	0.1415	+	0.1405	+	0.1717
187 mo	0.1329	+	0.184	+	0.3774	+	0.1116	+	0.3523	+	0.1251	+	0.1089	+	0.1382	+	0.0671	+	0.1143	+	0.0517	+	0.0488	+	0.1043	+	0.0101	+	0.0448	+	0.1259	+	0.1585	+	0.1606	+	0.1453	+	0.4066	+	0.1416	+	0.1596	+	0.1415	+	0.1405	+	0.1717
188 mo	0.132	+	0.1816	+	0.3714	+	0.1095	+	0.3523	+	0.1251	+	0.1089	+	0.1382	+	0.0671	+	0.1071	+	0.0477	+	0.0488	+	0.1034	+	0.0101	+	0.0446	+	0.1259	+	0.1571	+	0.1594	+	0.1442	+	0.4066	+	0.139	+	0.1596	+	0.1415	+	0.1372	+	0.1705
189 mo	0.1312	+	0.1801	+	0.3676	+	0.1095	+	0.3523	+	0.1234	+	0.1089	+	0.1382	+	0.0629	+	0.1071	+	0.0477	+	0.0488	+	0.1027	+	0.0101	+	0.0441	+	0.1259	+	0.1561	+	0.1581	+	0.1427	+	0.4066	+	0.1364	+	0.1596	+	0.1407	+	0.1307	+	0.1682
190 mo	0.1304	+	0.179	+	0.3646	+	0.1085	+	0.3523	+	0.1234	+	0.1074	+	0.1382	+	0.0629	+	0.1071	+	0.0477	+	0.0488	+	0.1022	+	0.0095	+	0.0438	+	0.1259	+	0.1553	+	0.1575	+	0.1427	+	0.4066	+	0.1364	+	0.1596	+	0.1407	+	0.1307	+	0.1659
191 mo	0.1295	+	0.1783	+	0.3646	+	0.1085	+	0.3464	+	0.1234	+	0.1074	+	0.1382	+	0.0608	+	0.1071	+	0.0457	+	0.0488	+	0.1013	+	0.0089	+	0.0434	+	0.1259	+	0.154	+	0.156	+	0.1411	+	0.3921	+	0.1338	+	0.1596	+	0.1398	+	0.1307	+	0.1659
192 mo	0.1287	+	0.1768	+	0.3609	+	0.1085	+	0.3464	+	0.1217	+	0.1059	+	0.1382	+	0.0608	+	0.1071	+	0.0457	+	0.0407	+	0.1008	+	0.0083	+	0.0434	+	0.1259	+	0.1532	+	0.1555	+	0.1411	+	0.3921	+	0.1338	+	0.1596	+	0.1381	+	0.1307	+	0.1647
193 mo	0.128	+	0.1753	+	0.3579	+	0.1085	+	0.3464	+	0.1184	+	0.1044	+	0.1382	+	0.0608	+	0.1071	+	0.0437	+	0.0407	+	0.1002	+	0.0083	+	0.0431	+	0.1259	+	0.1523	+	0.1547	+	0.1406	+	0.3921	+	0.1338	+	0.1596	+	0.1356	+	0.1307	+	0.1624
194 mo	0.1273	+	0.1738	+	0.3548	+	0.1085	+	0.3405	+	0.1151	+	0.1044	+	0.1382	+	0.0608	+	0.1071	+	0.0437	+	0.0407	+	0.0995	+	0.0083	+	0.0429	+	0.1259	+	0.1513	+	0.1536	+	0.1395	+	0.3921	+	0.133	+	0.1596	+	0.1347	+	0.1307	+	0.1624
195 mo	0.1266	+	0.1729	+	0.3541	+	0.1074	+	0.3375	+	0.1134	+	0.1029	+	0.1382	+	0.0608	+	0.1071	+	0.0437	+	0.0407	+	0.0988	+	0.0083	+	0.0429	+	0.1222	+	0.1501	+	0.1527	+	0.1385	+	0.3921	+	0.1313	+	0.1596	+	0.1339	+	0.1307	+	0.1624
196 mo	0.1257	+	0.1723	+	0.3533	+	0.1074	+	0.3375	+	0.1134	+	0.1013	+	0.1382	+	0.0587	+	0.1071	+	0.0437	+	0.0407	+	0.0979	+	0.0083	+	0.0426	+	0.1222	+	0.1487	+	0.1514	+	0.1379	+	0.3921	+	0.1313	+	0.1596	+	0.1322	+	0.1307	+	0.16
197 mo	0.125	+	0.171	+	0.3503	+	0.1074	+	0.3375	+	0.1117	+	0.0998	+	0.1382	+	0.0587	+	0.1	+	0.0437	+	0.0407	+	0.0974	+	0.0083	+	0.0424	+	0.1185	+	0.148	+	0.1506	+	0.1374	+	0.3921	+	0.1313	+	0.1596	+	0.1322	+	0.1307	+	0.16
198 mo	0.1243	+	0.1697	+	0.3465	+	0.1074	+	0.3375	+	0.1084	+	0.0998	+	0.1382	+	0.0587	+	0.1	+	0.0437	+	0.0407	+	0.0968	+	0.0083	+	0.0417	+	0.1185	+	0.1472	+	0.1496	+	0.1364	+	0.3921	+	0.1295	+	0.1596	+	0.1313	+	0.1307	+	0.16
199 mo	0.1235	+	0.1682	+	0.3435	+	0.1063	+	0.3375	+	0.1067	+	0.0983	+	0.1348	+	0.0587	+	0.1	+	0.0437	+	0.0407	+	0.0962	+	0.0083	+	0.0417	+	0.1185	+	0.1461	+	0.1486	+	0.1358	+	0.3921	+	0.1287	+	0.1553	+	0.1305	+	0.1307	+	0.1565
200 mo	0.1227	+	0.1675	+	0.3412	+	0.1063	+	0.3375	+	0.1067	+	0.0983	+	0.1348	+	0.0566	+	0.1	+	0.0437	+	0.0407	+	0.0955	+	0.0083	+	0.0407	+	0.1185	+	0.1452	+	0.1476	+	0.1337	+	0.3921	+	0.1278	+	0.1553	+	0.1305	+	0.124	+	0.1554
201 mo	0.1219	+	0.1668	+	0.3397	+	0.1063	+	0.3375	+	0.105	+	0.0968	+	0.1348	+	0.0566	+	0.1	+	0.0437	+	0.0407	+	0.0948	+	0.0083	+	0.04	+	0.1148	+	0.1443	+	0.1468	+	0.1332	+	0.3921	+	0.1278	+	0.1553	+	0.1296	+	0.124	+	0.1519
202 mo	0.1213	+	0.1656	+	0.3367	+	0.1053	+	0.3375	+	0.1034	+	0.0968	+	0.1348	+	0.0566	+	0.1	+	0.0437	+	0.0407	+	0.0942	+	0.0083	+	0.0397	+	0.1148	+	0.1433	+	0.1459	+	0.1322	+	0.3921	+	0.1278	+	0.1553	+	0.1279	+	0.1206	+	0.1519
203 mo	0.1206	+	0.1649	+	0.3352	+	0.1053	+	0.3375	+	0.1	+	0.0968	+	0.1348	+	0.0566	+	0.1	+	0.0437	+	0.0407	+	0.0934	+	0.0083	+	0.0392	+	0.1148	+	0.1422	+	0.1449	+	0.1311	+	0.3921	+	0.1278	+	0.151	+	0.1279	+	0.1206	+	0.1519
204 mo	0.12	+	0.164	+	0.3322	+	0.1042	+	0.3375	+	0.1	+	0.0968	+	0.1348	+	0.0566	+	0.1	+	0.0437	+	0.0407	+	0.0928	+	0.0083	+	0.0392	+	0.1148	+	0.1412	+	0.1437	+	0.1295	+	0.3776	+	0.1261	+	0.151	+	0.1263	+	0.1173	+	0.1507
205 mo	0.1192	+	0.1619	+	0.3284	+	0.1031	+	0.3346	+	0.095	+	0.0968	+	0.1348	+	0.0545	+	0.1	+	0.0437	+	0.0407	+	0.0922	+	0.0083	+	0.039	+	0.1148	+	0.1401	+	0.1423	+	0.129	+	0.3776	+	0.1235	+	0.151	+	0.1254	+	0.1139	+	0.1507
206 mo	0.1186	+	0.1608	+	0.3254	+	0.1021	+	0.3346	+	0.095	+	0.0953	+	0.1348	+	0.0545	+	0.1	+	0.0437	+	0.0407	+	0.0916	+	0.0083	+	0.0385	+	0.1148	+	0.1392	+	0.1413	+	0.1275	+	0.3776	+	0.1235	+	0.151	+	0.1237	+	0.1139	+	0.1495
207 mo	0.1178	+	0.1599	+	0.3231	+	0.101	+	0.3346	+	0.0934	+	0.0953	+	0.1348	+	0.0545	+	0.1	+	0.0437	+	0.0407	+	0.0911	+	0.0083	+	0.0385	+	0.1111	+	0.1384	+	0.1405	+	0.1254	+	0.3776	+	0.1235	+	0.151	+	0.1237	+	0.1139	+	0.1495
208 mo	0.1172	+	0.1575	+	0.3178	+	0.1	+	0.3346	+	0.0917	+	0.0923	+	0.1348	+	0.0524	+	0.1	+	0.0417	+	0.0407	+	0.0905	+	0.0083	+	0.0378	+	0.1074	+	0.1378	+	0.14	+	0.1243	+	0.3776	+	0.1235	+	0.151	+	0.1229	+	0.1139	+	0.1483
209 mo	0.1164	+	0.1564	+	0.3163	+	0.0989	+	0.3346	+	0.09	+	0.0923	+	0.1313	+	0.0503	+	0.1	+	0.0417	+	0.0407	+	0.0899	+	0.0083	+	0.0373	+	0.1074	+	0.137	+	0.1389	+	0.1233	+	0.3776	+	0.1235	+	0.151	+	0.1229	+	0.1139	+	0.1425
210 mo	0.1158	+	0.1558	+	0.314	+	0.0989	+	0.3346	+	0.09	+	0.0923	+	0.1313	+	0.0503	+	0.1	+	0.0417	+	0.0407	+	0.0892	+	0.0083	+	0.0371	+	0.1037	+	0.1359	+	0.138	+	0.1217	+	0.3776	+	0.1235	+	0.151	+	0.1203	+	0.1139	+	0.1413
211 mo	0.115	+	0.1545	+	0.3117	+	0.0978	+	0.3316	+	0.09	+	0.0908	+	0.1313	+	0.0482	+	0.1	+	0.0417	+	0.0407	+	0.0884	+	0.0083	+	0.0368	+	0.1	+	0.1348	+	0.1368	+	0.1196	+	0.363	+	0.1235	+	0.1466	+	0.1195	+	0.1106	+	0.1413
212 mo	0.1144	+	0.1537	+	0.3095	+	0.0978	+	0.3316	+	0.0884	+	0.0908	+	0.1313	+	0.0482	+	0.1	+	0.0417	+	0.0407	+	0.0882	+	0.0083	+	0.0368	+	0.1	+	0.1344	+	0.1365	+	0.1191	+	0.363	+	0.1235	+	0.1466	+	0.1195	+	0.1106	+	0.1413
213 mo	0.1137	+	0.1532	+	0.3087	+	0.0968	+	0.3316	+	0.0867	+	0.0908	+	0.1313	+	0.0482	+	0.1	+	0.0417	+	0.0407	+	0.0877	+	0.0083	+	0.0363	+	0.1	+	0.1337	+	0.1355	+	0.117	+	0.363	+	0.1227	+	0.1466	+	0.1186	+	0.1072	+	0.1413
214 mo	0.113	+	0.1524	+	0.3072	+	0.0957	+	0.3316	+	0.0867	+	0.0908	+	0.1313	+	0.0482	+	0.1	+	0.0398	+	0.0407	+	0.087	+	0.0083	+	0.0361	+	0.0963	+	0.1328	+	0.1345	+	0.1159	+	0.363	+	0.1218	+	0.1423	+	0.1178	+	0.1072	+	0.139
215 mo	0.1122	+	0.1506	+	0.3057	+	0.0946	+	0.3316	+	0.0817	+	0.0862	+	0.1313	+	0.0482	+	0.1	+	0.0398	+	0.0325	+	0.0865	+	0.0083	+	0.0358	+	0.0926	+	0.132	+	0.1334	+	0.1149	+	0.363	+	0.121	+	0.1337	+	0.1178	+	0.1072	+	0.139
216 mo	0.1116	+	0.1502	+	0.3042	+	0.0946	+	0.3316	+	0.0817	+	0.0862	+	0.1313	+	0.0482	+	0.1	+	0.0398	+	0.0325	+	0.0858	+	0.0083	+	0.0354	+	0.0926	+	0.131	+	0.1327	+	0.1149	+	0.363	+	0.1193	+	0.1337	+	0.1178	+	0.1039	+	0.1378
217 mo	0.1111	+	0.1497	+	0.3034	+	0.0925	+	0.3316	+	0.0817	+	0.0862	+	0.1313	+	0.0482	+	0.1	+	0.0398	+	0.0325	+	0.0853	+	0.0083	+	0.0354	+	0.0926	+	0.1302	+	0.1319	+	0.1149	+	0.363	+	0.1193	+	0.1337	+	0.1178	+	0.1005	+	0.1367
218 mo	0.1105	+	0.1489	+	0.3004	+	0.0925	+	0.3316	+	0.0817	+	0.0862	+	0.1313	+	0.0482	+	0.1	+	0.0398	+	0.0325	+	0.0848	+	0.0083	+	0.0354	+	0.0926	+	0.1293	+	0.1311	+	0.1138	+	0.363	+	0.1193	+	0.1337	+	0.1178	+	0.1005	+	0.1355
219 mo	0.1099	+	0.148	+	0.2981	+	0.0925	+	0.3316	+	0.08	+	0.0847	+	0.1313	+	0.0482	+	0.1	+	0.0398	+	0.0325	+	0.0842	+	0.0083	+	0.0349	+	0.0889	+	0.1285	+	0.1304	+	0.1133	+	0.363	+	0.1193	+	0.1337	+	0.1169	+	0.1005	+	0.1343
220 mo	0.1092	+	0.1471	+	0.2974	+	0.0914	+	0.3316	+	0.08	+	0.0847	+	0.1313	+	0.0482	+	0.0929	+	0.0358	+	0.0325	+	0.0837	+	0.0083	+	0.0349	+	0.0889	+	0.1276	+	0.1295	+	0.1122	+	0.3485	+	0.1184	+	0.1337	+	0.1161	+	0.0972	+	0.1332
221 mo	0.1087	+	0.1467	+	0.2974	+	0.0914	+	0.3287	+	0.08	+	0.0832	+	0.1313	+	0.0482	+	0.0929	+	0.0358	+	0.0325	+	0.0832	+	0.0083	+	0.0341	+	0.0889	+	0.127	+	0.1287	+	0.1112	+	0.3485	+	0.1167	+	0.1337	+	0.1161	+	0.0938	+	0.132
222 mo	0.1081	+	0.1458	+	0.2959	+	0.0914	+	0.3287	+	0.08	+	0.0817	+	0.1313	+	0.0461	+	0.0929	+	0.0338	+	0.0325	+	0.0826	+	0.0077	+	0.0337	+	0.0889	+	0.1262	+	0.1276	+	0.1107	+	0.3485	+	0.1167	+	0.1337	+	0.1152	+	0.0938	+	0.1273
223 mo	0.1076	+	0.1454	+	0.2943	+	0.0914	+	0.3287	+	0.08	+	0.0817	+	0.1313	+	0.0461	+	0.0929	+	0.0338	+	0.0325	+	0.0821	+	0.0077	+	0.0337	+	0.0889	+	0.1253	+	0.1267	+	0.1101	+	0.3485	+	0.115	+	0.1337	+	0.1135	+	0.0938	+	0.1273
224 mo	0.107	+	0.1448	+	0.2928	+	0.0904	+	0.3287	+	0.08	+	0.0817	+	0.1313	+	0.0461	+	0.0929	+	0.0338	+	0.0325	+	0.0817	+	0.0071	+	0.0337	+	0.0889	+	0.1246	+	0.1259	+	0.1096	+	0.3485	+	0.1141	+	0.1337	+	0.1127	+	0.0938	+	0.1262
225 mo	0.1064	+	0.1437	+	0.2913	+	0.0904	+	0.3257	+	0.0784	+	0.0787	+	0.1313	+	0.0461	+	0.0929	+	0.0338	+	0.0325	+	0.0809	+	0.0071	+	0.0332	+	0.0889	+	0.1235	+	0.1246	+	0.1096	+	0.334	+	0.1132	+	0.1337	+	0.111	+	0.0905	+	0.1226
226 mo	0.1058	+	0.1433	+	0.2906	+	0.0904	+	0.3227	+	0.0784	+	0.0787	+	0.1313	+	0.0461	+	0.0929	+	0.0338	+	0.0325	+	0.0804	+	0.0071	+	0.0332	+	0.0852	+	0.1227	+	0.1237	+	0.1091	+	0.334	+	0.1098	+	0.1337	+	0.111	+	0.0871	+	0.1226
227 mo	0.1052	+	0.1426	+	0.2883	+	0.0904	+	0.3198	+	0.0784	+	0.0787	+	0.1313	+	0.0461	+	0.0929	+	0.0338	+	0.0325	+	0.0799	+	0.0071	+	0.0329	+	0.0852	+	0.1219	+	0.1231	+	0.1075	+	0.334	+	0.1081	+	0.1337	+	0.111	+	0.0871	+	0.1226
228 mo	0.1046	+	0.1422	+	0.2875	+	0.0904	+	0.3198	+	0.0784	+	0.0787	+	0.1313	+	0.0461	+	0.0929	+	0.0318	+	0.0325	+	0.0793	+	0.0071	+	0.0327	+	0.0852	+	0.121	+	0.122	+	0.1059	+	0.334	+	0.1081	+	0.1337	+	0.111	+	0.0838	+	0.1226
229 mo	0.1041	+	0.1417	+	0.2868	+	0.0904	+	0.3198	+	0.075	+	0.0787	+	0.1313	+	0.0461	+	0.0929	+	0.0318	+	0.0325	+	0.0789	+	0.0071	+	0.0327	+	0.0852	+	0.1203	+	0.1216	+	0.1059	+	0.334	+	0.1072	+	0.1337	+	0.1102	+	0.0838	+	0.1226
230 mo	0.1035	+	0.1405	+	0.2845	+	0.0893	+	0.3198	+	0.0734	+	0.0771	+	0.1313	+	0.0461	+	0.0929	+	0.0318	+	0.0325	+	0.0785	+	0.0071	+	0.0325	+	0.0852	+	0.1196	+	0.1208	+	0.1054	+	0.334	+	0.1064	+	0.1337	+	0.1102	+	0.0838	+	0.1215
231 mo	0.103	+	0.1398	+	0.2822	+	0.0883	+	0.3198	+	0.0734	+	0.0771	+	0.1313	+	0.0461	+	0.0929	+	0.0318	+	0.0325	+	0.0781	+	0.0071	+	0.0325	+	0.0852	+	0.1189	+	0.1205	+	0.1054	+	0.334	+	0.1064	+	0.1337	+	0.1093	+	0.0838	+	0.1215
232 mo	0.1023	+	0.1391	+	0.2815	+	0.0883	+	0.3198	+	0.0717	+	0.0771	+	0.1313	+	0.044	+	0.0929	+	0.0298	+	0.0325	+	0.0772	+	0.0071	+	0.0325	+	0.0815	+	0.1175	+	0.1188	+	0.1044	+	0.3195	+	0.1064	+	0.1337	+	0.1068	+	0.0838	+	0.118
233 mo	0.1016	+	0.1385	+	0.28	+	0.0872	+	0.3198	+	0.0717	+	0.0771	+	0.1313	+	0.044	+	0.0929	+	0.0298	+	0.0325	+	0.0767	+	0.0071	+	0.032	+	0.0778	+	0.1168	+	0.1182	+	0.1038	+	0.3195	+	0.1064	+	0.1337	+	0.1068	+	0.0838	+	0.1156
234 mo	0.101	+	0.1372	+	0.2784	+	0.0872	+	0.3168	+	0.065	+	0.0771	+	0.1313	+	0.044	+	0.0929	+	0.0298	+	0.0325	+	0.0761	+	0.0065	+	0.032	+	0.0778	+	0.1159	+	0.117	+	0.1018	+	0.3195	+	0.1055	+	0.1337	+	0.1059	+	0.0838	+	0.1145
235 mo	0.1004	+	0.1365	+	0.2784	+	0.0872	+	0.3139	+	0.0634	+	0.0756	+	0.1313	+	0.0419	+	0.0929	+	0.0298	+	0.0325	+	0.0755	+	0.0065	+	0.0312	+	0.0778	+	0.1151	+	0.1161	+	0.1012	+	0.3195	+	0.1038	+	0.1337	+	0.1051	+	0.0838	+	0.1121
236 mo	0.0996	+	0.1352	+	0.2754	+	0.084	+	0.3139	+	0.0634	+	0.0756	+	0.1313	+	0.0419	+	0.0929	+	0.0298	+	0.0325	+	0.0749	+	0.0065	+	0.0312	+	0.0778	+	0.114	+	0.1148	+	0.0997	+	0.3195	+	0.1038	+	0.1337	+	0.1025	+	0.0838	+	0.1121
237 mo	0.0991	+	0.1346	+	0.2746	+	0.0829	+	0.3139	+	0.0634	+	0.0741	+	0.1313	+	0.0419	+	0.0929	+	0.0298	+	0.0325	+	0.0746	+	0.0065	+	0.0312	+	0.0778	+	0.1136	+	0.1143	+	0.0986	+	0.3195	+	0.1038	+	0.1337	+	0.1025	+	0.0838	+	0.111
238 mo	0.0985	+	0.1333	+	0.2724	+	0.0819	+	0.3109	+	0.0634	+	0.0726	+	0.1313	+	0.0419	+	0.0929	+	0.0278	+	0.0325	+	0.0741	+	0.0065	+	0.0312	+	0.0778	+	0.1127	+	0.1135	+	0.0981	+	0.3195	+	0.1029	+	0.1337	+	0.1017	+	0.0804	+	0.1086
239 mo	0.098	+	0.1318	+	0.2686	+	0.0808	+	0.3109	+	0.0617	+	0.0726	+	0.1313	+	0.0419	+	0.0857	+	0.0278	+	0.0325	+	0.0736	+	0.0065	+	0.0312	+	0.0778	+	0.1118	+	0.1124	+	0.097	+	0.3195	+	0.1003	+	0.1337	+	0.1	+	0.0804	+	0.1086
240 mo	0.0973	+	0.1316	+	0.2678	+	0.0808	+	0.3109	+	0.0617	+	0.0726	+	0.1313	+	0.0419	+	0.0857	+	0.0278	+	0.0325	+	0.073	+	0.0065	+	0.031	+	0.0778	+	0.111	+	0.1114	+	0.0955	+	0.3195	+	0.1003	+	0.1337	+	0.0991	+	0.0771	+	0.1086
	Actuarial method. Ederer II method used for cumulative expected.
+	The statistic could not be calculated.
[truncated: 155 more columns]

## Sheet: Female
Survival per cancer type for the two years grouping 1973-1976, 2000-2003
Cumulative Summary/Female
	All Sites	All Sites	Oral Cavity and Pharynx	Oral Cavity and Pharynx	Lip	Lip	Tongue	Tongue	Salivary Gland	Salivary Gland	Floor of Mouth	Floor of Mouth	Gum and Other Mouth	Gum and Other Mouth	Nasopharynx	Nasopharynx	Tonsil	Tonsil	Oropharynx	Oropharynx	Hypopharynx	Hypopharynx	Other Oral Cavity and Pharynx	Other Oral Cavity and Pharynx	Digestive System	Digestive System	Esophagus	Esophagus	Stomach	Stomach	Small Intestine	Small Intestine	Colon and Rectum	Colon and Rectum	Colon excluding Rectum	Colon excluding Rectum	Cecum	Cecum	Appendix	Appendix	Ascending Colon	Ascending Colon	Hepatic Flexure	Hepatic Flexure	Transverse Colon	Transverse Colon	Splenic Flexure	Splenic Flexure	Descending Colon
	1973-1976	2000-2003	1973-1976	2000-2003	1973-1976	2000-2003	1973-1976	2000-2003	1973-1976	2000-2003	1973-1976	2000-2003	1973-1976	2000-2003	1973-1976	2000-2003	1973-1976	2000-2003	1973-1976	2000-2003	1973-1976	2000-2003	1973-1976	2000-2003	1973-1976	2000-2003	1973-1976	2000-2003	1973-1976	2000-2003	1973-1976	2000-2003	1973-1976	2000-2003	1973-1976	2000-2003	1973-1976	2000-2003	1973-1976	2000-2003	1973-1976	2000-2003	1973-1976	2000-2003	1973-1976	2000-2003	1973-1976	2000-2003	1973-1976
	Observed	Observed	Observed	Observed	Observed	Observed	Observed	Observed	Observed	Observed	Observed	Observed	Observed	Observed	Observed	Observed	Observed	Observed	Observed	Observed	Observed	Observed	Observed	Observed	Observed	Observed	Observed	Observed	Observed	Observed	Observed	Observed	Observed	Observed	Observed	Observed	Observed	Observed	Observed	Observed	Observed	Observed	Observed	Observed	Observed	Observed	Observed	Observed	Observed
1 mo	0.9677	0.9705	0.9893	0.9907	1	0.9982	0.9887	0.9912	0.9902	0.9957	0.9886	0.9872	0.9876	0.9937	0.9928	0.9816	0.9837	0.9957	1	0.9742	0.9851	0.9732	1	0.9655	0.9443	0.9532	0.9485	0.9446	0.9229	0.9436	0.9642	0.9597	0.9625	0.9703	0.9587	0.9656	0.9586	0.9679	0.9914	0.9958	0.9546	0.9718	0.9628	0.9669	0.9636	0.9672	0.957	0.9655	0.9626
2 mo	0.9186	0.9266	0.9759	0.973	0.9847	0.9927	0.9797	0.9747	0.9836	0.9827	0.9848	0.9723	0.9732	0.9785	0.9784	0.9595	0.9633	0.9768	0.9783	0.9433	0.9701	0.9464	0.9231	0.8759	0.8507	0.8786	0.8498	0.8469	0.7956	0.8358	0.9138	0.9091	0.9049	0.9274	0.8959	0.9174	0.8872	0.9228	0.9741	0.9706	0.8841	0.9257	0.8736	0.9116	0.8874	0.9177	0.8945	0.9187	0.9055
3 mo	0.8854	0.8978	0.9644	0.9549	0.9847	0.9891	0.9617	0.9603	0.9836	0.9748	0.9848	0.9426	0.9608	0.9658	0.9424	0.9393	0.9551	0.9435	0.9783	0.8918	0.9478	0.8988	0.8846	0.8414	0.7898	0.8298	0.7614	0.7732	0.7104	0.7637	0.8777	0.8767	0.8693	0.9006	0.8575	0.8882	0.8355	0.8912	0.9741	0.951	0.8442	0.8961	0.8401	0.8777	0.8347	0.8893	0.8711	0.8877	0.8764
4 mo	0.8592	0.8755	0.9483	0.9348	0.9847	0.9763	0.9482	0.936	0.977	0.967	0.9773	0.9213	0.9443	0.9436	0.9065	0.9245	0.9388	0.9261	0.9565	0.866	0.8878	0.872	0.8846	0.7724	0.7459	0.7915	0.6804	0.7051	0.6454	0.71	0.8307	0.8506	0.8426	0.8793	0.83	0.8654	0.7992	0.8671	0.9741	0.9328	0.8157	0.8761	0.8327	0.8594	0.8017	0.8651	0.8398	0.864	0.8504
5 mo	0.8375	0.8579	0.9314	0.915	0.9847	0.9727	0.9369	0.9107	0.9639	0.9609	0.9697	0.8894	0.9237	0.9188	0.8777	0.9117	0.9143	0.9174	0.9348	0.8247	0.8577	0.8304	0.8462	0.7517	0.7119	0.7622	0.623	0.6505	0.5847	0.6667	0.8235	0.8335	0.8222	0.8626	0.8092	0.8482	0.7771	0.8492	0.9655	0.9201	0.7954	0.8609	0.8067	0.8376	0.774	0.8445	0.8008	0.8488	0.8317
6 mo	0.8178	0.8425	0.9113	0.9	0.9771	0.9672	0.9032	0.8952	0.954	0.9522	0.9508	0.8723	0.9052	0.9017	0.8705	0.8914	0.8939	0.9044	0.9348	0.8093	0.8276	0.8095	0.8077	0.7103	0.6811	0.737	0.5479	0.6048	0.5446	0.6325	0.8018	0.8165	0.7995	0.848	0.786	0.8331	0.7526	0.8311	0.9655	0.9117	0.7751	0.8463	0.7955	0.8215	0.747	0.8312	0.7773	0.833	0.8109
7 mo	0.8004	0.8284	0.8921	0.883	0.9771	0.9617	0.8784	0.8791	0.9507	0.9444	0.9394	0.8447	0.8887	0.8794	0.8489	0.873	0.8571	0.8899	0.9348	0.8041	0.775	0.7798	0.7885	0.6621	0.6565	0.7148	0.5037	0.5602	0.5124	0.6	0.791	0.8022	0.7817	0.8353	0.7681	0.8194	0.7301	0.8151	0.9569	0.9061	0.7608	0.8309	0.7844	0.8028	0.7295	0.8185	0.7461	0.825	0.7984
8 mo	0.7843	0.8158	0.8734	0.865	0.9695	0.9544	0.8514	0.8569	0.9343	0.9365	0.9205	0.8191	0.8701	0.8571	0.8345	0.8674	0.8571	0.8797	0.9348	0.7526	0.7298	0.75	0.75	0.6414	0.6336	0.6952	0.4683	0.5156	0.4763	0.5706	0.7621	0.7926	0.7643	0.8228	0.7503	0.806	0.7108	0.8	0.9569	0.8963	0.7439	0.8165	0.7621	0.7832	0.7052	0.8041	0.7383	0.8099	0.7849
9 mo	0.769	0.804	0.8493	0.8475	0.9695	0.9526	0.8131	0.8393	0.9277	0.9287	0.9091	0.8021	0.8454	0.8387	0.8129	0.8453	0.8245	0.855	0.8696	0.7165	0.7072	0.7113	0.6923	0.6207	0.611	0.6781	0.4197	0.4821	0.4458	0.5468	0.7404	0.7749	0.7473	0.812	0.7332	0.7949	0.6918	0.7889	0.9569	0.8851	0.7249	0.8063	0.7361	0.7684	0.6883	0.79	0.7227	0.8027	0.7672
10 mo	0.7555	0.7931	0.832	0.8314	0.9618	0.9471	0.7928	0.8181	0.9211	0.9191	0.8977	0.783	0.8289	0.8215	0.7914	0.8342	0.7837	0.842	0.8261	0.6804	0.6997	0.6964	0.6923	0.5931	0.5919	0.6623	0.3932	0.4571	0.4185	0.5235	0.7224	0.767	0.7313	0.8014	0.7176	0.7841	0.6733	0.7751	0.9569	0.8766	0.7093	0.7979	0.7212	0.7571	0.6735	0.778	0.707	0.7883	0.7517
11 mo	0.7432	0.783	0.8123	0.817	0.9313	0.9398	0.7703	0.8047	0.9145	0.9138	0.8826	0.7702	0.8103	0.7986	0.7698	0.8213	0.7429	0.8245	0.8043	0.6495	0.6922	0.6815	0.6923	0.5862	0.5743	0.6482	0.3608	0.4276	0.3932	0.5037	0.7151	0.7567	0.7163	0.7915	0.7023	0.7738	0.6559	0.7626	0.9569	0.8598	0.6917	0.7866	0.71	0.7457	0.6586	0.7683	0.6992	0.7782	0.7371
12 mo	0.7308	0.7732	0.7958	0.799	0.9313	0.9288	0.7545	0.786	0.9112	0.906	0.8674	0.7511	0.8021	0.7738	0.7266	0.7991	0.7061	0.8115	0.7826	0.6289	0.6621	0.6577	0.6731	0.5586	0.5579	0.6351	0.327	0.4076	0.3703	0.4845	0.6826	0.7476	0.7013	0.7817	0.6877	0.7638	0.6377	0.7537	0.9482	0.8486	0.6782	0.7747	0.7026	0.7362	0.6458	0.7574	0.6953	0.7702	0.7236
13 mo	0.7192	0.7637	0.7771	0.7835	0.9237	0.9233	0.7342	0.7627	0.9112	0.9016	0.8561	0.7383	0.7814	0.754	0.6978	0.788	0.6735	0.8028	0.7609	0.6186	0.6471	0.6369	0.5962	0.5172	0.5417	0.6223	0.296	0.3842	0.3546	0.468	0.661	0.743	0.6857	0.7718	0.6717	0.7531	0.6216	0.742	0.9482	0.8346	0.6667	0.7638	0.6877	0.7257	0.6289	0.7453	0.6836	0.7551	0.7101
14 mo	0.7086	0.7553	0.7628	0.7705	0.9237	0.9215	0.7207	0.7441	0.908	0.8894	0.8523	0.7255	0.7732	0.7426	0.6763	0.7843	0.649	0.7839	0.6957	0.5979	0.6019	0.6309	0.5577	0.4966	0.5282	0.6105	0.268	0.3625	0.3382	0.4495	0.6465	0.7368	0.6726	0.7627	0.6582	0.7436	0.6097	0.7306	0.9482	0.8276	0.6491	0.7549	0.6654	0.7165	0.6174	0.7354	0.6797	0.745	0.6945
15 mo	0.6989	0.7474	0.7517	0.7601	0.916	0.9197	0.7117	0.7327	0.9014	0.885	0.837	0.7191	0.7629	0.7318	0.6691	0.7694	0.6367	0.7722	0.6739	0.567	0.5793	0.6099	0.5385	0.4897	0.5163	0.5997	0.2548	0.3424	0.3209	0.4366	0.6393	0.731	0.6606	0.7539	0.647	0.7349	0.5947	0.718	0.9395	0.8205	0.6409	0.7484	0.6654	0.7078	0.608	0.7273	0.6719	0.7327	0.6778
16 mo	0.6902	0.74	0.7383	0.7481	0.9084	0.9178	0.6959	0.7136	0.8948	0.8719	0.818	0.7106	0.7525	0.7235	0.6619	0.7601	0.6286	0.7635	0.6522	0.5515	0.5417	0.595	0.5192	0.4759	0.5048	0.5895	0.2297	0.3244	0.3108	0.4203	0.6321	0.7219	0.6491	0.7452	0.635	0.726	0.5825	0.7076	0.9308	0.8149	0.6287	0.7395	0.658	0.7013	0.5985	0.7174	0.6563	0.7205	0.6674
17 mo	0.6819	0.7329	0.7222	0.7392	0.9084	0.916	0.6802	0.7017	0.8882	0.8684	0.7952	0.6894	0.736	0.7165	0.6403	0.7563	0.6041	0.749	0.6522	0.5464	0.5192	0.58	0.5	0.4759	0.4946	0.5795	0.218	0.3125	0.3012	0.4059	0.6176	0.7139	0.6383	0.7366	0.6252	0.7174	0.5718	0.6984	0.9308	0.8051	0.6213	0.7307	0.6468	0.693	0.5851	0.7085	0.6484	0.7161	0.655
18 mo	0.6734	0.7261	0.7111	0.7302	0.8931	0.905	0.6689	0.6898	0.8882	0.8649	0.7914	0.6809	0.7215	0.7082	0.6331	0.7526	0.5796	0.733	0.587	0.5412	0.5192	0.5711	0.5	0.469	0.4831	0.5701	0.2062	0.2982	0.2876	0.3936	0.596	0.7088	0.6267	0.7279	0.6138	0.709	0.56	0.6897	0.9308	0.7966	0.6084	0.722	0.632	0.6865	0.5783	0.6996	0.6328	0.7089	0.6446
19 mo	0.6656	0.7197	0.6986	0.7202	0.8931	0.9013	0.6599	0.6753	0.8816	0.8605	0.7724	0.6617	0.7091	0.6993	0.6043	0.747	0.5714	0.7257	0.587	0.5309	0.4815	0.5561	0.5	0.4483	0.4733	0.5611	0.1988	0.2888	0.2787	0.3827	0.5851	0.6996	0.6156	0.7197	0.6042	0.7009	0.5513	0.6801	0.9308	0.7868	0.5976	0.7154	0.6171	0.6782	0.5675	0.6918	0.6211	0.7003	0.6383
20 mo	0.6586	0.7135	0.6865	0.7126	0.8931	0.8995	0.6486	0.6644	0.8816	0.8535	0.761	0.6596	0.6926	0.6942	0.5899	0.7451	0.5592	0.7082	0.5652	0.5257	0.4514	0.5442	0.4808	0.4483	0.465	0.5531	0.1929	0.2834	0.2711	0.374	0.5743	0.6933	0.606	0.7119	0.5948	0.6936	0.5426	0.6736	0.9221	0.7756	0.5874	0.7079	0.6134	0.6733	0.556	0.6863	0.6055	0.6895	0.629
21 mo	0.6514	0.7077	0.6754	0.706	0.8855	0.894	0.6239	0.6587	0.8816	0.8518	0.7533	0.6468	0.6864	0.6865	0.5755	0.7358	0.5388	0.7024	0.5652	0.5257	0.4439	0.5322	0.4808	0.4276	0.4565	0.5452	0.1826	0.2732	0.2618	0.3639	0.5526	0.6893	0.597	0.7042	0.5864	0.686	0.5351	0.6633	0.9221	0.7713	0.5813	0.702	0.6022	0.6655	0.5459	0.6782	0.6016	0.6851	0.6196
22 mo	0.6446	0.7021	0.67	0.6995	0.8855	0.8885	0.6126	0.6525	0.8783	0.843	0.7495	0.6426	0.6822	0.6814	0.5683	0.7283	0.5347	0.6981	0.5652	0.5152	0.4364	0.5232	0.4808	0.4138	0.4481	0.5376	0.1723	0.2674	0.2526	0.3574	0.5454	0.6807	0.5878	0.6962	0.5779	0.6779	0.53	0.6562	0.9221	0.7643	0.5711	0.6926	0.5911	0.6594	0.5412	0.6682	0.5898	0.6786	0.6071
23 mo	0.6376	0.6968	0.6588	0.6933	0.8779	0.8849	0.5946	0.6468	0.8751	0.8378	0.7419	0.634	0.6698	0.6744	0.554	0.7227	0.5265	0.6893	0.5435	0.5047	0.4289	0.5173	0.4615	0.4138	0.4403	0.5307	0.1649	0.2617	0.245	0.351	0.5345	0.6802	0.5785	0.689	0.5687	0.6709	0.5217	0.648	0.9134	0.7545	0.5657	0.6854	0.5874	0.6524	0.5284	0.6606	0.5703	0.6707	0.5978
24 mo	0.6312	0.6917	0.6517	0.6888	0.8779	0.8757	0.5766	0.6437	0.8718	0.8343	0.7381	0.6277	0.6616	0.6693	0.554	0.719	0.5224	0.6849	0.5435	0.4994	0.4213	0.5113	0.4615	0.4138	0.4332	0.5238	0.162	0.2539	0.2405	0.3448	0.5165	0.6716	0.5699	0.6821	0.5608	0.664	0.515	0.6415	0.9134	0.7432	0.561	0.6779	0.5799	0.6467	0.5196	0.6543	0.5547	0.6599	0.5874
25 mo	0.6254	0.6866	0.6428	0.6816	0.8702	0.8684	0.5698	0.6343	0.8619	0.8308	0.7305	0.6213	0.6512	0.6642	0.5468	0.7077	0.5184	0.6806	0.5217	0.4942	0.4063	0.4933	0.4423	0.4069	0.4262	0.5171	0.1605	0.2461	0.2325	0.3386	0.5093	0.6641	0.5618	0.6752	0.5538	0.657	0.5083	0.633	0.8873	0.7362	0.5562	0.6708	0.5762	0.6423	0.5122	0.6496	0.5508	0.6527	0.5791
26 mo	0.6197	0.6819	0.6361	0.6745	0.8626	0.861	0.5676	0.6276	0.8586	0.8255	0.7229	0.6106	0.6409	0.6597	0.5468	0.7021	0.5061	0.6704	0.5217	0.4942	0.3988	0.4724	0.4231	0.3931	0.4201	0.5111	0.1517	0.2379	0.2273	0.3322	0.4948	0.6595	0.5552	0.6689	0.548	0.6508	0.5055	0.6261	0.8873	0.7291	0.5495	0.6658	0.5688	0.638	0.5048	0.6428	0.5391	0.6433	0.5728
27 mo	0.6144	0.677	0.6303	0.6692	0.8626	0.8519	0.5631	0.6229	0.8586	0.8194	0.7115	0.6	0.6326	0.6559	0.5396	0.6946	0.502	0.6689	0.5217	0.4942	0.3912	0.4664	0.4038	0.3862	0.414	0.5045	0.1458	0.2313	0.2204	0.3267	0.4876	0.6515	0.5484	0.6617	0.5409	0.6437	0.4988	0.6185	0.8873	0.7206	0.5413	0.6609	0.5651	0.6305	0.498	0.6365	0.5313	0.6332	0.5604
28 mo	0.6088	0.6726	0.624	0.6644	0.8626	0.85	0.5541	0.6182	0.852	0.8132	0.7077	0.5936	0.6285	0.6508	0.5323	0.6927	0.498	0.666	0.5217	0.4889	0.3762	0.4575	0.3846	0.3793	0.4073	0.4985	0.1399	0.2251	0.2156	0.3192	0.4731	0.6469	0.5406	0.6554	0.5334	0.638	0.4917	0.6123	0.8873	0.7136	0.5339	0.656	0.5502	0.624	0.4926	0.6305	0.5195	0.6282	0.5541
29 mo	0.6037	0.6682	0.6209	0.6587	0.8626	0.85	0.5495	0.611	0.852	0.808	0.7001	0.5915	0.6244	0.6444	0.5323	0.6852	0.498	0.6616	0.5217	0.4732	0.3762	0.4545	0.3654	0.3724	0.4014	0.4929	0.134	0.2194	0.2104	0.3154	0.4515	0.6377	0.5338	0.6493	0.527	0.6323	0.4846	0.6059	0.8786	0.7079	0.5298	0.6508	0.5428	0.6196	0.4886	0.6255	0.5156	0.6202	0.5489
30 mo	0.5987	0.6639	0.6146	0.654	0.8549	0.8482	0.5383	0.6037	0.8455	0.801	0.6925	0.5851	0.6202	0.6425	0.5323	0.6852	0.498	0.6587	0.5217	0.4732	0.3611	0.4455	0.3654	0.3655	0.3965	0.4876	0.1237	0.2156	0.2063	0.3097	0.4479	0.6332	0.528	0.6437	0.5214	0.627	0.4811	0.6015	0.8786	0.6994	0.5257	0.6448	0.5279	0.6144	0.4798	0.6207	0.5156	0.6152	0.5406
31 mo	0.5944	0.66	0.6088	0.6495	0.8549	0.8464	0.5315	0.6	0.8389	0.7966	0.6925	0.5809	0.6161	0.6361	0.5177	0.6814	0.4939	0.6543	0.5	0.4679	0.3461	0.4365	0.3654	0.3655	0.3923	0.4826	0.1178	0.2123	0.2031	0.3056	0.4443	0.6297	0.5233	0.6379	0.5168	0.6212	0.4763	0.595	0.8786	0.6938	0.5224	0.6404	0.5242	0.61	0.4751	0.6142	0.5078	0.6116	0.5375
32 mo	0.5904	0.6561	0.6026	0.6463	0.8395	0.8445	0.518	0.5985	0.8389	0.7922	0.6849	0.5745	0.614	0.6322	0.5104	0.6738	0.4857	0.6529	0.5	0.4626	0.3461	0.4365	0.3654	0.3655	0.3886	0.4781	0.1178	0.2095	0.1991	0.302	0.4334	0.6245	0.5188	0.6329	0.5124	0.6165	0.4732	0.5901	0.8786	0.6924	0.5196	0.6355	0.5056	0.606	0.4717	0.6087	0.5039	0.6022	0.5323
33 mo	0.5858	0.6525	0.5959	0.6422	0.8318	0.8371	0.5068	0.5948	0.8356	0.7878	0.6811	0.5723	0.6099	0.6277	0.5032	0.6738	0.4816	0.65	0.5	0.4574	0.3311	0.4306	0.3462	0.3517	0.3836	0.4736	0.1178	0.2045	0.1943	0.2974	0.4226	0.6205	0.5129	0.628	0.507	0.6117	0.4661	0.5851	0.8786	0.6895	0.5156	0.6302	0.5056	0.5999	0.467	0.6045	0.5	0.5957	0.5229
34 mo	0.5815	0.6487	0.5914	0.6379	0.8241	0.8371	0.5023	0.5902	0.8323	0.7852	0.6811	0.5723	0.6037	0.6239	0.4959	0.672	0.4776	0.6412	0.5	0.4574	0.3235	0.4096	0.3462	0.3517	0.379	0.4693	0.1119	0.2012	0.1899	0.2939	0.4154	0.6188	0.5074	0.6232	0.502	0.607	0.4602	0.5803	0.8786	0.6839	0.5102	0.6243	0.5056	0.596	0.4615	0.5995	0.4922	0.5928	0.5177
35 mo	0.5774	0.6451	0.586	0.6335	0.8087	0.8371	0.4955	0.5865	0.829	0.7808	0.6734	0.5702	0.6016	0.6194	0.4886	0.6625	0.4776	0.6354	0.4783	0.4469	0.3235	0.4066	0.3269	0.3448	0.3745	0.4649	0.106	0.1978	0.187	0.2896	0.4045	0.6165	0.502	0.618	0.4969	0.6018	0.4554	0.5753	0.8786	0.6739	0.5068	0.6188	0.4944	0.5903	0.4582	0.5966	0.4922	0.5885	0.5094
36 mo	0.5731	0.6416	0.5816	0.6291	0.8087	0.8297	0.4932	0.5839	0.8191	0.7773	0.6658	0.5681	0.5975	0.6143	0.4886	0.6587	0.4735	0.631	0.4783	0.4416	0.316	0.3917	0.3269	0.3448	0.3701	0.4609	0.1016	0.1937	0.1842	0.2863	0.4009	0.6125	0.4964	0.6137	0.4921	0.5975	0.4527	0.5707	0.8786	0.6668	0.5034	0.6144	0.487	0.5863	0.4541	0.5929	0.4922	0.5849	0.5011
37 mo	0.5687	0.638	0.5775	0.6247	0.801	0.8279	0.4887	0.5808	0.8158	0.7764	0.6658	0.5638	0.5954	0.6085	0.4813	0.6492	0.4653	0.6266	0.4783	0.4311	0.3085	0.3827	0.3269	0.3379	0.3659	0.4568	0.1016	0.1916	0.1794	0.2829	0.3973	0.6085	0.4912	0.609	0.4876	0.593	0.4471	0.5665	0.8699	0.6597	0.4993	0.6102	0.4833	0.5828	0.4514	0.5884	0.4883	0.5784	0.4969
38 mo	0.5646	0.6347	0.5708	0.6207	0.7933	0.8279	0.473	0.5776	0.8093	0.7746	0.662	0.5596	0.5913	0.6034	0.4813	0.6435	0.4612	0.6223	0.4783	0.4153	0.301	0.3737	0.3269	0.3379	0.3615	0.453	0.0987	0.1874	0.1758	0.2795	0.3973	0.6044	0.4857	0.6046	0.4823	0.5887	0.4428	0.5623	0.8699	0.6555	0.4932	0.6047	0.4833	0.5754	0.4487	0.585	0.4766	0.5748	0.4938
39 mo	0.5604	0.6313	0.5659	0.6162	0.7856	0.8223	0.4685	0.5745	0.7961	0.772	0.6582	0.5532	0.5913	0.5989	0.4813	0.6359	0.4531	0.6179	0.4783	0.4101	0.301	0.3648	0.3077	0.331	0.3575	0.4487	0.0957	0.1849	0.1722	0.2762	0.3937	0.6004	0.4808	0.5992	0.4769	0.5833	0.4361	0.5567	0.8699	0.6512	0.4878	0.5989	0.4796	0.571	0.4473	0.5792	0.4766	0.5711	0.4824
40 mo	0.5566	0.6281	0.5614	0.6134	0.7779	0.8186	0.4662	0.5713	0.7961	0.7702	0.6544	0.5532	0.5871	0.5976	0.4813	0.6283	0.4449	0.6135	0.4348	0.4101	0.2934	0.3618	0.3077	0.3241	0.3546	0.4449	0.0943	0.1816	0.1709	0.2733	0.3937	0.5981	0.4772	0.5946	0.4734	0.5788	0.4329	0.5517	0.8699	0.6413	0.4858	0.5941	0.4796	0.5666	0.4433	0.5755	0.4727	0.569	0.4782
41 mo	0.5528	0.6251	0.5565	0.6107	0.7779	0.8168	0.4572	0.5692	0.7961	0.7658	0.6392	0.5489	0.5809	0.5957	0.4813	0.6225	0.4449	0.6121	0.4348	0.4048	0.2934	0.3618	0.3077	0.3241	0.3511	0.4411	0.0898	0.1778	0.1693	0.2705	0.3829	0.5935	0.4727	0.5901	0.4695	0.5748	0.4294	0.5478	0.8699	0.6413	0.4804	0.5893	0.4758	0.5626	0.4412	0.5716	0.4688	0.5661	0.473
42 mo	0.5496	0.6219	0.5534	0.6069	0.7779	0.8094	0.4527	0.5666	0.7895	0.7641	0.6392	0.5468	0.5768	0.5925	0.474	0.6168	0.4449	0.6062	0.4348	0.3943	0.2934	0.3558	0.3077	0.3172	0.3477	0.4377	0.0839	0.1762	0.1681	0.2682	0.3756	0.5894	0.4688	0.5859	0.4657	0.5706	0.4258	0.5439	0.8699	0.6342	0.477	0.5851	0.4758	0.5578	0.4399	0.5684	0.4688	0.5625	0.4678
43 mo	0.546	0.6189	0.5494	0.6039	0.7779	0.8075	0.4482	0.564	0.7895	0.7623	0.6354	0.5468	0.5727	0.5893	0.474	0.613	0.4367	0.6019	0.413	0.3837	0.2859	0.3498	0.3077	0.3172	0.3437	0.4345	0.0825	0.1732	0.1677	0.2669	0.372	0.5837	0.4633	0.582	0.4606	0.5665	0.4207	0.5384	0.8523	0.6285	0.4709	0.5812	0.4721	0.556	0.4351	0.5644	0.4648	0.5596	0.4626
44 mo	0.5426	0.6159	0.5435	0.5994	0.7702	0.7983	0.4459	0.5603	0.7895	0.7588	0.6278	0.5447	0.5665	0.5861	0.4667	0.6073	0.4245	0.5931	0.3913	0.3837	0.2784	0.3438	0.3077	0.3103	0.3405	0.4312	0.0795	0.172	0.1657	0.2641	0.372	0.5814	0.4596	0.578	0.4569	0.5625	0.4171	0.5345	0.8435	0.6185	0.4682	0.5771	0.4721	0.5512	0.4297	0.5607	0.4648	0.5574	0.4595
45 mo	0.5391	0.613	0.54	0.595	0.7548	0.7928	0.4414	0.5567	0.7862	0.7552	0.6278	0.5426	0.5623	0.5809	0.4667	0.6015	0.4204	0.5873	0.3913	0.373	0.2784	0.3438	0.3077	0.3034	0.3378	0.4279	0.0781	0.1707	0.1629	0.2618	0.372	0.5785	0.4565	0.5741	0.454	0.5584	0.4136	0.5301	0.8435	0.6156	0.4668	0.5727	0.4721	0.5477	0.429	0.556	0.4609	0.5552	0.4564
46 mo	0.536	0.6101	0.5368	0.5911	0.7394	0.7891	0.4414	0.553	0.7829	0.7543	0.6278	0.5426	0.5582	0.5739	0.4667	0.5977	0.4204	0.5799	0.3913	0.373	0.2633	0.3409	0.3077	0.3034	0.3351	0.4251	0.0766	0.1686	0.1605	0.2597	0.3684	0.5768	0.453	0.5703	0.4505	0.5548	0.41	0.5257	0.8435	0.6114	0.4634	0.57	0.461	0.5455	0.425	0.5539	0.457	0.5538	0.4554
47 mo	0.5326	0.6073	0.5328	0.5889	0.7317	0.7854	0.4368	0.5509	0.7829	0.7535	0.624	0.5362	0.552	0.5732	0.4594	0.5919	0.4163	0.5799	0.3913	0.373	0.2633	0.3349	0.3077	0.3034	0.3313	0.4216	0.0751	0.1648	0.1569	0.2575	0.3648	0.5727	0.4483	0.566	0.4463	0.5507	0.4073	0.5212	0.8435	0.6042	0.46	0.5668	0.4535	0.5419	0.4175	0.5486	0.457	0.5465	0.446
48 mo	0.5296	0.6044	0.5292	0.5857	0.7317	0.7835	0.4323	0.5472	0.7829	0.7517	0.6201	0.5319	0.5437	0.57	0.4594	0.5919	0.4163	0.5755	0.3696	0.373	0.2633	0.3229	0.3077	0.3034	0.3282	0.4184	0.0707	0.1615	0.1553	0.2552	0.3576	0.5681	0.4445	0.5621	0.4432	0.547	0.4041	0.517	0.8435	0.6014	0.4533	0.5636	0.4461	0.5402	0.4162	0.5454	0.457	0.5429	0.4439
49 mo	0.5264	0.6017	0.5225	0.5821	0.7163	0.7817	0.4255	0.544	0.7731	0.7472	0.6201	0.5319	0.5417	0.5655	0.4521	0.5881	0.4041	0.5711	0.3478	0.3677	0.2558	0.3169	0.3077	0.3034	0.3256	0.4155	0.0707	0.1589	0.152	0.2526	0.3503	0.564	0.4415	0.5587	0.4407	0.5436	0.4017	0.5128	0.8435	0.6014	0.4512	0.5597	0.4424	0.5362	0.4107	0.5436	0.4531	0.5393	0.4439
50 mo	0.5234	0.5989	0.5194	0.5795	0.7163	0.7817	0.421	0.5414	0.7698	0.7455	0.6125	0.5319	0.5417	0.5616	0.4521	0.5804	0.4	0.5682	0.3261	0.3677	0.2558	0.3169	0.3077	0.3034	0.3228	0.4123	0.0692	0.1556	0.15	0.2506	0.3503	0.5634	0.438	0.5545	0.4375	0.5397	0.3982	0.5097	0.8347	0.5971	0.4485	0.5559	0.4312	0.5309	0.4073	0.5396	0.4492	0.5357	0.4398
51 mo	0.5206	0.5963	0.5167	0.5763	0.7163	0.7761	0.4165	0.5377	0.7698	0.7455	0.6086	0.5297	0.5417	0.5584	0.4521	0.5746	0.3959	0.5653	0.3261	0.3677	0.2558	0.311	0.2692	0.2966	0.3208	0.4096	0.0692	0.1543	0.1484	0.2483	0.3503	0.5617	0.4353	0.551	0.4354	0.5359	0.3958	0.5055	0.8347	0.5957	0.4451	0.5523	0.4275	0.5273	0.4067	0.5351	0.4453	0.5328	0.4387
52 mo	0.5178	0.5936	0.5131	0.573	0.7163	0.7705	0.4142	0.5346	0.7665	0.7446	0.6048	0.5297	0.5355	0.5532	0.4521	0.5707	0.3918	0.5638	0.3261	0.3623	0.2483	0.302	0.2692	0.2966	0.3186	0.407	0.0692	0.1526	0.1464	0.2473	0.3503	0.5582	0.4326	0.5476	0.4329	0.5325	0.3927	0.5017	0.8259	0.5957	0.4431	0.5487	0.4238	0.522	0.4046	0.5322	0.4453	0.5299	0.4366
53 mo	0.5148	0.5909	0.5091	0.5703	0.7163	0.7705	0.4029	0.533	0.7632	0.7419	0.601	0.5233	0.5334	0.5519	0.4521	0.5668	0.3918	0.5623	0.3261	0.3515	0.2483	0.29	0.25	0.2966	0.3164	0.4043	0.0677	0.1522	0.1444	0.2452	0.3467	0.5547	0.4298	0.5441	0.4302	0.5291	0.3895	0.498	0.8259	0.5928	0.4417	0.545	0.4238	0.5193	0.4026	0.5293	0.4336	0.5248	0.4346
54 mo	0.5121	0.5883	0.5055	0.5662	0.7086	0.765	0.3984	0.5314	0.7632	0.7401	0.5972	0.5147	0.5313	0.5448	0.4521	0.563	0.3837	0.5579	0.3261	0.3515	0.2483	0.287	0.2308	0.2897	0.3141	0.4016	0.0648	0.1501	0.1428	0.2424	0.3467	0.5518	0.4269	0.5407	0.4274	0.5256	0.3879	0.4936	0.8259	0.5928	0.439	0.5419	0.4238	0.5167	0.4012	0.5253	0.4297	0.5226	0.4304
55 mo	0.5093	0.5858	0.5037	0.5619	0.7086	0.7613	0.3916	0.5282	0.7599	0.7392	0.5972	0.5083	0.5313	0.5364	0.4521	0.5572	0.3837	0.555	0.3261	0.3461	0.2483	0.284	0.2308	0.2897	0.3118	0.3988	0.0604	0.1479	0.1396	0.2406	0.3431	0.5512	0.4245	0.5371	0.4251	0.5222	0.3867	0.4901	0.8259	0.587	0.4363	0.5381	0.4238	0.514	0.3992	0.5235	0.4219	0.5211	0.4294
56 mo	0.5066	0.5835	0.5015	0.5601	0.7086	0.7613	0.3916	0.5266	0.7599	0.7374	0.5895	0.5061	0.5251	0.5338	0.4521	0.5552	0.3837	0.555	0.3261	0.3406	0.2483	0.281	0.2308	0.2897	0.3098	0.3962	0.0604	0.1471	0.1396	0.2387	0.3431	0.5489	0.4217	0.5339	0.4228	0.5191	0.3844	0.4871	0.8171	0.5855	0.4329	0.5343	0.4201	0.5109	0.3972	0.5195	0.4219	0.5197	0.4283
57 mo	0.5041	0.581	0.4979	0.5576	0.7008	0.7556	0.3893	0.5266	0.7566	0.7365	0.5895	0.4997	0.521	0.5312	0.4375	0.5533	0.3837	0.552	0.3261	0.3298	0.2408	0.2779	0.2308	0.2759	0.3075	0.3935	0.0604	0.145	0.1384	0.2372	0.3431	0.5448	0.4185	0.5305	0.4194	0.5157	0.3832	0.4841	0.8171	0.5855	0.4289	0.5302	0.4126	0.5051	0.3924	0.5181	0.4219	0.5168	0.4252
58 mo	0.5016	0.5786	0.4943	0.5545	0.7008	0.7538	0.3893	0.5251	0.7566	0.732	0.5818	0.4976	0.5148	0.526	0.4302	0.5494	0.3796	0.5506	0.3261	0.3298	0.2408	0.2749	0.2115	0.269	0.3056	0.3907	0.0604	0.1441	0.1364	0.2345	0.3395	0.5425	0.4161	0.5271	0.4172	0.5122	0.3808	0.4812	0.8171	0.5826	0.4268	0.5261	0.4126	0.5011	0.3904	0.5155	0.4219	0.5124	0.4221
59 mo	0.4992	0.5761	0.4907	0.5513	0.7008	0.7463	0.3825	0.5229	0.75	0.7311	0.578	0.4933	0.5148	0.5207	0.4302	0.5455	0.3714	0.5506	0.3261	0.3188	0.2408	0.2749	0.2115	0.269	0.3038	0.3882	0.0604	0.1416	0.1343	0.2322	0.3359	0.5407	0.4138	0.5241	0.4149	0.5094	0.3788	0.4786	0.8171	0.5782	0.4248	0.5239	0.4089	0.4993	0.3897	0.5117	0.4063	0.508	0.419
60 mo	0.4966	0.5738	0.4885	0.5478	0.7008	0.7425	0.378	0.5187	0.75	0.7293	0.5704	0.4868	0.5127	0.5201	0.4302	0.5397	0.3714	0.5476	0.3261	0.3133	0.2408	0.2657	0.2115	0.2621	0.3012	0.3857	0.0589	0.1382	0.1323	0.2306	0.3359	0.5384	0.4103	0.5211	0.4112	0.5065	0.3741	0.4757	0.8082	0.5753	0.4194	0.521	0.4089	0.498	0.387	0.5088	0.4023	0.5029	0.4169
61 mo	0.4937	0.5714	0.4835	0.5453	0.693	0.7387	0.3757	0.516	0.7468	0.7275	0.5627	0.4825	0.5106	0.5181	0.4229	0.5377	0.3592	0.5461	0.3261	0.3078	0.2408	0.2657	0.1923	0.2552	0.2987	0.3834	0.0589	0.1364	0.1319	0.2288	0.3323	0.536	0.4071	0.5182	0.4077	0.5036	0.3713	0.473	0.7993	0.5723	0.414	0.518	0.4052	0.4948	0.3843	0.5058	0.4023	0.5	0.4148
62 mo	0.4912	0.5691	0.4813	0.5422	0.6774	0.7349	0.3735	0.5143	0.7468	0.7247	0.5627	0.4781	0.5106	0.5134	0.4157	0.5336	0.3592	0.5431	0.3261	0.3078	0.2332	0.2626	0.1923	0.2552	0.2965	0.3808	0.0589	0.136	0.1303	0.2277	0.3323	0.5342	0.4041	0.5147	0.405	0.5002	0.369	0.4698	0.7993	0.5693	0.4119	0.5141	0.4015	0.4912	0.3822	0.5017	0.3945	0.4939	0.4117
63 mo	0.489	0.5667	0.4786	0.5398	0.6774	0.7309	0.3712	0.5115	0.7435	0.7237	0.5627	0.4758	0.5065	0.5106	0.4157	0.5315	0.3551	0.54	0.3261	0.3021	0.2257	0.2626	0.1923	0.2552	0.2952	0.3784	0.0589	0.1341	0.1291	0.2265	0.3287	0.5304	0.4024	0.5116	0.4033	0.497	0.3674	0.4676	0.7993	0.5662	0.4112	0.5105	0.4015	0.4865	0.3802	0.4994	0.3867	0.4909	0.4086
64 mo	0.4866	0.5643	0.4764	0.5373	0.6774	0.7248	0.3712	0.5098	0.7336	0.7189	0.5589	0.4758	0.5065	0.5085	0.4157	0.5294	0.3551	0.5368	0.3043	0.3021	0.2257	0.2626	0.1923	0.2552	0.2938	0.3758	0.0574	0.1323	0.1275	0.2245	0.3287	0.5265	0.4006	0.5082	0.4015	0.4938	0.367	0.4649	0.7993	0.5646	0.4099	0.5064	0.3978	0.4813	0.3788	0.4962	0.3828	0.4885	0.4055
65 mo	0.4839	0.562	0.4723	0.5354	0.6618	0.7248	0.3689	0.5074	0.7336	0.7169	0.5589	0.4734	0.5024	0.5071	0.4082	0.5272	0.3429	0.5319	0.3043	0.3021	0.2257	0.2626	0.1923	0.2552	0.2919	0.3733	0.056	0.1308	0.1271	0.2226	0.3251	0.5225	0.3981	0.5051	0.399	0.4908	0.3646	0.4624	0.7993	0.5646	0.4079	0.5025	0.3903	0.4793	0.3781	0.4944	0.3789	0.4861	0.3982
66 mo	0.4815	0.5599	0.4692	0.5324	0.6463	0.7227	0.3644	0.5026	0.7336	0.7148	0.5589	0.4734	0.4962	0.5049	0.4082	0.5249	0.3429	0.5303	0.3043	0.296	0.2257	0.2558	0.1923	0.2552	0.2894	0.3711	0.056	0.1298	0.1263	0.2209	0.3142	0.5197	0.395	0.5021	0.3959	0.4879	0.3615	0.4597	0.7993	0.5629	0.4038	0.4993	0.3829	0.4768	0.3768	0.4904	0.3789	0.4803	0.3971
67 mo	0.4793	0.5577	0.4674	0.5306	0.6385	0.7227	0.3644	0.5007	0.7336	0.7127	0.5589	0.4734	0.4941	0.5027	0.4082	0.5225	0.3347	0.5268	0.3043	0.296	0.2257	0.2558	0.1923	0.2474	0.2875	0.369	0.0545	0.1298	0.1235	0.2196	0.307	0.5169	0.3927	0.4995	0.3937	0.4852	0.3587	0.4566	0.7993	0.5595	0.4018	0.4957	0.3792	0.4753	0.3741	0.4863	0.375	0.4769	0.3961
68 mo	0.4771	0.5556	0.4643	0.5283	0.6307	0.7205	0.3622	0.4982	0.727	0.7127	0.5589	0.4709	0.49	0.4988	0.4082	0.5225	0.3347	0.5268	0.3043	0.2894	0.2182	0.2523	0.1923	0.2395	0.2859	0.3666	0.0545	0.1293	0.1219	0.2178	0.307	0.5119	0.3906	0.4964	0.3916	0.4821	0.3567	0.4532	0.7993	0.5578	0.3977	0.4933	0.3792	0.4722	0.3713	0.4847	0.375	0.4708	0.394
69 mo	0.4749	0.5533	0.4607	0.5261	0.6307	0.7043	0.3599	0.4963	0.727	0.7127	0.5551	0.4709	0.4817	0.4964	0.4008	0.5225	0.3347	0.5268	0.3043	0.2894	0.2107	0.2523	0.1923	0.2395	0.2841	0.3644	0.0545	0.1277	0.1203	0.2162	0.307	0.5096	0.3882	0.4936	0.3895	0.4791	0.3551	0.4497	0.7993	0.5542	0.3943	0.4894	0.3755	0.4679	0.3707	0.482	0.3633	0.469	0.3919
70 mo	0.4726	0.5512	0.4562	0.5233	0.6307	0.7019	0.3599	0.4937	0.7237	0.7094	0.5474	0.4655	0.4755	0.4931	0.4008	0.52	0.3265	0.5268	0.3043	0.2819	0.1956	0.2487	0.1923	0.2395	0.2823	0.362	0.053	0.1261	0.1195	0.2142	0.307	0.5066	0.386	0.4907	0.3872	0.4764	0.3512	0.4471	0.7904	0.5523	0.3923	0.486	0.3755	0.4663	0.3679	0.48	0.3633	0.4672	0.3888
71 mo	0.4703	0.549	0.4539	0.522	0.6307	0.7019	0.3599	0.493	0.7204	0.7082	0.5397	0.4627	0.4734	0.4898	0.3934	0.52	0.3265	0.5268	0.3043	0.2819	0.1956	0.2487	0.1923	0.2395	0.281	0.36	0.0515	0.1249	0.1195	0.2126	0.3034	0.5043	0.3844	0.488	0.3862	0.4739	0.3504	0.445	0.7904	0.5503	0.3916	0.4823	0.3717	0.464	0.3666	0.4768	0.3633	0.4653	0.3878
72 mo	0.4681	0.5469	0.4521	0.5188	0.6307	0.697	0.3554	0.4923	0.7204	0.7033	0.5397	0.4598	0.4714	0.4837	0.3934	0.5174	0.3224	0.5228	0.3043	0.2819	0.1956	0.2487	0.1923	0.2395	0.2796	0.3577	0.0515	0.1238	0.1186	0.2112	0.3034	0.5011	0.3826	0.4851	0.3845	0.4708	0.3484	0.4426	0.7727	0.5483	0.3909	0.4784	0.3717	0.4593	0.3645	0.4746	0.3594	0.4634	0.3867
73 mo	0.4659	0.5448	0.449	0.516	0.6151	0.6944	0.3531	0.4902	0.7204	0.7021	0.5397	0.4509	0.4672	0.4811	0.3934	0.512	0.3143	0.5207	0.3043	0.2819	0.1956	0.2448	0.1923	0.2395	0.278	0.3558	0.0515	0.1232	0.1178	0.21	0.2998	0.4986	0.3803	0.4825	0.382	0.4684	0.3453	0.4392	0.7727	0.5462	0.3896	0.4775	0.3717	0.4576	0.3611	0.4709	0.3555	0.4614	0.3847
74 mo	0.4638	0.5428	0.445	0.5126	0.5918	0.6917	0.3531	0.4858	0.7172	0.697	0.5359	0.4478	0.461	0.4793	0.3934	0.512	0.3102	0.5166	0.3043	0.2819	0.1956	0.2409	0.1923	0.2309	0.2765	0.3536	0.0501	0.1226	0.117	0.2093	0.2962	0.4926	0.3784	0.4797	0.3801	0.4653	0.3437	0.4362	0.7727	0.5396	0.3882	0.4739	0.368	0.4551	0.3598	0.4675	0.3555	0.4593	0.3795
75 mo	0.4617	0.5407	0.4427	0.5101	0.5918	0.689	0.3508	0.4858	0.7139	0.6944	0.5283	0.4446	0.459	0.4774	0.3934	0.5035	0.3102	0.5123	0.3043	0.2819	0.1956	0.233	0.1923	0.2309	0.2751	0.3514	0.0501	0.1213	0.1162	0.208	0.2962	0.4909	0.3764	0.4766	0.378	0.4622	0.3433	0.4332	0.7727	0.5396	0.3848	0.4707	0.368	0.4533	0.3577	0.4632	0.3555	0.4572	0.3763
76 mo	0.4597	0.5387	0.4409	0.5081	0.5918	0.689	0.3486	0.4834	0.7106	0.6931	0.5244	0.4446	0.459	0.4765	0.3934	0.5006	0.3102	0.508	0.2826	0.2819	0.1956	0.2248	0.1923	0.2309	0.2737	0.3493	0.0501	0.12	0.115	0.2075	0.2926	0.4863	0.3746	0.4738	0.3764	0.4595	0.3413	0.4301	0.7727	0.5373	0.3841	0.4678	0.368	0.4513	0.355	0.4603	0.3516	0.4518	0.3753
77 mo	0.4574	0.5366	0.4396	0.5062	0.5918	0.686	0.3463	0.4834	0.7106	0.689	0.5244	0.4446	0.4569	0.4745	0.386	0.4946	0.3102	0.5057	0.2826	0.2819	0.1956	0.2248	0.1923	0.2309	0.2723	0.3472	0.0501	0.118	0.115	0.2073	0.2926	0.4844	0.3725	0.4709	0.3745	0.4567	0.3389	0.4273	0.7727	0.5349	0.3828	0.4646	0.368	0.45	0.353	0.457	0.3438	0.4518	0.3732
78 mo	0.4555	0.5344	0.4378	0.504	0.5918	0.6829	0.344	0.48	0.704	0.689	0.5244	0.4446	0.4569	0.4714	0.386	0.4946	0.3102	0.501	0.2826	0.2819	0.1881	0.2248	0.1923	0.2309	0.271	0.345	0.0501	0.1173	0.115	0.2051	0.2889	0.4823	0.3705	0.468	0.3727	0.4539	0.3377	0.4242	0.7727	0.5324	0.3808	0.4619	0.3643	0.4452	0.3523	0.4553	0.3438	0.4495	0.3722
79 mo	0.4538	0.5323	0.4364	0.5018	0.5918	0.6765	0.3418	0.4782	0.704	0.686	0.5206	0.4446	0.4569	0.4672	0.386	0.4946	0.3102	0.501	0.2826	0.2819	0.1806	0.2248	0.1923	0.2309	0.2696	0.3427	0.0501	0.1166	0.1142	0.2041	0.2853	0.4781	0.3691	0.4649	0.3712	0.4508	0.3362	0.4212	0.7638	0.5271	0.3794	0.4576	0.3643	0.4416	0.3509	0.4509	0.3438	0.4446	0.3711
80 mo	0.4518	0.5303	0.4342	0.4992	0.5918	0.6698	0.3373	0.4745	0.704	0.6844	0.5206	0.4446	0.4548	0.4661	0.386	0.4913	0.3061	0.4985	0.2826	0.2819	0.1731	0.2199	0.1923	0.2309	0.2682	0.3403	0.0501	0.1166	0.113	0.2011	0.2853	0.4748	0.3672	0.4619	0.3696	0.448	0.3346	0.4179	0.7638	0.5271	0.378	0.4536	0.3606	0.4394	0.3502	0.4491	0.3438	0.4396	0.3701
81 mo	0.4498	0.5282	0.431	0.4961	0.5762	0.6664	0.3373	0.4745	0.6974	0.6795	0.5167	0.4408	0.4528	0.4639	0.386	0.4878	0.302	0.488	0.2826	0.2819	0.1731	0.2147	0.1923	0.2309	0.2664	0.3383	0.0457	0.115	0.1114	0.1997	0.2781	0.4737	0.3652	0.4593	0.3675	0.4452	0.3326	0.4148	0.7638	0.5243	0.3774	0.4511	0.3606	0.4364	0.3475	0.4462	0.3398	0.4383	0.368
82 mo	0.4476	0.5261	0.4275	0.4933	0.5762	0.6664	0.3305	0.4734	0.6941	0.6795	0.509	0.4245	0.4486	0.4592	0.386	0.4842	0.302	0.488	0.2826	0.2819	0.1731	0.2092	0.1923	0.2309	0.2649	0.3361	0.0457	0.1134	0.1102	0.1991	0.2781	0.4642	0.3631	0.4565	0.3652	0.4427	0.3302	0.4125	0.7638	0.5243	0.374	0.4479	0.3569	0.4324	0.3455	0.4452	0.3359	0.4383	0.367
83 mo	0.4457	0.524	0.4239	0.4901	0.5762	0.6664	0.3259	0.4661	0.6941	0.6776	0.5013	0.4203	0.4486	0.4556	0.3785	0.4842	0.2939	0.488	0.2609	0.2819	0.1731	0.2092	0.1923	0.2309	0.2636	0.3341	0.0457	0.11	0.1102	0.1979	0.2745	0.463	0.3612	0.454	0.3634	0.4401	0.3278	0.4098	0.7638	0.5212	0.3733	0.4459	0.3569	0.4283	0.3428	0.4436	0.3359	0.4383	0.367
84 mo	0.4438	0.5221	0.4221	0.4893	0.5762	0.6664	0.3237	0.465	0.6941	0.6758	0.5013	0.4203	0.4445	0.4556	0.3785	0.4842	0.2898	0.4849	0.2609	0.2819	0.1731	0.2092	0.1923	0.2309	0.262	0.3325	0.0457	0.1091	0.109	0.1966	0.2745	0.463	0.3589	0.4518	0.3613	0.4378	0.3247	0.4075	0.7638	0.518	0.3699	0.444	0.3569	0.4249	0.3387	0.441	0.3359	0.4369	0.367
85 mo	0.442	0.5201	0.4194	0.4867	0.5762	0.6624	0.3214	0.465	0.6941	0.6738	0.4936	0.4203	0.4383	0.4517	0.3785	0.4842	0.2898	0.4817	0.2609	0.2716	0.1731	0.203	0.1923	0.2194	0.2607	0.3306	0.0457	0.1081	0.1086	0.194	0.2637	0.463	0.3573	0.4495	0.3594	0.4352	0.3227	0.4052	0.7638	0.518	0.3686	0.4402	0.3569	0.4231	0.3373	0.4387	0.3359	0.4354	0.366
86 mo	0.4401	0.5182	0.418	0.4837	0.5762	0.6582	0.3191	0.458	0.6941	0.6738	0.4936	0.4203	0.4383	0.4489	0.3785	0.4842	0.2857	0.4782	0.2391	0.2716	0.1731	0.203	0.1923	0.2194	0.2589	0.3288	0.0427	0.1081	0.1069	0.1937	0.2637	0.4601	0.3549	0.4468	0.3568	0.4328	0.3207	0.4031	0.7549	0.518	0.3672	0.4385	0.3494	0.4185	0.3346	0.4353	0.3359	0.4323	0.3639
87 mo	0.4385	0.5163	0.4167	0.4822	0.5762	0.6582	0.3169	0.4543	0.6941	0.6717	0.4897	0.4203	0.4362	0.4475	0.3785	0.4842	0.2857	0.4782	0.2391	0.2716	0.1731	0.203	0.1923	0.2194	0.2578	0.3271	0.0427	0.1071	0.1061	0.1913	0.2637	0.4571	0.3536	0.4449	0.3554	0.431	0.3199	0.4014	0.7549	0.5142	0.3659	0.4364	0.3457	0.4176	0.3346	0.4328	0.3359	0.4307	0.3618
88 mo	0.4368	0.5144	0.4149	0.4808	0.5762	0.6486	0.3169	0.453	0.6908	0.6717	0.4897	0.4203	0.4321	0.4475	0.3785	0.4842	0.2815	0.4782	0.2391	0.2596	0.1731	0.203	0.1923	0.2194	0.2564	0.3253	0.0412	0.1061	0.1053	0.1905	0.2637	0.4555	0.3517	0.4424	0.3536	0.4285	0.3179	0.3995	0.7549	0.5102	0.3652	0.4345	0.3383	0.4146	0.3319	0.4302	0.3359	0.4272	0.3587
89 mo	0.435	0.5123	0.4117	0.4781	0.5684	0.6436	0.3146	0.4504	0.6875	0.6717	0.4897	0.4203	0.428	0.4475	0.3785	0.474	0.2774	0.4701	0.2174	0.2469	0.1731	0.203	0.1923	0.2194	0.2551	0.3235	0.0412	0.1061	0.1045	0.1894	0.2637	0.4538	0.3498	0.4398	0.3517	0.426	0.316	0.3981	0.7549	0.5102	0.3618	0.4322	0.3383	0.4136	0.3305	0.4282	0.3359	0.4254	0.3566
90 mo	0.4332	0.5102	0.4077	0.4762	0.5606	0.638	0.3124	0.4504	0.681	0.6691	0.4859	0.4146	0.4238	0.4475	0.3785	0.4685	0.2733	0.4701	0.2174	0.2469	0.1731	0.203	0.1731	0.2052	0.2537	0.3214	0.0412	0.1061	0.1033	0.1874	0.2637	0.4502	0.3481	0.4371	0.3502	0.4234	0.3132	0.396	0.7549	0.5009	0.3598	0.4297	0.3346	0.4114	0.3285	0.4239	0.3359	0.4216	0.3545
91 mo	0.4314	0.5084	0.4059	0.4747	0.5606	0.638	0.3124	0.4459	0.681	0.6664	0.482	0.4146	0.4218	0.4475	0.3785	0.4685	0.265	0.4701	0.2174	0.2469	0.1731	0.203	0.1731	0.2052	0.2524	0.3195	0.0412	0.1061	0.1021	0.1865	0.2637	0.4502	0.3463	0.4343	0.3483	0.4201	0.3116	0.3929	0.7549	0.4907	0.3577	0.4278	0.3346	0.4067	0.3271	0.4193	0.3359	0.4175	0.3504
92 mo	0.4298	0.5065	0.4036	0.4734	0.5606	0.638	0.3101	0.4443	0.681	0.6664	0.4704	0.4146	0.4197	0.4475	0.3785	0.4622	0.265	0.4651	0.2174	0.2469	0.1731	0.203	0.1731	0.2052	0.2511	0.3178	0.0398	0.1036	0.1013	0.1865	0.2637	0.4482	0.3447	0.4321	0.3469	0.418	0.3112	0.3902	0.7549	0.4907	0.3564	0.425	0.3346	0.4029	0.3258	0.4177	0.332	0.4175	0.3493
93 mo	0.428	0.5047	0.4005	0.4717	0.545	0.638	0.3056	0.4443	0.681	0.6664	0.4666	0.3999	0.4155	0.4475	0.3785	0.4622	0.265	0.4651	0.2174	0.231	0.1731	0.1931	0.1731	0.2052	0.2502	0.3161	0.0398	0.1023	0.1009	0.1865	0.2637	0.4482	0.3433	0.4296	0.3456	0.4156	0.3096	0.389	0.7549	0.4907	0.3564	0.422	0.3346	0.3961	0.3237	0.4151	0.332	0.4175	0.3493
94 mo	0.4263	0.5025	0.3982	0.4693	0.545	0.638	0.3056	0.4371	0.681	0.6664	0.4627	0.3999	0.4155	0.4454	0.3711	0.4622	0.2567	0.4651	0.2174	0.231	0.1731	0.1931	0.1538	0.2052	0.2489	0.314	0.0398	0.101	0.1005	0.1839	0.2637	0.4458	0.3419	0.427	0.3443	0.413	0.3084	0.3869	0.7549	0.4907	0.355	0.4197	0.3309	0.3946	0.3224	0.4094	0.332	0.4175	0.3472
95 mo	0.4247	0.5006	0.396	0.4672	0.545	0.6303	0.3033	0.4351	0.6777	0.663	0.4627	0.3999	0.4135	0.4454	0.3711	0.4622	0.2526	0.4651	0.2174	0.231	0.1655	0.1931	0.1538	0.1894	0.2475	0.3122	0.0398	0.0996	0.0997	0.1822	0.2637	0.4432	0.34	0.4246	0.3423	0.4108	0.3057	0.3862	0.7549	0.477	0.3509	0.4152	0.3309	0.393	0.3217	0.4084	0.332	0.4146	0.3462
96 mo	0.423	0.4988	0.3938	0.465	0.5295	0.6303	0.3033	0.4309	0.6777	0.6556	0.4589	0.3999	0.4135	0.4454	0.3711	0.4622	0.2484	0.4651	0.2174	0.231	0.158	0.1931	0.1538	0.1894	0.2465	0.3102	0.0398	0.0996	0.0993	0.1816	0.2637	0.4432	0.3386	0.4216	0.3408	0.4078	0.3049	0.3822	0.7549	0.4696	0.3496	0.4131	0.3309	0.393	0.3203	0.404	0.3242	0.4116	0.3451
97 mo	0.4213	0.4967	0.3911	0.462	0.5139	0.6216	0.301	0.4263	0.6777	0.6556	0.4589	0.3999	0.4093	0.4426	0.3711	0.453	0.2443	0.4651	0.2174	0.231	0.158	0.1931	0.1538	0.1894	0.2452	0.3082	0.0383	0.0996	0.0981	0.1816	0.2601	0.4432	0.3369	0.4186	0.339	0.4047	0.3029	0.3779	0.7549	0.4534	0.3476	0.4114	0.3309	0.393	0.3183	0.4016	0.3242	0.4083	0.3441
98 mo	0.4196	0.4948	0.3893	0.4613	0.5139	0.6216	0.301	0.4263	0.6777	0.6513	0.455	0.3999	0.4073	0.4426	0.3711	0.453	0.236	0.4651	0.2174	0.231	0.158	0.1931	0.1538	0.1894	0.2437	0.3067	0.0368	0.0996	0.0965	0.1816	0.2564	0.4432	0.3354	0.4165	0.3372	0.4028	0.3017	0.3762	0.746	0.4534	0.3442	0.4101	0.3309	0.3888	0.3183	0.4003	0.3203	0.4083	0.3441
99 mo	0.418	0.4928	0.3866	0.4591	0.5139	0.6114	0.301	0.4236	0.6744	0.6464	0.4512	0.3999	0.4011	0.4426	0.3711	0.453	0.2319	0.4651	0.2174	0.231	0.158	0.1931	0.1538	0.1894	0.2425	0.3043	0.0368	0.0996	0.096	0.1807	0.2564	0.4396	0.3338	0.4132	0.3356	0.3991	0.2993	0.3729	0.746	0.4534	0.3428	0.4058	0.316	0.3864	0.3176	0.3961	0.3203	0.4042	0.3441
100 mo	0.4164	0.4908	0.3852	0.4591	0.5139	0.6114	0.2988	0.4236	0.6678	0.6464	0.4512	0.3999	0.4011	0.4426	0.3711	0.453	0.2319	0.4651	0.2174	0.231	0.158	0.1931	0.1538	0.1894	0.2411	0.3025	0.0368	0.0971	0.094	0.1798	0.2528	0.4311	0.3322	0.411	0.3342	0.3975	0.2977	0.3713	0.746	0.4429	0.3401	0.4042	0.316	0.3864	0.3156	0.3929	0.3164	0.4042	0.3441
101 mo	0.4148	0.489	0.3848	0.4573	0.5139	0.5975	0.2988	0.4236	0.6678	0.6464	0.4512	0.3845	0.399	0.4426	0.3711	0.453	0.2319	0.4651	0.2174	0.231	0.158	0.1931	0.1538	0.1894	0.2398	0.3009	0.0368	0.0971	0.094	0.1798	0.2528	0.4311	0.3302	0.4088	0.3321	0.3955	0.2962	0.3713	0.746	0.4429	0.3394	0.3997	0.3123	0.3804	0.3135	0.391	0.3086	0.4042	0.341
102 mo	0.4131	0.4871	0.383	0.4562	0.5139	0.5975	0.2965	0.4197	0.6645	0.6464	0.4512	0.3845	0.399	0.4426	0.3637	0.453	0.2319	0.4651	0.2174	0.231	0.1505	0.1931	0.1538	0.1894	0.2382	0.2993	0.0368	0.0971	0.0924	0.1798	0.2528	0.4311	0.3282	0.4062	0.3302	0.3923	0.2954	0.3673	0.746	0.4429	0.3367	0.3945	0.3086	0.3738	0.3122	0.3889	0.3086	0.3925	0.3358
103 mo	0.4114	0.4851	0.3816	0.455	0.5139	0.5975	0.2965	0.4197	0.6645	0.6464	0.4512	0.3845	0.3969	0.4372	0.3637	0.453	0.2236	0.4651	0.2174	0.231	0.1505	0.1931	0.1538	0.1894	0.2371	0.2973	0.0368	0.0971	0.0916	0.1798	0.2528	0.4311	0.3268	0.4033	0.3284	0.3899	0.293	0.3649	0.746	0.4429	0.3333	0.3884	0.3086	0.3738	0.3101	0.3837	0.3086	0.3925	0.3347
104 mo	0.41	0.4834	0.3807	0.4534	0.5139	0.5975	0.2942	0.4137	0.6645	0.6464	0.4512	0.3845	0.3949	0.4372	0.3637	0.453	0.2236	0.4651	0.2174	0.231	0.1505	0.1931	0.1538	0.1894	0.2357	0.2955	0.0353	0.0971	0.0916	0.1781	0.2528	0.4311	0.325	0.4008	0.3265	0.387	0.2918	0.3621	0.746	0.4429	0.3299	0.3839	0.3048	0.3738	0.3088	0.3802	0.3086	0.3925	0.3326
105 mo	0.4084	0.4815	0.3776	0.4495	0.5139	0.5975	0.2942	0.4137	0.6612	0.6464	0.4435	0.3845	0.3907	0.429	0.3637	0.453	0.2194	0.4435	0.2174	0.231	0.1505	0.1931	0.1346	0.1894	0.2347	0.2939	0.0353	0.0971	0.0908	0.1781	0.2528	0.4311	0.3236	0.3983	0.3252	0.384	0.2906	0.356	0.7372	0.4429	0.3286	0.3839	0.3048	0.3676	0.306	0.3802	0.3047	0.3925	0.3316
106 mo	0.4068	0.4794	0.3762	0.447	0.5139	0.5975	0.2942	0.4137	0.6579	0.6464	0.4396	0.3845	0.3887	0.429	0.3637	0.4195	0.2194	0.4435	0.2174	0.231	0.1505	0.1931	0.1346	0.1894	0.2336	0.2919	0.0353	0.0971	0.09	0.1781	0.2528	0.4311	0.3223	0.3954	0.3239	0.3821	0.2882	0.3543	0.7372	0.4429	0.3279	0.3811	0.3011	0.3676	0.3047	0.373	0.3047	0.3925	0.3316
107 mo	0.4054	0.477	0.3744	0.447	0.5139	0.5975	0.2942	0.4137	0.6579	0.6464	0.4357	0.3845	0.3825	0.429	0.3637	0.4195	0.2194	0.4435	0.2174	0.231	0.1505	0.1931	0.1346	0.1894	0.2322	0.2897	0.0353	0.0971	0.0896	0.1781	0.2528	0.4311	0.3204	0.3924	0.3222	0.3789	0.2874	0.3513	0.7372	0.4429	0.3252	0.3811	0.3011	0.3676	0.304	0.3486	0.3047	0.3707	0.3295
108 mo	0.4038	0.473	0.3722	+	0.5139	+	0.2942	+	0.6546	+	0.4319	+	0.3804	+	0.3563	+	0.2153	+	0.2174	+	0.1505	+	0.1346	+	0.231	0.2853	0.0353	+	0.0888	+	0.2492	0.3592	0.3187	0.3888	0.3203	0.3742	0.2843	+	0.7372	+	0.3232	0.3675	0.3011	+	0.3033	+	0.3008	+	0.3295
109 mo	0.4024	+	0.369	+	0.5139	+	0.2897	+	0.6481	+	0.4319	+	0.3783	+	0.3489	+	0.2153	+	0.2174	+	0.143	+	0.1346	+	0.2298	+	0.0353	+	0.088	+	0.2492	+	0.317	+	0.3185	+	0.2823	+	0.7372	+	0.3205	+	0.3011	+	0.3013	+	0.3008	+	0.3295
110 mo	0.4007	+	0.3686	+	0.5139	+	0.2897	+	0.6481	+	0.4319	+	0.3783	+	0.3489	+	0.2153	+	0.2174	+	0.1354	+	0.1346	+	0.2285	+	0.0353	+	0.0876	+	0.2492	+	0.3152	+	0.3166	+	0.2815	+	0.7372	+	0.3164	+	0.2974	+	0.2992	+	0.3008	+	0.3264
111 mo	0.3989	+	0.3672	+	0.5139	+	0.2852	+	0.6481	+	0.4319	+	0.3783	+	0.3489	+	0.2153	+	0.2174	+	0.1279	+	0.1346	+	0.2272	+	0.0338	+	0.0868	+	0.2492	+	0.3135	+	0.3149	+	0.2787	+	0.7372	+	0.315	+	0.2974	+	0.2979	+	0.3008	+	0.3243
112 mo	0.3975	+	0.3668	+	0.5061	+	0.2852	+	0.6481	+	0.4319	+	0.3783	+	0.3489	+	0.2153	+	0.2174	+	0.1279	+	0.1346	+	0.2261	+	0.0338	+	0.086	+	0.242	+	0.312	+	0.3135	+	0.2783	+	0.7372	+	0.313	+	0.2974	+	0.2951	+	0.3008	+	0.3232
113 mo	0.3959	+	0.3632	+	0.4983	+	0.2852	+	0.6448	+	0.428	+	0.3742	+	0.334	+	0.2112	+	0.2174	+	0.1279	+	0.1346	+	0.2252	+	0.0323	+	0.0856	+	0.242	+	0.3109	+	0.3122	+	0.2763	+	0.7372	+	0.311	+	0.2974	+	0.2944	+	0.293	+	0.3222
114 mo	0.3943	+	0.3614	+	0.4983	+	0.2852	+	0.6448	+	0.4242	+	0.3701	+	0.334	+	0.207	+	0.2174	+	0.1279	+	0.1346	+	0.224	+	0.0323	+	0.0852	+	0.242	+	0.3091	+	0.3109	+	0.2751	+	0.7372	+	0.3083	+	0.2974	+	0.2917	+	0.293	+	0.3212
115 mo	0.3929	+	0.3582	+	0.4983	+	0.2829	+	0.6415	+	0.4203	+	0.3659	+	0.334	+	0.2029	+	0.2174	+	0.1279	+	0.1154	+	0.2228	+	0.0323	+	0.0847	+	0.2384	+	0.3074	+	0.3091	+	0.274	+	0.7372	+	0.3062	+	0.2974	+	0.2904	+	0.293	+	0.3191
116 mo	0.3913	+	0.3569	+	0.4983	+	0.2829	+	0.6382	+	0.4165	+	0.3659	+	0.334	+	0.1987	+	0.2174	+	0.1279	+	0.1154	+	0.2217	+	0.0323	+	0.0847	+	0.2384	+	0.3057	+	0.3075	+	0.2736	+	0.7372	+	0.3042	+	0.2974	+	0.2869	+	0.293	+	0.3191
117 mo	0.3898	+	0.3533	+	0.4828	+	0.2829	+	0.6316	+	0.4126	+	0.3639	+	0.334	+	0.1946	+	0.2174	+	0.1204	+	0.1154	+	0.2208	+	0.0323	+	0.0843	+	0.2384	+	0.3045	+	0.3061	+	0.2724	+	0.7372	+	0.3028	+	0.2974	+	0.2842	+	0.293	+	0.3191
118 mo	0.3883	+	0.352	+	0.475	+	0.2829	+	0.6316	+	0.4087	+	0.3618	+	0.334	+	0.1946	+	0.2174	+	0.1204	+	0.1154	+	0.2198	+	0.0323	+	0.0835	+	0.2348	+	0.3032	+	0.3048	+	0.2704	+	0.7372	+	0.3028	+	0.2974	+	0.2829	+	0.293	+	0.3191
119 mo	0.387	+	0.3506	+	0.475	+	0.2784	+	0.6316	+	0.4087	+	0.3618	+	0.334	+	0.1946	+	0.2174	+	0.1129	+	0.1154	+	0.2187	+	0.0307	+	0.0827	+	0.2312	+	0.3019	+	0.3035	+	0.2688	+	0.7372	+	0.3015	+	0.2974	+	0.2822	+	0.2891	+	0.3159
120 mo	0.3856	+	0.3493	+	0.4672	+	0.2761	+	0.6316	+	0.4087	+	0.3597	+	0.334	+	0.1946	+	0.2174	+	0.1129	+	0.1154	+	0.2175	+	0.0307	+	0.0823	+	0.2312	+	0.3002	+	0.3019	+	0.268	+	0.7372	+	0.3001	+	0.2974	+	0.2808	+	0.2891	+	0.3149
121 mo	0.384	+	0.3475	+	0.4672	+	0.2716	+	0.6316	+	0.4049	+	0.3577	+	0.334	+	0.1946	+	0.2174	+	0.1129	+	0.1154	+	0.2164	+	0.0292	+	0.0823	+	0.2312	+	0.2988	+	0.3005	+	0.2672	+	0.7372	+	0.2988	+	0.2937	+	0.2801	+	0.2852	+	0.3149
122 mo	0.3825	+	0.3461	+	0.4672	+	0.2693	+	0.6283	+	0.401	+	0.3577	+	0.334	+	0.1946	+	0.2174	+	0.1129	+	0.1154	+	0.2151	+	0.0292	+	0.0811	+	0.2312	+	0.2971	+	0.2985	+	0.2668	+	0.7372	+	0.296	+	0.29	+	0.2774	+	0.2852	+	0.3139
123 mo	0.3812	+	0.3452	+	0.4594	+	0.267	+	0.6283	+	0.401	+	0.3577	+	0.334	+	0.1946	+	0.2174	+	0.1129	+	0.1154	+	0.2141	+	0.0292	+	0.0803	+	0.2312	+	0.2958	+	0.2972	+	0.2656	+	0.7372	+	0.2954	+	0.29	+	0.274	+	0.2852	+	0.3097
124 mo	0.3798	+	0.3434	+	0.4594	+	0.2624	+	0.625	+	0.401	+	0.3556	+	0.334	+	0.1946	+	0.2174	+	0.1129	+	0.1154	+	0.2129	+	0.0292	+	0.0795	+	0.2312	+	0.2941	+	0.2958	+	0.2644	+	0.7372	+	0.294	+	0.29	+	0.2726	+	0.2852	+	0.3087
125 mo	0.3783	+	0.3411	+	0.4516	+	0.2624	+	0.625	+	0.401	+	0.3515	+	0.334	+	0.1946	+	0.2174	+	0.0978	+	0.1154	+	0.2117	+	0.0292	+	0.0795	+	0.2312	+	0.2923	+	0.2937	+	0.2605	+	0.7372	+	0.2926	+	0.29	+	0.2706	+	0.2852	+	0.3076
126 mo	0.3767	+	0.3375	+	0.4438	+	0.2601	+	0.6217	+	0.3972	+	0.3453	+	0.334	+	0.1905	+	0.2174	+	0.0978	+	0.1154	+	0.2106	+	0.0292	+	0.0783	+	0.2312	+	0.2908	+	0.2923	+	0.2585	+	0.7372	+	0.2913	+	0.29	+	0.2685	+	0.2852	+	0.3076
127 mo	0.3751	+	0.3348	+	0.4438	+	0.2601	+	0.6183	+	0.3856	+	0.3453	+	0.334	+	0.1905	+	0.2174	+	0.0828	+	0.1154	+	0.2092	+	0.0292	+	0.0779	+	0.2275	+	0.289	+	0.2906	+	0.2573	+	0.7372	+	0.2906	+	0.2862	+	0.2679	+	0.2813	+	0.3066
128 mo	0.3739	+	0.333	+	0.4438	+	0.2601	+	0.615	+	0.3856	+	0.3432	+	0.334	+	0.1905	+	0.1957	+	0.0752	+	0.1154	+	0.2081	+	0.0292	+	0.0775	+	0.2275	+	0.2874	+	0.2891	+	0.2561	+	0.7372	+	0.2886	+	0.2825	+	0.2665	+	0.2813	+	0.3066
129 mo	0.3726	+	0.3307	+	0.4438	+	0.2578	+	0.6117	+	0.3779	+	0.3411	+	0.334	+	0.1905	+	0.1957	+	0.0752	+	0.1154	+	0.207	+	0.0292	+	0.0775	+	0.2239	+	0.2858	+	0.2871	+	0.2533	+	0.7372	+	0.2845	+	0.2751	+	0.2651	+	0.2813	+	0.3045
130 mo	0.3712	+	0.3285	+	0.4438	+	0.2578	+	0.605	+	0.3779	+	0.337	+	0.334	+	0.1863	+	0.1957	+	0.0752	+	0.1154	+	0.2061	+	0.0292	+	0.0771	+	0.2203	+	0.2846	+	0.2859	+	0.2517	+	0.7372	+	0.2831	+	0.2751	+	0.2624	+	0.2813	+	0.3045
131 mo	0.37	+	0.3276	+	0.4283	+	0.2578	+	0.605	+	0.3779	+	0.337	+	0.334	+	0.1863	+	0.1957	+	0.0752	+	0.1154	+	0.2055	+	0.0292	+	0.0771	+	0.2167	+	0.2839	+	0.2853	+	0.2509	+	0.7372	+	0.2831	+	0.2751	+	0.2624	+	0.2813	+	0.3045
132 mo	0.3684	+	0.3262	+	0.4127	+	0.2578	+	0.605	+	0.3779	+	0.3349	+	0.334	+	0.1863	+	0.1957	+	0.0752	+	0.1154	+	0.2046	+	0.0292	+	0.0763	+	0.2167	+	0.2825	+	0.2841	+	0.2493	+	0.7372	+	0.2804	+	0.2751	+	0.2617	+	0.2773	+	0.3034
133 mo	0.367	+	0.3249	+	0.4127	+	0.2578	+	0.605	+	0.374	+	0.3308	+	0.334	+	0.1863	+	0.1957	+	0.0752	+	0.1154	+	0.2034	+	0.0292	+	0.0759	+	0.2095	+	0.2811	+	0.2828	+	0.2462	+	0.7372	+	0.2804	+	0.2751	+	0.2597	+	0.2734	+	0.3034
134 mo	0.3657	+	0.3235	+	0.4127	+	0.2578	+	0.6017	+	0.3702	+	0.3287	+	0.334	+	0.1863	+	0.1957	+	0.0752	+	0.1154	+	0.2026	+	0.0292	+	0.0759	+	0.2095	+	0.2799	+	0.2819	+	0.245	+	0.7282	+	0.2797	+	0.2751	+	0.259	+	0.2695	+	0.3034
135 mo	0.3642	+	0.3203	+	0.4127	+	0.2578	+	0.595	+	0.3663	+	0.3246	+	0.334	+	0.178	+	0.1957	+	0.0752	+	0.1154	+	0.2012	+	0.0292	+	0.0751	+	0.2095	+	0.2781	+	0.2801	+	0.2434	+	0.7282	+	0.2763	+	0.2751	+	0.2549	+	0.2695	+	0.3003
136 mo	0.3628	+	0.319	+	0.4049	+	0.2578	+	0.595	+	0.3663	+	0.3204	+	0.334	+	0.178	+	0.1957	+	0.0752	+	0.1154	+	0.2002	+	0.0292	+	0.0747	+	0.2095	+	0.2767	+	0.2786	+	0.2426	+	0.7282	+	0.2736	+	0.2751	+	0.2549	+	0.2617	+	0.2982
137 mo	0.3616	+	0.3172	+	0.3971	+	0.2578	+	0.595	+	0.3663	+	0.3142	+	0.334	+	0.178	+	0.1957	+	0.0752	+	0.1154	+	0.1992	+	0.0292	+	0.0747	+	0.2095	+	0.2753	+	0.2772	+	0.2402	+	0.7282	+	0.2729	+	0.2714	+	0.2542	+	0.2617	+	0.2972
138 mo	0.3601	+	0.3149	+	0.3971	+	0.2555	+	0.595	+	0.3586	+	0.3122	+	0.3266	+	0.178	+	0.1957	+	0.0752	+	0.1154	+	0.1983	+	0.0292	+	0.0739	+	0.2059	+	0.2741	+	0.2761	+	0.2394	+	0.7282	+	0.2729	+	0.2677	+	0.2495	+	0.2617	+	0.2972
139 mo	0.3587	+	0.314	+	0.3971	+	0.2555	+	0.595	+	0.3548	+	0.3101	+	0.3266	+	0.178	+	0.1957	+	0.0752	+	0.1154	+	0.1976	+	0.0292	+	0.0739	+	0.2059	+	0.2732	+	0.2752	+	0.2382	+	0.7282	+	0.2722	+	0.2677	+	0.2488	+	0.2617	+	0.2951
140 mo	0.3574	+	0.3117	+	0.3971	+	0.2532	+	0.595	+	0.3509	+	0.306	+	0.3266	+	0.178	+	0.1739	+	0.0752	+	0.1154	+	0.1968	+	0.0292	+	0.0739	+	0.2059	+	0.2719	+	0.2738	+	0.237	+	0.7282	+	0.2702	+	0.2602	+	0.2488	+	0.25	+	0.292
141 mo	0.3559	+	0.309	+	0.3971	+	0.2509	+	0.5916	+	0.3509	+	0.2998	+	0.3192	+	0.178	+	0.1739	+	0.0752	+	0.1154	+	0.1957	+	0.0292	+	0.0734	+	0.2023	+	0.2704	+	0.2724	+	0.2354	+	0.7282	+	0.2688	+	0.2565	+	0.2481	+	0.2461	+	0.2909
142 mo	0.3547	+	0.3072	+	0.3815	+	0.2486	+	0.5916	+	0.347	+	0.2998	+	0.3192	+	0.178	+	0.1739	+	0.0752	+	0.1154	+	0.1944	+	0.0277	+	0.0726	+	0.2023	+	0.2687	+	0.2706	+	0.2338	+	0.7282	+	0.2654	+	0.2528	+	0.2461	+	0.2461	+	0.2899
143 mo	0.3534	+	0.3063	+	0.3815	+	0.2486	+	0.5916	+	0.3432	+	0.2998	+	0.3192	+	0.1739	+	0.1739	+	0.0752	+	0.1154	+	0.1935	+	0.0277	+	0.0718	+	0.2023	+	0.2674	+	0.2689	+	0.2318	+	0.7282	+	0.2654	+	0.2528	+	0.2454	+	0.2461	+	0.2888
144 mo	0.352	+	0.3059	+	0.3815	+	0.2486	+	0.5916	+	0.3432	+	0.2998	+	0.3117	+	0.1739	+	0.1739	+	0.0752	+	0.1154	+	0.1925	+	0.0277	+	0.0714	+	0.2023	+	0.266	+	0.2675	+	0.2298	+	0.7282	+	0.2654	+	0.2528	+	0.244	+	0.2344	+	0.2878
145 mo	0.3508	+	0.3049	+	0.3815	+	0.2463	+	0.5916	+	0.3432	+	0.2977	+	0.3117	+	0.1739	+	0.1739	+	0.0752	+	0.1154	+	0.1915	+	0.0277	+	0.071	+	0.2023	+	0.2646	+	0.266	+	0.229	+	0.7282	+	0.2641	+	0.2528	+	0.2426	+	0.2344	+	0.2826
146 mo	0.3495	+	0.3027	+	0.3815	+	0.2463	+	0.5883	+	0.3393	+	0.2977	+	0.3043	+	0.1739	+	0.1739	+	0.0602	+	0.1154	+	0.1906	+	0.0261	+	0.0706	+	0.1987	+	0.2636	+	0.2649	+	0.2275	+	0.7282	+	0.2634	+	0.2528	+	0.2426	+	0.2305	+	0.2805
147 mo	0.3481	+	0.3013	+	0.3737	+	0.2463	+	0.5883	+	0.3393	+	0.2956	+	0.3043	+	0.1698	+	0.1739	+	0.0602	+	0.1154	+	0.1896	+	0.0261	+	0.0702	+	0.1987	+	0.2622	+	0.2632	+	0.2247	+	0.7282	+	0.26	+	0.2528	+	0.2406	+	0.2305	+	0.2805
148 mo	0.3469	+	0.2991	+	0.3737	+	0.244	+	0.5883	+	0.3355	+	0.2936	+	0.3043	+	0.1698	+	0.1522	+	0.0527	+	0.1154	+	0.1885	+	0.0261	+	0.0694	+	0.1987	+	0.2607	+	0.2615	+	0.2239	+	0.7282	+	0.258	+	0.2528	+	0.2392	+	0.2266	+	0.2774
149 mo	0.3456	+	0.2977	+	0.3737	+	0.2417	+	0.5883	+	0.3355	+	0.2915	+	0.3043	+	0.1698	+	0.1522	+	0.0451	+	0.1154	+	0.1875	+	0.0246	+	0.0694	+	0.195	+	0.2593	+	0.2602	+	0.2231	+	0.7282	+	0.2559	+	0.2528	+	0.2365	+	0.2266	+	0.2774
150 mo	0.3444	+	0.2964	+	0.3737	+	0.2417	+	0.5883	+	0.3278	+	0.2894	+	0.3043	+	0.1698	+	0.1522	+	0.0451	+	0.1154	+	0.1864	+	0.0246	+	0.069	+	0.1878	+	0.258	+	0.2589	+	0.2211	+	0.7282	+	0.2545	+	0.2528	+	0.2365	+	0.2227	+	0.2763
151 mo	0.3432	+	0.295	+	0.3737	+	0.2417	+	0.585	+	0.3278	+	0.2874	+	0.3043	+	0.1656	+	0.1522	+	0.0451	+	0.1154	+	0.1853	+	0.0246	+	0.0682	+	0.1842	+	0.2565	+	0.2574	+	0.2187	+	0.7282	+	0.2532	+	0.249	+	0.2358	+	0.2227	+	0.2763
152 mo	0.3418	+	0.2936	+	0.3737	+	0.2417	+	0.585	+	0.3278	+	0.2832	+	0.2969	+	0.1656	+	0.1522	+	0.0451	+	0.1154	+	0.184	+	0.0246	+	0.067	+	0.1842	+	0.2548	+	0.2558	+	0.2171	+	0.7282	+	0.2484	+	0.249	+	0.2358	+	0.2227	+	0.2753
153 mo	0.3406	+	0.2918	+	0.366	+	0.2394	+	0.5783	+	0.3278	+	0.2832	+	0.2969	+	0.1656	+	0.1522	+	0.0451	+	0.1154	+	0.1834	+	0.0246	+	0.067	+	0.1842	+	0.2538	+	0.2549	+	0.2163	+	0.7282	+	0.2471	+	0.2415	+	0.2351	+	0.2227	+	0.2753
154 mo	0.3395	+	0.2891	+	0.366	+	0.2394	+	0.5716	+	0.3201	+	0.2791	+	0.2969	+	0.1656	+	0.1522	+	0.0451	+	0.1154	+	0.1825	+	0.0246	+	0.0666	+	0.1842	+	0.2524	+	0.2535	+	0.2159	+	0.7282	+	0.2457	+	0.2415	+	0.2331	+	0.2227	+	0.2742
155 mo	0.3383	+	0.2878	+	0.366	+	0.2394	+	0.5682	+	0.3201	+	0.2791	+	0.2969	+	0.1615	+	0.1522	+	0.0451	+	0.0962	+	0.1817	+	0.0246	+	0.0666	+	0.1842	+	0.2513	+	0.2524	+	0.2159	+	0.7282	+	0.243	+	0.2415	+	0.231	+	0.2227	+	0.2742
156 mo	0.337	+	0.2873	+	0.366	+	0.2394	+	0.5682	+	0.3162	+	0.2791	+	0.2969	+	0.1615	+	0.1522	+	0.0451	+	0.0962	+	0.1806	+	0.0246	+	0.0653	+	0.1842	+	0.25	+	0.251	+	0.2151	+	0.7282	+	0.243	+	0.2377	+	0.229	+	0.2227	+	0.2721
157 mo	0.3358	+	0.2864	+	0.366	+	0.2371	+	0.5682	+	0.3162	+	0.277	+	0.2969	+	0.1615	+	0.1522	+	0.0451	+	0.0962	+	0.1796	+	0.0246	+	0.0653	+	0.1806	+	0.2485	+	0.2493	+	0.2127	+	0.7282	+	0.2409	+	0.2339	+	0.2276	+	0.2227	+	0.2711
158 mo	0.3345	+	0.2859	+	0.366	+	0.2371	+	0.5649	+	0.3162	+	0.277	+	0.2969	+	0.1615	+	0.1522	+	0.0451	+	0.0962	+	0.1786	+	0.0246	+	0.0645	+	0.1806	+	0.2471	+	0.2479	+	0.2115	+	0.7192	+	0.2403	+	0.2339	+	0.2235	+	0.2227	+	0.27
159 mo	0.3332	+	0.2837	+	0.366	+	0.2348	+	0.5616	+	0.3123	+	0.275	+	0.2895	+	0.1615	+	0.1522	+	0.0451	+	0.0962	+	0.1777	+	0.0246	+	0.0641	+	0.1806	+	0.2459	+	0.2464	+	0.2095	+	0.7192	+	0.2382	+	0.2339	+	0.2208	+	0.2227	+	0.27
160 mo	0.3321	+	0.2828	+	0.366	+	0.2348	+	0.5616	+	0.3123	+	0.2729	+	0.2895	+	0.1573	+	0.1522	+	0.0451	+	0.0962	+	0.1766	+	0.0246	+	0.0633	+	0.1806	+	0.2444	+	0.2447	+	0.2083	+	0.7192	+	0.2348	+	0.2339	+	0.2181	+	0.2227	+	0.268
161 mo	0.3308	+	0.2796	+	0.3582	+	0.2325	+	0.5549	+	0.3085	+	0.2708	+	0.282	+	0.1573	+	0.1522	+	0.0451	+	0.0962	+	0.1755	+	0.0246	+	0.0633	+	0.1806	+	0.2427	+	0.2428	+	0.2075	+	0.7192	+	0.2328	+	0.2302	+	0.2153	+	0.2227	+	0.268
162 mo	0.3295	+	0.2787	+	0.3582	+	0.2302	+	0.5549	+	0.3046	+	0.2708	+	0.282	+	0.1573	+	0.1522	+	0.0451	+	0.0962	+	0.1743	+	0.0246	+	0.0629	+	0.1806	+	0.2411	+	0.2413	+	0.2051	+	0.7192	+	0.2307	+	0.2264	+	0.214	+	0.2227	+	0.2669
163 mo	0.3282	+	0.2769	+	0.3426	+	0.2278	+	0.5549	+	0.3046	+	0.2708	+	0.282	+	0.1532	+	0.1522	+	0.0451	+	0.0962	+	0.1732	+	0.0246	+	0.0621	+	0.1806	+	0.2395	+	0.2394	+	0.2039	+	0.7192	+	0.2266	+	0.2188	+	0.2119	+	0.2227	+	0.2659
164 mo	0.327	+	0.2755	+	0.3426	+	0.2232	+	0.5549	+	0.3046	+	0.2688	+	0.282	+	0.1532	+	0.1522	+	0.0451	+	0.0962	+	0.1723	+	0.0246	+	0.0617	+	0.1806	+	0.2382	+	0.238	+	0.2023	+	0.7192	+	0.226	+	0.2188	+	0.2105	+	0.2188	+	0.2648
165 mo	0.3261	+	0.2755	+	0.3426	+	0.2232	+	0.5549	+	0.3046	+	0.2688	+	0.282	+	0.1532	+	0.1522	+	0.0451	+	0.0962	+	0.1714	+	0.0246	+	0.0609	+	0.1806	+	0.2372	+	0.237	+	0.2007	+	0.7192	+	0.2253	+	0.2188	+	0.2105	+	0.2188	+	0.2627
166 mo	0.3249	+	0.2751	+	0.3426	+	0.2232	+	0.5549	+	0.3046	+	0.2688	+	0.2746	+	0.1532	+	0.1522	+	0.0451	+	0.0962	+	0.1706	+	0.0246	+	0.0605	+	0.1806	+	0.2359	+	0.2355	+	0.1991	+	0.7102	+	0.2225	+	0.2188	+	0.2085	+	0.2188	+	0.2627
167 mo	0.3237	+	0.2728	+	0.3426	+	0.2232	+	0.5549	+	0.3046	+	0.2605	+	0.2746	+	0.1532	+	0.1304	+	0.0451	+	0.0962	+	0.17	+	0.0246	+	0.0601	+	0.1806	+	0.235	+	0.2346	+	0.1975	+	0.7102	+	0.2225	+	0.2151	+	0.2078	+	0.2188	+	0.2617
168 mo	0.3226	+	0.2724	+	0.3426	+	0.2232	+	0.5515	+	0.3046	+	0.2605	+	0.2746	+	0.1532	+	0.1304	+	0.0451	+	0.0962	+	0.1688	+	0.0246	+	0.0597	+	0.177	+	0.2333	+	0.2326	+	0.1951	+	0.7012	+	0.2191	+	0.2113	+	0.2071	+	0.2188	+	0.2575
169 mo	0.3215	+	0.2719	+	0.3426	+	0.2232	+	0.5515	+	0.3046	+	0.2584	+	0.2746	+	0.1532	+	0.1304	+	0.0451	+	0.0962	+	0.1677	+	0.0246	+	0.0597	+	0.177	+	0.2318	+	0.2311	+	0.1935	+	0.7012	+	0.2164	+	0.2113	+	0.2064	+	0.2188	+	0.2564
170 mo	0.3204	+	0.2701	+	0.3348	+	0.2232	+	0.5515	+	0.2931	+	0.2584	+	0.2746	+	0.1532	+	0.1304	+	0.0451	+	0.0962	+	0.1668	+	0.0246	+	0.0597	+	0.177	+	0.2306	+	0.2299	+	0.1927	+	0.6922	+	0.2157	+	0.2113	+	0.2044	+	0.2188	+	0.2543
171 mo	0.3191	+	0.2683	+	0.3348	+	0.2209	+	0.5482	+	0.2892	+	0.2564	+	0.2746	+	0.1532	+	0.1304	+	0.0451	+	0.0962	+	0.1656	+	0.0246	+	0.0593	+	0.177	+	0.2289	+	0.2283	+	0.1903	+	0.6922	+	0.2144	+	0.2113	+	0.2023	+	0.2188	+	0.2523
172 mo	0.3178	+	0.2665	+	0.3348	+	0.2209	+	0.5482	+	0.2776	+	0.2564	+	0.2672	+	0.1532	+	0.1304	+	0.0451	+	0.0962	+	0.1648	+	0.0246	+	0.0593	+	0.1734	+	0.2277	+	0.2268	+	0.1883	+	0.6832	+	0.2137	+	0.2113	+	0.2009	+	0.2188	+	0.2523
173 mo	0.3168	+	0.2647	+	0.327	+	0.2209	+	0.5448	+	0.2776	+	0.2522	+	0.2672	+	0.1532	+	0.1304	+	0.0451	+	0.0962	+	0.1638	+	0.0231	+	0.0593	+	0.1734	+	0.2264	+	0.2252	+	0.1867	+	0.6832	+	0.2137	+	0.2113	+	0.1996	+	0.2188	+	0.2512
174 mo	0.3157	+	0.2638	+	0.327	+	0.2209	+	0.5448	+	0.2776	+	0.2502	+	0.2672	+	0.1491	+	0.1304	+	0.0451	+	0.0962	+	0.1629	+	0.0215	+	0.0584	+	0.1734	+	0.2252	+	0.2243	+	0.1855	+	0.6832	+	0.213	+	0.2075	+	0.1989	+	0.2188	+	0.2512
175 mo	0.3146	+	0.2611	+	0.327	+	0.2209	+	0.5415	+	0.2622	+	0.2481	+	0.2672	+	0.1491	+	0.1304	+	0.0451	+	0.0962	+	0.162	+	0.0215	+	0.0584	+	0.1734	+	0.2239	+	0.2229	+	0.1839	+	0.6832	+	0.2116	+	0.2075	+	0.1982	+	0.207	+	0.2502
176 mo	0.3133	+	0.2602	+	0.327	+	0.2186	+	0.5415	+	0.2622	+	0.246	+	0.2672	+	0.1491	+	0.1304	+	0.0451	+	0.0962	+	0.161	+	0.0215	+	0.058	+	0.1734	+	0.2224	+	0.2215	+	0.1819	+	0.6832	+	0.2109	+	0.2037	+	0.1961	+	0.207	+	0.2481
177 mo	0.3118	+	0.2579	+	0.327	+	0.214	+	0.5415	+	0.2622	+	0.244	+	0.2672	+	0.1408	+	0.1304	+	0.0451	+	0.0962	+	0.1598	+	0.0215	+	0.0576	+	0.1698	+	0.2208	+	0.2198	+	0.1815	+	0.6832	+	0.2075	+	0.2037	+	0.192	+	0.207	+	0.2481
178 mo	0.3106	+	0.2565	+	0.327	+	0.2117	+	0.5415	+	0.2622	+	0.2419	+	0.2672	+	0.1408	+	0.1304	+	0.0451	+	0.0769	+	0.1586	+	0.0215	+	0.0572	+	0.1698	+	0.2191	+	0.2182	+	0.1807	+	0.6832	+	0.2062	+	0.1962	+	0.1893	+	0.1992	+	0.247
179 mo	0.3093	+	0.2561	+	0.327	+	0.2117	+	0.5415	+	0.2584	+	0.2419	+	0.2672	+	0.1408	+	0.1304	+	0.0451	+	0.0769	+	0.1576	+	0.02	+	0.0564	+	0.1661	+	0.2177	+	0.2169	+	0.1803	+	0.6832	+	0.2041	+	0.1962	+	0.1893	+	0.1992	+	0.246
180 mo	0.3082	+	0.2534	+	0.3192	+	0.2117	+	0.5382	+	0.2545	+	0.2378	+	0.2672	+	0.1366	+	0.1304	+	0.0451	+	0.0769	+	0.1568	+	0.02	+	0.056	+	0.1589	+	0.2169	+	0.2162	+	0.1795	+	0.6832	+	0.2027	+	0.1962	+	0.1886	+	0.1992	+	0.246
181 mo	0.3071	+	0.252	+	0.3192	+	0.2117	+	0.5315	+	0.2545	+	0.2357	+	0.2672	+	0.1366	+	0.1304	+	0.0451	+	0.0769	+	0.156	+	0.02	+	0.0548	+	0.1589	+	0.2158	+	0.2151	+	0.1783	+	0.6832	+	0.2	+	0.1962	+	0.1886	+	0.1992	+	0.2428
182 mo	0.3059	+	0.2507	+	0.3192	+	0.2071	+	0.5315	+	0.2506	+	0.2357	+	0.2672	+	0.1366	+	0.1304	+	0.0451	+	0.0769	+	0.1547	+	0.02	+	0.0544	+	0.1589	+	0.214	+	0.2133	+	0.1779	+	0.6832	+	0.198	+	0.1962	+	0.1859	+	0.1992	+	0.2386
183 mo	0.3048	+	0.2493	+	0.3192	+	0.2048	+	0.5281	+	0.2506	+	0.2336	+	0.2672	+	0.1366	+	0.1304	+	0.0451	+	0.0769	+	0.1541	+	0.02	+	0.054	+	0.1589	+	0.2132	+	0.2123	+	0.1771	+	0.6832	+	0.1973	+	0.1962	+	0.1852	+	0.1992	+	0.2376
184 mo	0.3037	+	0.2484	+	0.3192	+	0.2025	+	0.5281	+	0.2506	+	0.2315	+	0.2672	+	0.1366	+	0.1304	+	0.0451	+	0.0769	+	0.1529	+	0.02	+	0.0531	+	0.1589	+	0.2117	+	0.2106	+	0.1755	+	0.6832	+	0.1946	+	0.1924	+	0.1852	+	0.1992	+	0.2366
185 mo	0.3025	+	0.247	+	0.3192	+	0.2002	+	0.5281	+	0.2468	+	0.2295	+	0.2672	+	0.1366	+	0.1304	+	0.0451	+	0.0769	+	0.152	+	0.02	+	0.0531	+	0.1589	+	0.2105	+	0.2095	+	0.1739	+	0.6832	+	0.1932	+	0.1924	+	0.1845	+	0.1992	+	0.2366
186 mo	0.3013	+	0.2457	+	0.3115	+	0.1956	+	0.5281	+	0.2468	+	0.2295	+	0.2672	+	0.1366	+	0.1304	+	0.0451	+	0.0769	+	0.1513	+	0.02	+	0.0523	+	0.1589	+	0.2095	+	0.2088	+	0.1735	+	0.6832	+	0.1918	+	0.1924	+	0.1831	+	0.1992	+	0.2355
187 mo	0.3004	+	0.2448	+	0.3115	+	0.1956	+	0.5214	+	0.2468	+	0.2295	+	0.2672	+	0.1366	+	0.1304	+	0.0451	+	0.0769	+	0.1505	+	0.02	+	0.0523	+	0.1589	+	0.2084	+	0.2076	+	0.1735	+	0.6832	+	0.1891	+	0.1924	+	0.1831	+	0.1992	+	0.2313
188 mo	0.2992	+	0.2443	+	0.3115	+	0.1956	+	0.5214	+	0.2468	+	0.2295	+	0.2672	+	0.1325	+	0.1304	+	0.0451	+	0.0769	+	0.1499	+	0.0184	+	0.0523	+	0.1589	+	0.2075	+	0.2066	+	0.1727	+	0.6832	+	0.1884	+	0.1924	+	0.1824	+	0.1992	+	0.2313
189 mo	0.2981	+	0.2434	+	0.3115	+	0.1956	+	0.5214	+	0.2429	+	0.2274	+	0.2672	+	0.1325	+	0.1304	+	0.0451	+	0.0769	+	0.149	+	0.0184	+	0.0523	+	0.1589	+	0.2062	+	0.205	+	0.1715	+	0.6832	+	0.187	+	0.1886	+	0.1797	+	0.1914	+	0.2282
190 mo	0.297	+	0.2421	+	0.3115	+	0.1956	+	0.5214	+	0.2352	+	0.2253	+	0.2672	+	0.1325	+	0.1304	+	0.0451	+	0.0769	+	0.1481	+	0.0184	+	0.0515	+	0.1589	+	0.2048	+	0.2032	+	0.1715	+	0.6742	+	0.1843	+	0.1886	+	0.1776	+	0.1875	+	0.2261
191 mo	0.2958	+	0.2412	+	0.3115	+	0.1956	+	0.5181	+	0.2352	+	0.2233	+	0.2672	+	0.1325	+	0.1304	+	0.0451	+	0.0769	+	0.147	+	0.0169	+	0.0511	+	0.1589	+	0.2035	+	0.2017	+	0.1687	+	0.6652	+	0.1836	+	0.1849	+	0.1763	+	0.1875	+	0.225
192 mo	0.2947	+	0.2402	+	0.3037	+	0.1956	+	0.5181	+	0.2314	+	0.2233	+	0.2672	+	0.1325	+	0.1304	+	0.0451	+	0.0769	+	0.1461	+	0.0169	+	0.0511	+	0.1553	+	0.2021	+	0.2	+	0.1683	+	0.6562	+	0.1823	+	0.1849	+	0.1756	+	0.1836	+	0.2219
193 mo	0.2937	+	0.2393	+	0.3037	+	0.1956	+	0.5181	+	0.2314	+	0.2233	+	0.2598	+	0.1284	+	0.1304	+	0.0451	+	0.0769	+	0.1455	+	0.0169	+	0.0511	+	0.1553	+	0.2012	+	0.1992	+	0.1667	+	0.6562	+	0.1809	+	0.1849	+	0.1749	+	0.1836	+	0.2219
194 mo	0.2926	+	0.2384	+	0.3037	+	0.1933	+	0.5181	+	0.2314	+	0.2233	+	0.2524	+	0.1284	+	0.1304	+	0.0451	+	0.0769	+	0.1446	+	0.0169	+	0.0507	+	0.1553	+	0.2001	+	0.1979	+	0.1647	+	0.6562	+	0.1795	+	0.1811	+	0.1735	+	0.1836	+	0.2209
195 mo	0.2918	+	0.2375	+	0.3037	+	0.1933	+	0.5148	+	0.2314	+	0.2233	+	0.2524	+	0.1242	+	0.1304	+	0.0451	+	0.0769	+	0.1441	+	0.0169	+	0.0503	+	0.1517	+	0.1994	+	0.1973	+	0.1631	+	0.6562	+	0.1795	+	0.1811	+	0.1735	+	0.1836	+	0.2198
196 mo	0.2906	+	0.2353	+	0.2959	+	0.191	+	0.5114	+	0.2314	+	0.2233	+	0.2524	+	0.1201	+	0.1304	+	0.0376	+	0.0769	+	0.1434	+	0.0169	+	0.0503	+	0.1517	+	0.1983	+	0.1961	+	0.1607	+	0.6562	+	0.1789	+	0.1811	+	0.1735	+	0.1836	+	0.2198
197 mo	0.2897	+	0.233	+	0.2959	+	0.1887	+	0.5114	+	0.2314	+	0.215	+	0.2524	+	0.1201	+	0.1304	+	0.0376	+	0.0769	+	0.1428	+	0.0169	+	0.0499	+	0.1517	+	0.1974	+	0.1953	+	0.1599	+	0.6562	+	0.1782	+	0.1811	+	0.1715	+	0.1836	+	0.2188
198 mo	0.2886	+	0.2326	+	0.2959	+	0.1887	+	0.5114	+	0.2314	+	0.2129	+	0.2524	+	0.1201	+	0.1304	+	0.0376	+	0.0769	+	0.142	+	0.0169	+	0.0491	+	0.1481	+	0.1964	+	0.1942	+	0.1583	+	0.6562	+	0.1775	+	0.1773	+	0.1708	+	0.1836	+	0.2188
199 mo	0.2875	+	0.2312	+	0.2959	+	0.1887	+	0.5047	+	0.2314	+	0.2109	+	0.2524	+	0.1201	+	0.1304	+	0.0376	+	0.0769	+	0.1413	+	0.0169	+	0.0486	+	0.1481	+	0.1953	+	0.1933	+	0.1575	+	0.6562	+	0.1761	+	0.1773	+	0.1701	+	0.1836	+	0.2188
200 mo	0.2863	+	0.2307	+	0.2959	+	0.1887	+	0.5014	+	0.2314	+	0.2109	+	0.2524	+	0.1201	+	0.1304	+	0.0376	+	0.0769	+	0.1405	+	0.0169	+	0.0482	+	0.1481	+	0.1942	+	0.1921	+	0.1555	+	0.6562	+	0.1741	+	0.1773	+	0.1687	+	0.1836	+	0.2188
201 mo	0.2853	+	0.2285	+	0.2959	+	0.1795	+	0.5014	+	0.2314	+	0.2109	+	0.2449	+	0.1201	+	0.1304	+	0.0376	+	0.0769	+	0.1396	+	0.0169	+	0.0482	+	0.1481	+	0.193	+	0.1907	+	0.1539	+	0.6562	+	0.1734	+	0.1736	+	0.1687	+	0.1836	+	0.2145
202 mo	0.2843	+	0.2271	+	0.2959	+	0.1795	+	0.498	+	0.2314	+	0.2067	+	0.2449	+	0.1201	+	0.1304	+	0.0376	+	0.0769	+	0.1393	+	0.0169	+	0.0482	+	0.1481	+	0.1925	+	0.1903	+	0.1531	+	0.6562	+	0.1734	+	0.1736	+	0.168	+	0.1836	+	0.2135
203 mo	0.2834	+	0.2267	+	0.2959	+	0.1772	+	0.498	+	0.2314	+	0.2067	+	0.2449	+	0.1201	+	0.1304	+	0.0376	+	0.0769	+	0.1388	+	0.0169	+	0.0478	+	0.1481	+	0.1918	+	0.1896	+	0.1523	+	0.6562	+	0.1727	+	0.1736	+	0.1667	+	0.1836	+	0.2124
204 mo	0.2822	+	0.2262	+	0.2959	+	0.1772	+	0.498	+	0.2275	+	0.2067	+	0.2449	+	0.1201	+	0.1304	+	0.0376	+	0.0769	+	0.1377	+	0.0169	+	0.047	+	0.1481	+	0.1904	+	0.1883	+	0.1503	+	0.6562	+	0.1727	+	0.1736	+	0.1646	+	0.1836	+	0.2103
205 mo	0.2811	+	0.2253	+	0.2959	+	0.1772	+	0.4914	+	0.2275	+	0.2067	+	0.2449	+	0.1201	+	0.1304	+	0.0376	+	0.0769	+	0.1364	+	0.0169	+	0.047	+	0.1445	+	0.1886	+	0.1865	+	0.1479	+	0.6562	+	0.1707	+	0.1698	+	0.1632	+	0.1836	+	0.2093
206 mo	0.28	+	0.2235	+	0.2803	+	0.1772	+	0.4914	+	0.2237	+	0.2067	+	0.2375	+	0.1201	+	0.1304	+	0.0376	+	0.0769	+	0.1352	+	0.0169	+	0.0458	+	0.1445	+	0.187	+	0.1851	+	0.1471	+	0.6562	+	0.1686	+	0.1698	+	0.1598	+	0.1836	+	0.2082
207 mo	0.2788	+	0.2226	+	0.2803	+	0.1772	+	0.4914	+	0.2198	+	0.2047	+	0.2375	+	0.1201	+	0.1304	+	0.0376	+	0.0769	+	0.1344	+	0.0169	+	0.0437	+	0.1445	+	0.1862	+	0.1842	+	0.1467	+	0.6562	+	0.1686	+	0.166	+	0.1591	+	0.1797	+	0.2082
208 mo	0.2778	+	0.2208	+	0.2803	+	0.1772	+	0.4847	+	0.2198	+	0.2026	+	0.2375	+	0.1201	+	0.1087	+	0.0376	+	0.0769	+	0.1335	+	0.0169	+	0.0437	+	0.1445	+	0.1848	+	0.1829	+	0.1451	+	0.6562	+	0.1666	+	0.1622	+	0.1591	+	0.1797	+	0.2072
209 mo	0.2767	+	0.2181	+	0.2803	+	0.1726	+	0.478	+	0.2198	+	0.2005	+	0.2375	+	0.1159	+	0.1087	+	0.0376	+	0.0769	+	0.1326	+	0.0169	+	0.0437	+	0.1445	+	0.1835	+	0.1816	+	0.1423	+	0.6562	+	0.1666	+	0.1622	+	0.1584	+	0.1758	+	0.2061
210 mo	0.2758	+	0.2176	+	0.2725	+	0.1726	+	0.478	+	0.2198	+	0.2005	+	0.2375	+	0.1159	+	0.1087	+	0.0376	+	0.0769	+	0.1316	+	0.0169	+	0.0437	+	0.1445	+	0.182	+	0.1798	+	0.1403	+	0.6562	+	0.1652	+	0.1585	+	0.1577	+	0.1719	+	0.2051
211 mo	0.2748	+	0.2167	+	0.2647	+	0.1726	+	0.478	+	0.2198	+	0.1985	+	0.2375	+	0.1159	+	0.1087	+	0.0376	+	0.0769	+	0.1309	+	0.0169	+	0.0433	+	0.1445	+	0.1811	+	0.1789	+	0.1394	+	0.6562	+	0.1638	+	0.1547	+	0.157	+	0.1719	+	0.2019
212 mo	0.2739	+	0.2149	+	0.2647	+	0.1726	+	0.4713	+	0.2121	+	0.1985	+	0.2375	+	0.1159	+	0.1087	+	0.0376	+	0.0769	+	0.1303	+	0.0169	+	0.0433	+	0.1445	+	0.1801	+	0.1782	+	0.1394	+	0.6562	+	0.1638	+	0.1547	+	0.1557	+	0.1719	+	0.2009
213 mo	0.273	+	0.2136	+	0.257	+	0.1726	+	0.4713	+	0.2121	+	0.1943	+	0.2375	+	0.1159	+	0.1087	+	0.0376	+	0.0769	+	0.1295	+	0.0169	+	0.0425	+	0.1445	+	0.1791	+	0.1773	+	0.1386	+	0.6562	+	0.1625	+	0.1509	+	0.1557	+	0.1719	+	0.1988
214 mo	0.272	+	0.2117	+	0.257	+	0.1726	+	0.4713	+	0.2044	+	0.1943	+	0.2301	+	0.1118	+	0.1087	+	0.0376	+	0.0769	+	0.129	+	0.0169	+	0.0421	+	0.1445	+	0.1783	+	0.1763	+	0.1382	+	0.6562	+	0.1618	+	0.1509	+	0.155	+	0.1719	+	0.1967
215 mo	0.271	+	0.2099	+	0.2492	+	0.1703	+	0.4713	+	0.2044	+	0.1923	+	0.2227	+	0.1118	+	0.1087	+	0.0376	+	0.0769	+	0.1284	+	0.0169	+	0.0417	+	0.1409	+	0.1776	+	0.1757	+	0.1366	+	0.6562	+	0.1611	+	0.1509	+	0.155	+	0.1719	+	0.1956
216 mo	0.2701	+	0.2086	+	0.2492	+	0.168	+	0.4679	+	0.2005	+	0.1923	+	0.2227	+	0.1118	+	0.1087	+	0.0376	+	0.0769	+	0.1276	+	0.0169	+	0.0409	+	0.1372	+	0.1767	+	0.1748	+	0.1358	+	0.6562	+	0.1597	+	0.1509	+	0.1529	+	0.168	+	0.1956
217 mo	0.2689	+	0.2072	+	0.2492	+	0.1634	+	0.4679	+	0.2005	+	0.1923	+	0.2227	+	0.1076	+	0.1087	+	0.0376	+	0.0769	+	0.1269	+	0.0169	+	0.0409	+	0.1372	+	0.1757	+	0.1734	+	0.1338	+	0.6562	+	0.1584	+	0.1509	+	0.1515	+	0.168	+	0.1956
218 mo	0.2678	+	0.2058	+	0.2492	+	0.1634	+	0.4679	+	0.2005	+	0.1881	+	0.2227	+	0.1076	+	0.1087	+	0.0301	+	0.0769	+	0.1264	+	0.0169	+	0.0405	+	0.1372	+	0.175	+	0.1728	+	0.1334	+	0.6562	+	0.1577	+	0.1509	+	0.1508	+	0.1641	+	0.1946
219 mo	0.267	+	0.2045	+	0.2492	+	0.1634	+	0.4646	+	0.1967	+	0.1861	+	0.2227	+	0.1076	+	0.1087	+	0.0301	+	0.0769	+	0.126	+	0.0169	+	0.0401	+	0.1372	+	0.1744	+	0.1722	+	0.133	+	0.6562	+	0.1556	+	0.1509	+	0.1508	+	0.1641	+	0.1946
220 mo	0.2659	+	0.2031	+	0.2492	+	0.1634	+	0.4578	+	0.1967	+	0.1861	+	0.2227	+	0.1076	+	0.1087	+	0.0226	+	0.0769	+	0.1252	+	0.0169	+	0.0401	+	0.1372	+	0.1732	+	0.1712	+	0.1318	+	0.6562	+	0.155	+	0.1509	+	0.1474	+	0.1641	+	0.1946
221 mo	0.2648	+	0.2	+	0.2492	+	0.1588	+	0.4578	+	0.1889	+	0.1819	+	0.2227	+	0.1035	+	0.1087	+	0.0226	+	0.0769	+	0.1246	+	0.0169	+	0.0401	+	0.1372	+	0.1724	+	0.1702	+	0.1306	+	0.6562	+	0.1543	+	0.1509	+	0.1474	+	0.1641	+	0.1935
222 mo	0.2638	+	0.199	+	0.2492	+	0.1588	+	0.4578	+	0.1851	+	0.1799	+	0.2227	+	0.1035	+	0.1087	+	0.0226	+	0.0769	+	0.1238	+	0.0169	+	0.0401	+	0.1372	+	0.1712	+	0.169	+	0.1294	+	0.6562	+	0.1522	+	0.1509	+	0.1467	+	0.1641	+	0.1914
223 mo	0.2629	+	0.1981	+	0.2492	+	0.1588	+	0.4578	+	0.1851	+	0.1757	+	0.2227	+	0.1035	+	0.1087	+	0.0226	+	0.0769	+	0.1232	+	0.0169	+	0.0401	+	0.1372	+	0.1704	+	0.168	+	0.1294	+	0.6562	+	0.1509	+	0.1471	+	0.1453	+	0.1641	+	0.1914
224 mo	0.2619	+	0.1968	+	0.2492	+	0.1588	+	0.4578	+	0.1774	+	0.1737	+	0.2227	+	0.1035	+	0.1087	+	0.0226	+	0.0769	+	0.1229	+	0.0169	+	0.0401	+	0.1372	+	0.17	+	0.1676	+	0.1286	+	0.6562	+	0.1509	+	0.1471	+	0.1446	+	0.1641	+	0.1914
225 mo	0.2609	+	0.1963	+	0.2492	+	0.1588	+	0.4545	+	0.1774	+	0.1737	+	0.2227	+	0.1035	+	0.1087	+	0.0226	+	0.0769	+	0.1223	+	0.0169	+	0.0397	+	0.1372	+	0.1692	+	0.1667	+	0.1266	+	0.6562	+	0.1509	+	0.1471	+	0.144	+	0.1641	+	0.1904
226 mo	0.2598	+	0.1954	+	0.2492	+	0.1588	+	0.4511	+	0.1774	+	0.1737	+	0.2227	+	0.0994	+	0.1087	+	0.0226	+	0.0769	+	0.1216	+	0.0169	+	0.0397	+	0.1372	+	0.1681	+	0.1656	+	0.1262	+	0.6562	+	0.1502	+	0.1471	+	0.1419	+	0.1602	+	0.1883
227 mo	0.2588	+	0.195	+	0.2492	+	0.1588	+	0.4477	+	0.1774	+	0.1737	+	0.2227	+	0.0994	+	0.1087	+	0.0226	+	0.0769	+	0.1209	+	0.0169	+	0.0397	+	0.1372	+	0.1672	+	0.1647	+	0.1254	+	0.6383	+	0.1495	+	0.1471	+	0.1412	+	0.1602	+	0.1883
228 mo	0.2578	+	0.1945	+	0.2492	+	0.1588	+	0.4477	+	0.1735	+	0.1737	+	0.2227	+	0.0994	+	0.1087	+	0.0226	+	0.0769	+	0.1206	+	0.0169	+	0.0392	+	0.1372	+	0.1668	+	0.1642	+	0.125	+	0.6383	+	0.1488	+	0.1471	+	0.1412	+	0.1523	+	0.1883
229 mo	0.2569	+	0.1932	+	0.2492	+	0.1588	+	0.4444	+	0.1735	+	0.1716	+	0.2227	+	0.0952	+	0.1087	+	0.0226	+	0.0769	+	0.12	+	0.0154	+	0.0388	+	0.1336	+	0.1661	+	0.1636	+	0.1246	+	0.6383	+	0.1481	+	0.1471	+	0.1398	+	0.1523	+	0.1883
230 mo	0.2559	+	0.1918	+	0.2492	+	0.1565	+	0.441	+	0.1697	+	0.1716	+	0.2227	+	0.0952	+	0.1087	+	0.0226	+	0.0769	+	0.1193	+	0.0154	+	0.0388	+	0.1336	+	0.1651	+	0.1627	+	0.1246	+	0.6383	+	0.1461	+	0.1471	+	0.1391	+	0.1523	+	0.1872
231 mo	0.2548	+	0.1913	+	0.2492	+	0.1565	+	0.441	+	0.1658	+	0.1716	+	0.2227	+	0.0952	+	0.1087	+	0.0226	+	0.0769	+	0.1185	+	0.0154	+	0.0372	+	0.1336	+	0.1641	+	0.1616	+	0.123	+	0.6383	+	0.144	+	0.1471	+	0.1391	+	0.1484	+	0.1861
232 mo	0.2538	+	0.1909	+	0.2492	+	0.1565	+	0.441	+	0.162	+	0.1716	+	0.2227	+	0.0952	+	0.1087	+	0.0226	+	0.0769	+	0.1178	+	0.0154	+	0.0372	+	0.1336	+	0.1631	+	0.1604	+	0.1222	+	0.6383	+	0.142	+	0.1471	+	0.1378	+	0.1445	+	0.1851
233 mo	0.2529	+	0.19	+	0.2492	+	0.1565	+	0.4376	+	0.162	+	0.1695	+	0.2227	+	0.0952	+	0.1087	+	0.0226	+	0.0769	+	0.1173	+	0.0154	+	0.0368	+	0.1336	+	0.1624	+	0.1597	+	0.1214	+	0.6383	+	0.142	+	0.1396	+	0.1378	+	0.1445	+	0.184
234 mo	0.2519	+	0.1873	+	0.2492	+	0.1565	+	0.4343	+	0.162	+	0.1633	+	0.2152	+	0.0911	+	0.1087	+	0.0226	+	0.0769	+	0.1166	+	0.0138	+	0.0368	+	0.1336	+	0.1613	+	0.1587	+	0.1198	+	0.6383	+	0.1413	+	0.1396	+	0.1371	+	0.1406	+	0.183
235 mo	0.2508	+	0.1859	+	0.2492	+	0.1565	+	0.4309	+	0.162	+	0.1633	+	0.2152	+	0.0911	+	0.087	+	0.015	+	0.0769	+	0.1157	+	0.0138	+	0.0363	+	0.1336	+	0.1601	+	0.1579	+	0.119	+	0.6383	+	0.1413	+	0.1396	+	0.1364	+	0.1406	+	0.1819
236 mo	0.2498	+	0.1845	+	0.2414	+	0.1565	+	0.4242	+	0.162	+	0.1633	+	0.2152	+	0.0911	+	0.087	+	0.015	+	0.0769	+	0.1147	+	0.0138	+	0.0359	+	0.1336	+	0.1585	+	0.1561	+	0.1161	+	0.6383	+	0.1413	+	0.1358	+	0.1364	+	0.1367	+	0.1788
237 mo	0.2487	+	0.1832	+	0.2414	+	0.1565	+	0.4208	+	0.1542	+	0.1633	+	0.2152	+	0.0911	+	0.087	+	0.015	+	0.0769	+	0.1137	+	0.0123	+	0.0355	+	0.1336	+	0.1572	+	0.1546	+	0.1137	+	0.6383	+	0.1399	+	0.1358	+	0.1364	+	0.1367	+	0.1777
238 mo	0.2478	+	0.1823	+	0.2414	+	0.1542	+	0.4208	+	0.1542	+	0.1613	+	0.2152	+	0.0911	+	0.087	+	0.015	+	0.0769	+	0.1132	+	0.0123	+	0.0355	+	0.13	+	0.1566	+	0.1542	+	0.1129	+	0.6383	+	0.1392	+	0.1358	+	0.1357	+	0.1367	+	0.1777
239 mo	0.2468	+	0.1814	+	0.2414	+	0.1542	+	0.4141	+	0.1542	+	0.1613	+	0.2152	+	0.0911	+	0.087	+	0.015	+	0.0769	+	0.1126	+	0.0123	+	0.0351	+	0.13	+	0.1557	+	0.1533	+	0.1125	+	0.6383	+	0.1372	+	0.1321	+	0.1336	+	0.1328	+	0.1777
240 mo	0.2458	+	0.1795	+	0.2414	+	0.1542	+	0.4141	+	0.1504	+	0.155	+	0.2152	+	0.0911	+	0.087	+	0.015	+	0.0769	+	0.112	+	0.0123	+	0.0351	+	0.13	+	0.1548	+	0.1525	+	0.1109	+	0.6383	+	0.1365	+	0.1321	+	0.1336	+	0.1289	+	0.1767
	Actuarial method. Ederer II method used for cumulative expected.
+	The statistic could not be calculated.
[truncated: 155 more columns]

## Sheet: Gained OS
Cancer type	Both gender	Male	Female
'All Sites'	54	61	37
'Oral Cavity and Pharynx'	26	27	23
'Lip'	0.05	0.03	0.34
'Tongue'	45	49	33
'Salivary Gland'	-0.07	-4	-0.05
'Floor of Mouth'	-4	1	-28
'Gum and Other Mouth'	18	21	2
'Nasopharynx'	45	43	43
'Tonsil'	80	0.84	52
'Oropharynx'	7	9	-11
'Hypopharynx'	4	4	6
'Other Oral Cavity and Pharynx'	5	8	-6
'Digestive System'	11	11	11
'Esophagus'	4	4	1
'Stomach'	3	4	4
'Small Intestine'	48	51	47
'Colon and Rectum'	34	38	31
'Colon excluding Rectum'	31	34	28
'Cecum'	28	29	26
'Appendix'	-1.33	-18	-1.33
'Ascending Colon'	33	36	29
'Hepatic Flexure'	26	28	24
'Transverse Colon'	39	43	36
'Splenic Flexure'	32	35	28
'Descending Colon'	37	43	31
'Sigmoid Colon'	45	46	44
'Large Intestine, NOS'	-1	2	-1
'Rectum and Rectosigmoid Junction'	44	45	44
'Rectosigmoid Junction'	44	44	44
'Rectum'	45	45	43
'Anus, Anal Canal and Anorectum'	33	13	37
'Liver and Intrahepatic Bile Duct'	3	3	3
'Liver'	3	3	3
'Intrahepatic Bile Duct'	2	2	1
'Gallbladder'	4	4	4
'Other Biliary'	4	4	3
'Pancreas'	1	1	1
'Retroperitoneum'	33	34	36
'Peritoneum, Omentum and Mesentery'	10	28	-8
'Other Digestive Organs'	1	0	1
'Respiratory System'	2	1	1
'Nose, Nasal Cavity and Middle Ear'	18	19	11
'Larynx'	-7	-2	-38
'Lung and Bronchus'	2	1	1
'Pleura'	6	7	-1
'Trachea, Mediastinum and Other Respiratory Organs'	27	50	11
'Bones and Joints'	0.7	0.64	0.79
'Soft Tissue including Heart'	0.42	0.35	0.5
'Skin excluding Basal and Squamous'	0.44	0.47	0.48
'Melanoma of the Skin'	0.52	0.54	0.55
'Other Non-Epithelial Skin'	-0.92	-0.72	-0.87
'Breast'	0.52	16	0.52
'Female Genital System'	-0.33	-9999	-0.33
'Cervix Uteri'	0.34	-9999	0.34
'Corpus and Uterus, NOS'	-0.5	-9999	-0.5
'Corpus Uteri'	-0.47	-9999	-0.47
'Uterus, NOS'	0	-9999	0
'Ovary'	20	-9999	20
'Vagina'	2	-9999	2
'Vulva'	0.04	-9999	0.04
'Other Female Genital Organs'	0.58	-9999	0.58
'Male Genital System'	0.79	0.79	-9999
'Prostate'	0.79	0.79	-9999
'Testis'	0.98	0.98	-9999
'Penis'	0	0	-9999
'Other Male Genital Organs'	0.75	0.75	-9999
'Urinary System'	30	29	30
'Urinary Bladder'	21	24	12
'Kidney and Renal Pelvis'	59	56	64
'Ureter'	-11	-12	-7
'Other Urinary Organs'	0	9	-26
'Eye and Orbit'	-0.01	0.26	-0.23
'Brain and Other Nervous System'	6	6	6
'Brain'	4	4	5
'Cranial Nerves Other Nervous System'	0.85	0.88	0.8
'Endocrine System'	0.71	0.54	0.77
'Thyroid'	0.57	0.11	0.69
'Other Endocrine including Thymus'	81	79	79
'Lymphoma'	58	53	57
'Hodgkin Lymphoma'	0.81	0.79	0.84
'Hodgkin - Nodal'	0.81	0.79	0.85
'Hodgkin - Extranodal'	0.86	1.03	0.22
'Non-Hodgkin Lymphoma'	54	49	57
'NHL - Nodal'	47	42	50
'NHL - Extranodal'	66	64	0.71
'Myeloma'	11	12	10
'Leukemia'	24	26	21
'Lymphocytic Leukemia'	47	49	41
'Acute Lymphocytic Leukemia'	0.88	0.89	0.88
'Chronic Lymphocytic Leukemia'	23	28	15
'Other Lymphocytic Leukemia'	0.96	0.97	0.86
'Myeloid and Monocytic Leukemia'	5	5	5
'Acute Myeloid Leukemia'	3	3	2
'Acute Monocytic Leukemia'	5	5	5
'Chronic Myeloid Leukemia'	29	30	28
'Other Myeloid/Monocytic Leukemia'	3	4	2
'Other Leukemia'	-1	-1	-2
'Other Acute Leukemia'	-4	-4	-3
'Aleukemic, Subleukemic and NOS'	1	1	0
'Mesothelioma'	0	1	-2
'Kaposi Sarcoma'	-18	1	-129
'Miscellaneous'	0	1	-1
