# Supplementary material for: On the Validity of Using Increases in 5-Year Survival Rates to Measure Success in the Fight against Cancer
Source: PLoS One. 2014 Jul 23;9(7):e83100. doi: 10.1371/journal.pone.0083100 (PMC4108307; doi:10.1371/journal.pone.0083100)
Supplement: Table S3 — European Nordic countries incidence. (XLS) [file pone.0083100.s014.xls]

## Sheet: Lip
Year	Nordic countries ,Male	Nordic countries ,Female	Denmark ,Male	Denmark ,Female	Finland ,Male	Finland ,Female	Norway ,Male	Norway ,Female	Sweden ,Male	Sweden ,Female
1943	-	-	6.04	0.61	-	-	-	-	-	-
1944	-	-	5.32	0.49	-	-	-	-	-	-
1945	-	-	4.81	0.35	-	-	-	-	-	-
1946	-	-	5.53	0.36	-	-	-	-	-	-
1947	-	-	4.52	0.4	-	-	-	-	-	-
1948	-	-	5.14	0.43	-	-	-	-	-	-
1949	-	-	6.42	0.31	-	-	-	-	-	-
1950	-	-	5.08	0.26	-	-	-	-	-	-
1951	-	-	4.94	0.23	-	-	-	-	-	-
1952	-	-	5.27	0.22	-	-	-	-	-	-
1953	-	-	4.56	0.29	7.42	0.62	3.31	0.13	-	-
1954	-	-	4.86	0.22	7.16	0.34	3.66	0.13	-	-
1955	-	-	4.33	0.47	9.32	0.6	4.26	0.13	-	-
1956	-	-	5.2	0.49	7.89	0.21	3.84	0.19	-	-
1957	-	-	5.39	0.32	7.87	0.4	3.61	0.16	-	-
1958	-	-	4.59	0.39	8.27	0.6	4.22	0.04	-	-
1959	-	-	4.31	0.29	8.51	0.43	3.98	0.17	-	-
1960	3.99	0.25	4.32	0.4	7.46	0.45	3.98	0.06	2.4	0.17
1961	4.22	0.26	5.23	0.39	7.98	0.41	3.02	0.16	2.79	0.19
1962	3.88	0.38	5.35	0.59	6.31	0.54	3.42	0.24	2.15	0.25
1963	4.37	0.28	4.95	0.43	6.81	0.38	4.04	0.08	3.06	0.22
1964	4.21	0.26	4.85	0.39	7.6	0.47	3.3	0.1	2.83	0.2
1965	4.14	0.3	4.92	0.44	6.87	0.36	3.79	0.23	2.77	0.21
1966	3.79	0.25	4.66	0.29	5.93	0.3	2.99	0.15	2.71	0.25
1967	3.78	0.3	4.07	0.34	6.67	0.43	3.57	0.17	2.59	0.29
1968	3.83	0.3	4.8	0.23	5.3	0.37	3.59	0.35	2.8	0.28
1969	3.68	0.22	4.18	0.29	5.55	0.43	3.57	0.06	2.73	0.16
1970	3.79	0.28	3.8	0.32	5.91	0.64	4.24	0.06	2.71	0.2
1971	3.74	0.28	3.74	0.3	5.56	0.36	4.47	0.25	2.75	0.26
1972	3.71	0.29	3.79	0.32	5.62	0.47	4.21	0.3	2.69	0.17
1973	3.77	0.25	3.89	0.17	5.4	0.41	3.84	0.24	2.96	0.23
1974	3.83	0.33	4.37	0.33	5.91	0.47	3.97	0.15	2.75	0.34
1975	3.81	0.27	4.6	0.39	5.88	0.31	3.35	0.21	2.72	0.22
1976	3.52	0.27	4.67	0.39	5.19	0.46	3.24	0.1	2.44	0.21
1977	3.63	0.34	4.73	0.56	5.05	0.36	3.61	0.38	2.46	0.21
1978	3.59	0.28	4.45	0.18	4.75	0.66	3.83	0.1	2.49	0.24
1979	3.4	0.33	3.99	0.28	4.38	0.62	3.35	0.24	2.56	0.25
1980	3.44	0.4	3.74	0.45	5.28	0.74	3.55	0.26	2.45	0.26
1981	3	0.35	3.27	0.6	4.68	0.42	2.64	0.22	2.38	0.22
1982	3.28	0.39	4.09	0.37	4.45	0.55	2.72	0.45	2.55	0.31
1983	3.04	0.37	3.48	0.17	4.47	0.48	2.75	0.42	2.28	0.42
1984	3.03	0.38	3.04	0.3	4.41	0.55	3.52	0.31	2.2	0.38
1985	2.7	0.37	2.62	0.22	4.52	0.43	2.38	0.32	2.13	0.48
1986	2.81	0.39	2.61	0.27	4.81	0.74	3.15	0.21	1.97	0.36
1987	2.62	0.34	2.71	0.24	4.06	0.59	2.81	0.2	1.86	0.31
1988	2.27	0.45	2.87	0.35	3.31	0.67	2.06	0.39	1.57	0.43
1989	2.41	0.44	2.78	0.29	3.84	0.66	2.48	0.55	1.52	0.38
1990	2.37	0.44	2.79	0.39	3.63	0.6	2.48	0.54	1.55	0.36
1991	2.29	0.47	2.63	0.42	3.1	0.58	2.44	0.51	1.66	0.42
1992	2.32	0.45	2.84	0.36	3.31	0.7	2.13	0.47	1.67	0.37
1993	1.91	0.46	1.96	0.41	2.78	0.53	2.02	0.5	1.41	0.45
1994	1.92	0.54	2.45	0.47	2.77	0.86	1.95	0.52	1.29	0.41
1995	1.71	0.42	1.89	0.33	2.46	0.41	1.6	0.49	1.31	0.46
1996	2.02	0.48	2.12	0.47	2.82	0.46	2.12	0.44	1.52	0.52
1997	1.76	0.47	1.45	0.44	2.92	0.69	1.66	0.41	1.42	0.4
1998	1.75	0.58	2.06	0.38	2.75	0.95	1.33	0.49	1.31	0.56
1999	1.39	0.44	1.2	0.36	2	0.59	1.45	0.33	1.16	0.48
2000	1.32	0.45	1.29	0.66	1.56	0.51	1.61	0.41	1.07	0.34
2001	1.28	0.4	1.3	0.22	1.86	0.36	1.2	0.57	1.02	0.47
2002	1.32	0.43	1.26	0.25	1.52	0.4	1.6	0.4	1.15	0.57
2003	1.15	0.43	1.21	0.35	1.56	0.37	1.03	0.31	0.97	0.58
2004	0.95	0.42	0.65	0.26	1.61	0.36	0.71	0.42	0.8	0.54
2005	0.82	0.33	0.73	0.26	1.02	0.35	1.12	0.45	0.63	0.32
2006	1.02	0.47	0.79	0.3	1.14	0.46	1.44	0.73	0.87	0.45
2007	0.94	0.44	0.67	0.25	1.07	0.33	1.42	0.74	0.83	0.47
2008	0.81	0.43	0.45	0.28	0.98	0.29	1.17	0.72	0.78	0.46
2009	0.97	0.35	0.5	0.12	1.09	0.39	1.77	0.5	0.83	0.37

## Sheet: Tongue
Year	Nordic countries ,Male	Nordic countries ,Female	Denmark ,Male	Denmark ,Female	Finland ,Male	Finland ,Female	Norway ,Male	Norway ,Female	Sweden ,Male	Sweden ,Female
1943	-	-	0.89	0.61	-	-	-	-	-	-
1944	-	-	0.37	0.43	-	-	-	-	-	-
1945	-	-	0.71	0.72	-	-	-	-	-	-
1946	-	-	0.33	0.66	-	-	-	-	-	-
1947	-	-	0.54	0.54	-	-	-	-	-	-
1948	-	-	0.74	0.73	-	-	-	-	-	-
1949	-	-	0.85	0.38	-	-	-	-	-	-
1950	-	-	0.38	0.48	-	-	-	-	-	-
1951	-	-	0.62	0.52	-	-	-	-	-	-
1952	-	-	0.65	0.48	-	-	-	-	-	-
1953	-	-	0.61	0.37	1.04	0.53	0.75	0.38	-	-
1954	-	-	0.97	0.35	0.83	0.57	0.77	0.79	-	-
1955	-	-	0.83	0.68	0.53	0.56	0.66	0.72	-	-
1956	-	-	0.37	0.31	0.63	0.45	0.49	0.29	-	-
1957	-	-	0.6	0.18	1.07	0.46	1.01	0.34	-	-
1958	-	-	0.73	0.49	1.34	0.68	0.74	0.36	-	-
1959	-	-	0.36	0.41	0.71	0.56	0.66	0.48	-	-
1960	0.64	0.54	0.67	0.46	0.59	0.52	1.02	0.45	0.49	0.64
1961	0.56	0.42	0.39	0.45	0.47	0.38	0.8	0.39	0.53	0.43
1962	0.66	0.42	0.44	0.23	0.79	0.6	0.95	0.4	0.63	0.46
1963	0.64	0.42	0.34	0.41	1.02	0.54	0.81	0.4	0.58	0.35
1964	0.59	0.44	0.44	0.27	0.93	0.87	0.79	0.37	0.47	0.36
1965	0.7	0.44	0.37	0.45	0.83	0.58	0.99	0.59	0.7	0.32
1966	0.68	0.46	0.36	0.47	0.92	0.55	0.73	0.52	0.74	0.33
1967	0.62	0.38	0.26	0.22	0.59	0.36	0.91	0.36	0.7	0.49
1968	0.58	0.48	0.63	0.39	0.61	0.71	0.6	0.32	0.51	0.49
1969	0.65	0.4	0.83	0.31	0.71	0.4	0.58	0.48	0.56	0.38
1970	0.6	0.4	0.31	0.26	0.78	0.39	0.98	0.59	0.51	0.39
1971	0.76	0.5	0.6	0.43	0.97	0.63	0.81	0.47	0.74	0.47
1972	0.74	0.39	0.65	0.27	0.65	0.57	0.93	0.38	0.77	0.38
1973	0.79	0.35	0.65	0.31	0.74	0.36	0.82	0.43	0.87	0.31
1974	0.71	0.39	0.65	0.26	0.34	0.36	1.01	0.37	0.79	0.48
1975	0.79	0.44	0.63	0.45	0.68	0.7	1.04	0.28	0.84	0.35
1976	0.86	0.51	0.54	0.43	0.82	0.74	1.33	0.55	0.84	0.42
1977	0.81	0.55	0.69	0.39	0.86	0.6	0.79	0.69	0.9	0.56
1978	0.76	0.47	0.95	0.57	0.61	0.46	0.67	0.24	0.76	0.51
1979	0.91	0.51	0.7	0.54	1.03	0.55	1.25	0.48	0.83	0.45
1980	0.98	0.42	0.81	0.39	1.16	0.56	1.08	0.37	0.97	0.39
1981	0.92	0.43	0.8	0.38	1.1	0.45	0.87	0.42	0.95	0.45
1982	0.85	0.5	0.61	0.4	0.9	0.63	1.2	0.41	0.83	0.51
1983	1.03	0.49	0.81	0.55	1.21	0.47	1.23	0.6	0.99	0.43
1984	1.05	0.62	1.13	0.55	0.56	0.76	1.34	0.8	1.11	0.52
1985	1.14	0.56	1.32	0.58	1.15	0.39	1.27	0.7	0.96	0.62
1986	1.08	0.5	1.02	0.43	1.05	0.44	1.09	0.67	1.13	0.5
1987	1.03	0.46	1.04	0.61	0.8	0.28	1.65	0.64	0.86	0.41
1988	1.08	0.64	1.13	0.46	1.01	0.68	1.26	0.72	0.99	0.69
1989	1.16	0.55	1.22	0.71	0.97	0.45	1.46	0.51	1.1	0.55
1990	1.04	0.66	1.34	0.69	1.13	0.81	0.91	0.53	0.87	0.65
1991	1.13	0.55	1.49	0.15	1.01	0.73	1.21	0.56	0.93	0.67
1992	1.22	0.63	0.97	0.62	1.16	0.62	1.87	0.79	1.14	0.57
1993	1.14	0.59	1.02	0.6	1.04	0.75	1.26	0.41	1.2	0.55
1994	1.33	0.65	1.55	0.65	1.24	0.85	1.38	0.62	1.27	0.57
1995	1.25	0.65	1.51	0.71	1.31	1.01	1.25	0.56	1.04	0.44
1996	1.34	0.79	1.79	0.67	1	1.05	1.21	0.66	1.32	0.75
1997	1.43	0.58	1.93	0.67	1.18	0.57	1.72	0.52	1.1	0.57
1998	1.38	0.59	1.78	0.54	1.49	0.73	1.59	0.73	1.01	0.47
1999	1.46	0.82	2.02	0.99	1.48	0.81	1.61	0.87	1.11	0.73
2000	1.41	0.73	1.99	0.74	1.48	0.79	1.33	0.66	1.04	0.73
2001	1.46	0.7	1.84	0.55	1.56	0.76	1.59	0.55	1.17	0.82
2002	1.5	0.79	1.68	0.73	1.62	0.88	1.59	0.66	1.3	0.85
2003	1.5	0.75	1.95	0.89	1.26	1	1.71	0.64	1.32	0.57
2004	1.41	0.86	1.55	0.89	1.27	1.18	1.64	0.73	1.35	0.72
2005	1.32	0.9	1.66	0.72	1.38	1.14	1.29	0.69	1.12	1
2006	1.59	0.97	2.38	1.27	1.55	0.92	1.24	0.92	1.28	0.85
2007	1.73	0.88	2.43	1.02	1.66	1.08	1.59	0.53	1.41	0.87
2008	1.85	0.86	2.64	0.94	1.54	0.79	1.76	0.76	1.64	0.89
2009	1.75	0.99	1.67	0.92	1.86	1.29	2.08	0.8	1.57	0.97

## Sheet: Mouth
Year	Nordic countries ,Male	Nordic countries ,Female	Denmark ,Male	Denmark ,Female	Finland ,Male	Finland ,Female	Norway ,Male	Norway ,Female	Sweden ,Male	Sweden ,Female
1943	-	-	0.97	0.43	-	-	-	-	-	-
1944	-	-	1.01	0.71	-	-	-	-	-	-
1945	-	-	0.79	0.35	-	-	-	-	-	-
1946	-	-	1.08	0.61	-	-	-	-	-	-
1947	-	-	1.47	0.59	-	-	-	-	-	-
1948	-	-	1.03	0.49	-	-	-	-	-	-
1949	-	-	0.75	0.46	-	-	-	-	-	-
1950	-	-	0.88	0.57	-	-	-	-	-	-
1951	-	-	0.94	0.81	-	-	-	-	-	-
1952	-	-	0.86	0.54	-	-	-	-	-	-
1953	-	-	0.96	0.19	1.43	0.42	0.89	0.47	-	-
1954	-	-	0.64	0.42	1.07	0.51	1.24	0.75	-	-
1955	-	-	0.77	0.31	0.82	0.56	1.25	0.53	-	-
1956	-	-	0.91	0.22	0.8	0.48	1.37	0.63	-	-
1957	-	-	0.73	0.53	1	0.6	1.28	0.42	-	-
1958	-	-	0.49	0.72	1.19	0.58	1.03	0.6	-	-
1959	-	-	1	0.33	0.89	0.62	1.2	0.72	-	-
1960	0.96	0.61	0.74	0.72	0.86	0.63	1.53	0.44	0.89	0.6
1961	1.06	0.5	0.73	0.26	0.68	0.44	1.27	0.59	1.29	0.6
1962	0.83	0.56	0.67	0.36	0.87	0.73	1.01	0.7	0.88	0.54
1963	0.92	0.52	0.71	0.55	1.17	0.54	0.99	0.32	0.99	0.57
1964	0.96	0.53	0.77	0.57	0.8	0.35	0.95	0.38	1.06	0.65
1965	0.93	0.67	0.85	0.57	1.05	0.6	0.73	0.74	1.01	0.73
1966	0.93	0.62	0.68	0.81	0.84	0.55	1.33	0.49	0.93	0.56
1967	0.93	0.64	0.72	0.63	0.93	0.38	1.35	0.79	0.9	0.67
1968	0.97	0.61	0.77	0.56	0.4	0.41	1.35	0.67	1.13	0.71
1969	1.18	0.46	1.33	0.53	0.63	0.37	1.35	0.47	1.25	0.45
1970	1.21	0.58	1.45	0.58	0.66	0.49	1.23	0.66	1.25	0.58
1971	1.01	0.53	1.17	0.52	0.86	0.28	1.03	0.51	0.93	0.67
1972	1.08	0.64	1.34	0.88	0.69	0.29	1.3	0.65	1.01	0.68
1973	1.06	0.56	0.96	0.63	0.57	0.54	1.01	0.5	1.34	0.54
1974	1.1	0.61	1.21	0.67	0.66	0.36	1.42	0.57	1.07	0.75
1975	1.25	0.71	1.26	0.78	0.59	0.57	1.19	0.52	1.57	0.83
1976	1.07	0.56	1.36	0.84	0.48	0.41	1.38	0.47	1.03	0.48
1977	1.05	0.67	1.31	0.64	0.65	0.56	1.12	0.64	1.03	0.76
1978	1.32	0.68	1.95	0.95	0.81	0.56	1.11	0.68	1.33	0.6
1979	1.45	0.71	1.23	1.16	1.34	0.49	1.75	0.69	1.47	0.59
1980	1.46	0.87	1.65	1.11	0.66	0.71	1.75	1.13	1.53	0.69
1981	1.43	0.81	1.61	1.4	1	0.37	1.7	0.83	1.44	0.69
1982	1.37	0.69	1.74	1.12	0.63	0.41	1.67	0.72	1.38	0.58
1983	1.44	0.73	2.14	1	0.7	0.61	1.67	0.61	1.28	0.64
1984	1.52	0.7	1.63	0.94	0.92	0.53	1.87	0.76	1.59	0.64
1985	1.76	0.89	2.23	1.31	0.87	0.69	1.86	0.74	1.84	0.77
1986	1.64	0.8	2.42	1.12	0.77	0.54	1.94	0.82	1.49	0.72
1987	1.57	0.89	1.89	1.2	0.79	0.47	1.64	0.92	1.77	0.92
1988	1.55	0.91	2.12	1.35	1.31	0.67	1.51	1.01	1.31	0.74
1989	1.73	0.79	2.56	1.26	1.03	0.61	1.86	0.55	1.55	0.75
1990	1.57	0.8	2.39	1.01	0.87	0.62	1.8	0.81	1.3	0.76
1991	1.88	0.91	3.03	1.7	1.17	0.49	1.9	0.9	1.6	0.72
1992	1.71	1.05	2.77	1.28	0.95	1.01	1.6	0.98	1.54	0.94
1993	1.71	1	2.72	1.42	0.77	0.72	1.89	0.94	1.6	0.93
1994	2.02	0.97	3.21	1.21	1.25	0.84	1.7	0.98	1.86	0.88
1995	1.86	1.1	2.96	1.52	1.51	1	2.21	1.11	1.24	0.91
1996	1.87	1.14	2.99	1.54	1.04	0.94	2.41	1.25	1.44	0.96
1997	1.8	0.97	3	1.2	1.62	0.76	1.67	1.04	1.26	0.92
1998	1.77	0.87	3.25	1.28	1.26	0.76	1.48	1.02	1.31	0.61
1999	1.86	1.02	3.03	1.48	1.52	0.83	1.74	0.74	1.45	0.97
2000	1.88	0.9	3.19	1.54	1.21	0.69	1.8	0.77	1.47	0.72
2001	1.67	0.95	3.29	1.57	1.44	0.69	1.22	0.69	1.02	0.87
2002	1.68	1.01	2.96	1.41	1.28	0.91	1.42	0.97	1.24	0.86
2003	1.68	1.05	2.95	1.67	1.53	0.9	1.68	0.85	1.07	0.89
2004	1.77	1.07	3.03	1.54	1.32	1.02	1.69	0.94	1.33	0.88
2005	1.64	1.05	3.14	1.32	1.48	0.8	1.17	1.21	1.04	0.92
2006	1.96	1.16	3.38	1.65	1.97	1.05	1.68	1.38	1.26	0.85
2007	1.67	1.06	3.07	1.58	1.35	0.88	1.31	0.79	1.21	0.98
2008	1.75	1.12	3.22	1.8	1.54	0.97	1.26	0.92	1.27	0.89
2009	1.79	1.13	3.22	1.74	1.47	0.92	1.66	0.99	1.22	0.93

## Sheet: Salivary gland
Year	Nordic countries ,Male	Nordic countries ,Female	Denmark ,Male	Denmark ,Female	Finland ,Male	Finland ,Female	Norway ,Male	Norway ,Female	Sweden ,Male	Sweden ,Female
1943	-	-	0.71	0.68	-	-	-	-	-	-
1944	-	-	0.52	0.88	-	-	-	-	-	-
1945	-	-	0.74	0.55	-	-	-	-	-	-
1946	-	-	1.05	0.77	-	-	-	-	-	-
1947	-	-	0.54	0.51	-	-	-	-	-	-
1948	-	-	0.68	0.9	-	-	-	-	-	-
1949	-	-	0.65	0.64	-	-	-	-	-	-
1950	-	-	0.54	0.97	-	-	-	-	-	-
1951	-	-	1.07	1.19	-	-	-	-	-	-
1952	-	-	0.88	1.3	-	-	-	-	-	-
1953	-	-	1.03	1.33	1.18	0.64	0.22	0.16	-	-
1954	-	-	1.03	1.3	0.68	0.33	0.47	0.19	-	-
1955	-	-	0.91	1.14	0.87	0.72	0.51	0.33	-	-
1956	-	-	0.82	1.12	1.24	0.56	0.58	0.47	-	-
1957	-	-	1.45	1.24	0.62	0.76	0.45	0.33	-	-
1958	-	-	1.18	1.23	0.32	0.46	0.65	0.27	-	-
1959	-	-	1.08	1.59	0.86	0.56	0.43	0.25	-	-
1960	0.8	0.7	1.35	1.26	0.62	0.68	0.59	0.24	0.68	0.59
1961	0.74	0.7	1.18	1.45	0.7	0.51	0.44	0.4	0.67	0.52
1962	0.77	0.67	1.26	1.15	0.68	0.76	0.22	0.38	0.76	0.46
1963	0.72	0.77	0.98	0.89	0.64	0.47	0.68	0.37	0.63	1.04
1964	0.67	0.79	0.95	1.5	0.26	0.56	0.46	0.6	0.73	0.59
1965	0.77	0.75	1.17	0.76	0.73	0.84	0.72	0.81	0.62	0.66
1966	0.67	0.59	0.98	0.9	0.7	0.41	0.46	0.36	0.63	0.63
1967	0.67	0.72	0.75	0.99	0.75	0.65	0.31	0.37	0.78	0.75
1968	0.73	0.66	0.96	0.94	0.62	0.55	0.45	0.6	0.77	0.63
1969	0.59	0.58	0.73	0.8	0.34	0.23	0.74	0.45	0.58	0.71
1970	0.75	0.6	0.69	0.66	0.66	0.6	0.81	0.58	0.81	0.58
1971	0.86	0.71	1.01	1.05	0.58	0.81	0.41	0.28	1.05	0.64
1972	0.61	0.71	0.61	0.82	0.54	0.53	0.35	0.62	0.7	0.8
1973	0.52	0.53	0.49	0.29	0.37	0.62	0.49	0.57	0.61	0.6
1974	0.65	0.55	0.54	0.6	0.43	0.33	0.8	0.45	0.76	0.69
1975	0.68	0.54	0.83	0.5	0.8	0.58	0.46	0.25	0.67	0.67
1976	0.71	0.54	0.63	0.38	0.49	0.53	0.49	0.29	0.92	0.76
1977	0.7	0.51	0.49	0.31	0.71	0.5	0.68	0.17	0.85	0.79
1978	0.63	0.57	0.74	0.25	0.83	0.84	0.67	0.54	0.55	0.63
1979	0.59	0.59	0.5	0.51	0.67	0.78	0.42	0.49	0.68	0.6
1980	0.67	0.46	0.64	0.35	0.78	0.44	0.3	0.39	0.82	0.57
1981	0.67	0.6	0.54	0.48	1.1	0.42	0.38	0.54	0.68	0.83
1982	0.71	0.52	0.62	0.32	0.49	0.43	0.66	0.5	0.89	0.7
1983	0.59	0.61	0.6	0.57	0.88	0.6	0.38	0.56	0.55	0.68
1984	0.66	0.54	0.52	0.53	0.76	0.38	0.49	0.32	0.76	0.77
1985	0.63	0.57	0.82	0.56	0.62	0.57	0.37	0.3	0.63	0.72
1986	0.69	0.54	0.67	0.49	0.63	0.62	0.63	0.34	0.8	0.65
1987	0.52	0.54	0.45	0.4	0.56	0.53	0.31	0.55	0.65	0.64
1988	0.65	0.55	0.74	0.62	0.71	0.58	0.48	0.28	0.63	0.62
1989	0.54	0.51	0.5	0.47	0.51	0.65	0.77	0.37	0.49	0.53
1990	0.57	0.43	0.79	0.35	0.39	0.45	0.44	0.47	0.57	0.47
1991	0.7	0.41	0.32	0.27	0.85	0.55	0.89	0.15	0.74	0.53
1992	0.65	0.64	0.67	0.38	0.7	0.61	0.78	0.83	0.58	0.73
1993	0.61	0.52	0.7	0.52	0.64	0.56	0.65	0.48	0.52	0.53
1994	0.68	0.56	0.73	0.61	0.86	0.49	0.56	0.7	0.59	0.53
1995	0.66	0.59	0.7	0.34	0.91	0.84	0.25	0.52	0.71	0.63
1996	0.7	0.52	0.85	0.45	0.99	0.59	0.53	0.59	0.54	0.45
1997	0.66	0.46	0.77	0.52	0.62	0.3	0.7	0.32	0.58	0.57
1998	0.76	0.54	0.75	0.51	0.73	0.61	0.73	0.47	0.83	0.53
1999	0.67	0.6	0.66	0.35	0.77	0.51	0.71	0.68	0.63	0.75
2000	0.68	0.55	0.7	0.62	0.56	0.43	0.8	0.63	0.73	0.56
2001	0.61	0.66	0.8	0.5	0.42	0.73	0.64	0.73	0.58	0.66
2002	0.7	0.55	0.59	0.74	0.92	0.47	0.7	0.46	0.62	0.55
2003	0.69	0.53	0.65	0.43	0.92	0.63	0.45	0.56	0.7	0.55
2004	0.7	0.54	0.66	0.47	0.97	0.71	0.55	0.31	0.65	0.61
2005	0.66	0.69	0.56	0.73	0.54	0.74	0.72	0.7	0.74	0.63
2006	0.59	0.57	0.51	0.54	0.76	0.66	0.39	0.54	0.6	0.57
2007	0.6	0.62	0.56	0.55	0.87	0.83	0.51	0.65	0.52	0.5
2008	0.66	0.59	0.67	0.6	0.74	0.59	0.5	0.56	0.67	0.61
2009	0.54	0.46	0.63	0.5	0.44	0.47	0.55	0.45	0.52	0.43

## Sheet: Esophagus
Year	Nordic countries ,Male	Nordic countries ,Female	Denmark ,Male	Denmark ,Female	Finland ,Male	Finland ,Female	Norway ,Male	Norway ,Female	Sweden ,Male	Sweden ,Female
1943	-	-	6.81	2.38	-	-	-	-	-	-
1944	-	-	4.64	2.63	-	-	-	-	-	-
1945	-	-	5.87	2.3	-	-	-	-	-	-
1946	-	-	4.01	2.47	-	-	-	-	-	-
1947	-	-	4.62	2.65	-	-	-	-	-	-
1948	-	-	4.32	1.88	-	-	-	-	-	-
1949	-	-	4.29	1.31	-	-	-	-	-	-
1950	-	-	3.99	1.85	-	-	-	-	-	-
1951	-	-	4.17	1.79	-	-	-	-	-	-
1952	-	-	3.44	1.71	-	-	-	-	-	-
1953	-	-	3.43	1.87	9.18	6.17	3.08	1.01	-	-
1954	-	-	3.01	1.55	8.94	6.56	3.39	0.94	-	-
1955	-	-	2.96	1.42	8.77	5.98	3.48	1	-	-
1956	-	-	2.72	1.38	10.22	6.82	2.98	0.68	-	-
1957	-	-	2.71	1.49	8.18	5.9	3.31	0.65	-	-
1958	-	-	2.56	1.36	7.79	5.85	2.69	0.93	-	-
1959	-	-	3.09	1.48	7.71	5.91	3.08	0.79	-	-
1960	3.53	1.95	2.63	1.09	7.36	5.91	3.29	0.85	2.67	1.11
1961	3.37	1.89	2.52	1.29	6.26	5.33	3.55	0.64	2.67	1.27
1962	3.5	1.8	2.38	0.99	7.22	5.25	3.7	0.88	2.76	1.06
1963	3.15	1.76	2.98	1.33	6.33	4.61	2.67	0.85	2.37	1.07
1964	3.13	2	2.3	1.16	7.22	5.5	2.41	1.06	2.49	1.28
1965	3.32	1.74	2.69	1.38	6.04	4.21	3.08	0.82	2.83	1.26
1966	3.13	1.73	2.68	1.22	5.09	4.31	2.86	0.97	2.79	1.26
1967	3.09	1.64	3.03	1.37	5.58	3.91	2.64	0.91	2.47	1.06
1968	3.12	1.54	2.76	1.29	5.03	3.7	2.63	0.58	2.86	1.11
1969	3.26	1.67	3.15	1.47	5.64	4.2	2.61	0.9	2.78	0.99
1970	3.02	1.4	2.56	1.35	4.77	3.44	2.57	0.71	2.81	0.85
1971	3.13	1.49	2.5	1.03	4.51	3.57	2.95	0.69	3.05	1.2
1972	3	1.54	2.4	0.98	4.36	3.68	2.83	0.68	2.96	1.26
1973	2.95	1.25	3.08	1.09	4.29	2.57	1.98	0.73	2.81	0.96
1974	3.03	1.45	3.13	1.11	4.42	3.54	2.49	0.79	2.77	0.96
1975	2.92	1.25	2.52	1.22	3.69	2.5	3.15	0.68	2.76	0.93
1976	2.95	1.25	2.66	1.28	3.38	2.8	2.95	0.67	2.98	0.79
1977	3.06	1.32	3.13	1.16	3.76	2.89	2.59	0.71	2.94	0.98
1978	2.99	1.15	2.69	1.07	3.57	2.12	3.12	0.95	2.9	0.84
1979	2.95	1.2	2.87	1.07	3.87	2.61	2.46	0.54	2.85	0.88
1980	3.08	1.21	3.03	1.28	3.78	2.53	2.24	0.61	3.22	0.87
1981	3	1.13	2.92	1.17	3.57	2.37	2.86	0.62	2.97	0.73
1982	3.08	1.2	3.03	1.25	3.3	2.23	2.63	0.8	3.2	0.84
1983	3.18	1.24	3.24	1.23	3.56	2.33	2.84	0.71	3.16	0.87
1984	3.13	1.15	3.87	0.96	3.24	2.2	2.18	0.75	3.16	0.95
1985	3.3	1.2	3.89	1.23	3.33	2.28	2.8	0.8	3.16	0.82
1986	3.12	1.17	3.25	1.42	3.31	1.97	2.51	0.61	3.3	0.87
1987	3.5	1.23	4.83	1.46	3.44	1.84	2.9	0.99	3.24	0.88
1988	3.43	1.26	4.46	1.39	3.23	1.92	3.33	0.81	3.03	1.07
1989	3.37	1.14	4.38	1.25	3.27	1.84	2.82	0.73	3.11	0.94
1990	3.65	1.12	4.99	1.36	3.89	1.47	3.24	0.96	2.91	0.88
1991	3.72	1.23	4.91	1.43	3.5	1.72	3.51	0.9	3.18	1.04
1992	3.7	1.18	5.31	1.48	3.63	1.26	3.08	0.62	3.04	1.15
1993	3.57	1.18	5.15	1.46	2.79	1.2	3.76	0.77	3.05	1.19
1994	3.61	1.23	5.56	1.75	3.82	1.31	2.3	1.02	2.96	0.99
1995	3.74	1.19	5.5	1.66	3.36	1.55	3.51	0.82	3.03	0.87
1996	3.97	1.16	6.22	1.81	3.26	1.5	3.22	0.69	3.3	0.84
1997	3.87	1.26	6.34	1.96	3.11	1.55	3.62	0.94	2.97	0.81
1998	3.96	1.21	5.92	1.67	3.37	1.21	3.47	1.21	3.37	0.99
1999	4.03	1.24	5.87	1.85	3.28	1.1	3.64	0.9	3.55	1.14
2000	3.7	1.27	5.81	1.81	3.08	1.25	2.86	1.04	3.19	1.1
2001	4.22	1.34	6.59	2.12	3.86	0.97	3.22	1.12	3.51	1.23
2002	4.19	1.28	6.82	1.96	3.87	1.3	3.51	0.93	3.17	1.02
2003	4.18	1.12	6.13	1.7	3.52	0.96	3.74	1.09	3.64	0.92
2004	4.26	1.28	6.54	2.22	3.37	1.26	3.97	1.12	3.51	0.83
2005	4.18	1.25	5.86	2.04	3.56	1.11	3.48	1.13	3.88	0.91
2006	4.09	1.3	5.77	2.35	3.67	1.19	3.95	0.91	3.38	0.91
2007	3.73	1.28	5.72	1.98	3.43	1.05	3.31	0.93	2.93	1.19
2008	4.09	1.26	6.27	1.98	3.23	1.08	4.08	1.15	3.24	1.02
2009	4.31	1.28	6.38	1.97	3.9	1.16	3.63	1.01	3.62	1.06

## Sheet: Stomach
Year	Nordic countries ,Male	Nordic countries ,Female	Denmark ,Male	Denmark ,Female	Finland ,Male	Finland ,Female	Norway ,Male	Norway ,Female	Sweden ,Male	Sweden ,Female
1943	-	-	43.64	33.22	-	-	-	-	-	-
1944	-	-	40.6	31.02	-	-	-	-	-	-
1945	-	-	40.6	28.67	-	-	-	-	-	-
1946	-	-	39.75	27.31	-	-	-	-	-	-
1947	-	-	39.24	26.61	-	-	-	-	-	-
1948	-	-	38.15	24.3	-	-	-	-	-	-
1949	-	-	33.09	25.52	-	-	-	-	-	-
1950	-	-	35.73	21.77	-	-	-	-	-	-
1951	-	-	38.86	25.06	-	-	-	-	-	-
1952	-	-	36.08	21.8	-	-	-	-	-	-
1953	-	-	33.44	22.41	70.79	40.5	41.03	21.71	-	-
1954	-	-	32.65	22.1	64.9	38.13	39.1	22.03	-	-
1955	-	-	34.03	19.16	62.81	37.19	39.27	24.34	-	-
1956	-	-	31.7	20.3	60.04	34.02	38.82	21.55	-	-
1957	-	-	29.89	17.9	57.59	33.08	38.29	21.39	-	-
1958	-	-	30.82	17.35	56.26	32.52	36.71	21.14	-	-
1959	-	-	28.68	17.87	55.52	31.42	32.02	20.51	-	-
1960	32.41	18.15	29.53	17.15	51.47	29.22	33.48	19.2	26.22	12.99
1961	31.41	17.34	26.74	16.83	50.64	27.47	32.95	16.68	25.33	12.9
1962	30.76	16.65	27.12	15.56	49.32	25.46	30.55	16.36	25.6	13.18
1963	29.24	16.46	24.76	14.25	44.28	23.62	29.99	18.75	25.08	13.29
1964	28.15	15.61	23.68	12.99	45.6	23.55	28.75	16.27	23.55	13.1
1965	28.36	14.73	24.4	13.11	41.44	21.67	29.48	15.87	24.73	11.91
1966	26.21	14.08	22.12	12.1	39.6	21.42	29.12	14.48	21.96	11.58
1967	25.95	14.07	22.26	12.7	38.32	19.21	28.01	15.56	21.98	11.81
1968	25.75	13.47	22.19	11.76	40.31	19.24	28.64	13.52	20.77	11.63
1969	24.14	12.68	21.16	10.55	35.33	17.8	25.59	13.94	20.66	10.87
1970	23.44	12.71	20.68	11.47	34.25	18.27	24.34	13.71	20.22	10.3
1971	21.91	11.77	18.96	10.05	33.25	16.75	22.57	11.92	18.57	10.35
1972	21.75	11.41	19.38	9.86	32.65	17.39	22.81	10.73	18.48	9.64
1973	21.7	10.72	19.24	9.48	31.09	14.86	21.81	11.01	19.21	9.38
1974	20.32	10.67	18.07	9.38	28.28	14.93	20.56	11.4	18.07	9.12
1975	19.8	10.11	17.12	9.25	28.77	13.38	20.87	9.87	16.99	9.03
1976	19.12	9.9	15.63	8.55	27.32	14	19.69	10.37	17.17	8.29
1977	18.36	9.38	16.74	8.33	26.01	13.32	19.38	9.19	15.52	8.06
1978	17.72	9.41	15.53	7.63	24.98	13.31	18.6	8.96	15.51	8.49
1979	17.73	8.95	15.29	6.92	25.95	13.63	17.22	9.75	15.9	7.44
1980	17.06	8.58	14.32	6.55	24.13	12.67	18.1	9.58	14.93	7.3
1981	16.67	8.37	14.04	6.35	23.61	12.66	17.91	8.62	14.47	7.17
1982	16.2	8.21	13.32	6.44	21.32	11.96	18.39	8.61	14.35	7.04
1983	16.08	8.27	14.65	6.25	20.83	12.23	17.43	8.75	13.99	7.07
1984	15.14	7.9	12.76	5.96	21.91	11.49	15.88	8.13	13.01	7.01
1985	14.8	7.39	11.91	5.66	20.66	10.5	15.19	8.02	13.36	6.44
1986	13.61	7.32	11.66	5.23	17.56	10.36	15.8	7.82	11.85	6.68
1987	13.67	6.86	11.23	5.31	20.03	10.43	14.71	7.35	11.58	5.55
1988	12.52	6.92	10.35	5.38	16.45	10.19	14.03	6.99	11.19	5.98
1989	12.54	6.37	9.33	4.63	16.88	8.87	14	6.64	11.46	5.72
1990	12.12	6.34	9.35	5.21	16.49	8.64	14.21	6.7	10.51	5.55
1991	11.72	6.01	7.68	4.73	15.71	8.79	14.02	6.78	10.7	4.78
1992	11.15	5.67	8.82	4.06	14.58	8.41	12.51	5.39	10.02	5.1
1993	10.56	5.39	8.7	3.82	13.25	7.65	12.48	5.71	9.32	4.91
1994	10.45	5.15	8.77	3.72	13.72	7.56	11.95	6.04	9.06	4.14
1995	9.44	4.94	8.29	3.47	12.38	6.68	10.72	5.7	8.16	4.51
1996	10.06	4.94	8.04	3.77	13.4	7.32	12.1	5.07	8.4	4.24
1997	9.14	4.65	7.48	3.54	11.46	6.32	10.68	4.95	8.14	4.08
1998	8.71	4.32	7.01	3.52	12.01	6.15	9.72	4.65	7.47	3.6
1999	8.7	4.35	7.72	3.62	10.23	5.99	9.46	4.61	7.92	3.59
2000	7.91	4.28	6.93	2.71	10.07	5.99	9.34	4.68	6.78	3.93
2001	7.93	4.1	7.23	3.62	9.37	5.51	9.13	3.88	6.93	3.64
2002	7.89	4.1	7.17	2.88	10.18	4.94	8.57	4.79	6.75	3.93
2003	7.74	3.93	7.21	3.6	9.75	5.25	8.47	3.94	6.72	3.3
2004	7.44	4.06	6.94	3.57	8.6	5.25	8.24	4.44	6.67	3.44
2005	7.17	3.64	7.46	3.06	8.41	4.6	7.07	4.44	6.28	2.94
2006	7.09	3.96	7.93	3.71	8.43	5.41	7.09	4.12	5.8	3.14
2007	7.05	3.7	7.57	3.32	8.06	4.65	7.8	3.99	5.85	3.2
2008	6.38	3.44	7.5	3.4	7.75	4.41	6.97	3.52	4.76	2.9
2009	6.44	3.4	7.88	2.78	7.8	4.15	5.73	3.64	5.27	3.22

## Sheet: Small intestine
Year	Nordic countries ,Male	Nordic countries ,Female	Denmark ,Male	Denmark ,Female	Finland ,Male	Finland ,Female	Norway ,Male	Norway ,Female	Sweden ,Male	Sweden ,Female
1943	-	-	0.76	0.37	-	-	-	-	-	-
1944	-	-	0.57	0.72	-	-	-	-	-	-
1945	-	-	0.64	0.74	-	-	-	-	-	-
1946	-	-	0.41	0.5	-	-	-	-	-	-
1947	-	-	0.7	0.51	-	-	-	-	-	-
1948	-	-	0.54	0.55	-	-	-	-	-	-
1949	-	-	0.71	0.55	-	-	-	-	-	-
1950	-	-	0.55	0.35	-	-	-	-	-	-
1951	-	-	0.45	0.59	-	-	-	-	-	-
1952	-	-	0.52	0.49	-	-	-	-	-	-
1953	-	-	0.45	0.25	0.36	0.54	0.35	0.19	-	-
1954	-	-	0.66	0.71	0.29	0.58	0.63	0.24	-	-
1955	-	-	1.04	0.41	1.01	0.93	0.73	0.36	-	-
1956	-	-	0.66	0.57	0.64	0.49	0.39	0.54	-	-
1957	-	-	0.46	0.73	0.74	0.98	0.74	0.44	-	-
1958	-	-	0.36	0.38	0.61	0.39	0.47	0.23	-	-
1959	-	-	0.85	0.73	0.7	0.41	0.37	0.31	-	-
1960	0.72	0.48	0.7	0.46	0.85	0.4	0.34	0.23	0.88	0.67
1961	0.65	0.56	0.83	0.53	0.3	0.73	0.4	0.21	0.8	0.67
1962	0.64	0.52	0.67	0.65	0.56	0.26	0.39	0.3	0.75	0.69
1963	0.74	0.61	1.11	0.77	0.4	0.68	0.52	0.51	0.78	0.51
1964	0.65	0.52	0.62	0.3	0.44	0.32	0.5	0.48	0.78	0.77
1965	0.69	0.62	0.86	0.49	0.48	0.4	0.35	0.29	0.83	0.95
1966	0.86	0.57	0.97	0.62	0.53	0.29	0.66	0.35	1	0.81
1967	0.8	0.44	0.68	0.39	0.46	0.3	0.63	0.17	1.03	0.68
1968	0.84	0.68	0.69	0.55	0.45	0.6	0.54	0.62	1.17	0.76
1969	0.81	0.71	1.01	0.69	0.5	0.6	0.6	0.4	0.84	0.88
1970	0.95	0.62	0.98	0.59	0.61	0.42	0.86	0.56	1.1	0.77
1971	0.83	0.73	0.71	0.55	0.73	0.53	0.63	0.63	1.05	1.01
1972	0.77	0.69	0.56	0.38	0.71	0.61	0.54	0.35	1	1.06
1973	0.86	0.6	0.78	0.57	0.57	0.51	0.31	0.68	1.22	0.58
1974	0.83	0.71	0.9	0.53	0.42	0.53	0.34	0.6	1.11	0.96
1975	1.1	0.78	1.16	0.8	0.62	0.43	0.81	0.75	1.36	0.91
1976	1.15	0.71	1.02	0.55	0.64	0.67	0.92	0.42	1.51	0.92
1977	0.97	0.64	1.32	0.72	0.49	0.47	0.6	0.42	1.16	0.79
1978	0.85	0.69	0.68	0.82	0.99	0.41	0.53	0.59	0.98	0.81
1979	0.9	0.7	1	0.73	0.8	0.56	0.8	0.73	0.85	0.76
1980	1.14	0.64	1.26	0.66	1.07	0.48	0.4	0.38	1.41	0.84
1981	1	0.71	0.81	0.64	0.75	0.61	0.86	0.72	1.27	0.77
1982	0.96	0.78	0.73	0.77	0.76	0.55	0.97	0.62	1.13	0.98
1983	1.1	0.8	0.67	0.79	0.84	0.67	0.87	0.88	1.53	0.85
1984	1.39	0.82	0.89	0.69	1.02	0.66	1.1	0.8	1.97	1
1985	1.24	0.7	0.81	0.51	1.02	0.53	1.15	0.69	1.63	0.92
1986	1.16	0.73	0.88	0.57	1.16	0.64	0.68	0.48	1.5	0.97
1987	1.18	0.84	0.89	0.47	0.9	0.6	0.58	0.64	1.71	1.28
1988	1.14	0.79	0.91	0.57	0.94	0.64	0.76	0.87	1.54	1
1989	1.08	0.71	0.7	0.68	0.75	0.68	0.82	0.63	1.56	0.79
1990	1.12	0.92	0.67	0.72	1.28	0.86	1.13	0.95	1.25	1.03
1991	1.07	0.81	0.84	0.6	1.18	0.7	0.88	0.98	1.26	0.93
1992	1.1	0.73	1.06	0.47	0.97	0.73	0.64	0.6	1.39	0.92
1993	1.03	0.86	0.44	0.57	0.7	0.6	1.08	0.86	1.5	1.15
1994	1.17	0.79	0.94	0.53	1.09	0.68	0.95	0.71	1.45	1.07
1995	0.99	0.82	0.53	0.41	0.69	0.53	1.34	0.8	1.25	1.15
1996	1.06	0.73	0.75	0.63	0.71	0.81	0.75	0.58	1.52	0.83
1997	1.27	0.79	0.81	0.57	1.38	0.71	1.22	0.69	1.46	0.99
1998	1.15	1.01	0.95	0.68	1.13	0.72	1.3	1.18	1.26	1.31
1999	1.21	0.83	0.79	0.64	0.93	0.65	1.16	1.11	1.57	0.89
2000	1.13	0.87	0.66	0.5	1.21	0.54	1.24	1.32	1.3	1.08
2001	1.32	0.93	0.96	0.71	1.28	0.91	1.97	1.09	1.27	0.99
2002	1.14	0.91	0.71	0.52	0.73	0.86	1.31	1.53	1.55	0.88
2003	1.37	0.85	0.66	0.86	1.14	0.8	1.72	0.99	1.73	0.84
2004	1.26	0.94	0.9	0.85	1.03	0.63	1.25	1.21	1.55	1.05
2005	1.41	0.84	1.18	0.73	1.07	0.61	1.32	1	1.71	0.94
2006	1.38	0.96	1.04	0.67	0.95	0.89	1.79	1.06	1.58	1.14
2007	1.36	1.02	0.68	0.81	1.34	0.91	1.72	1.18	1.61	1.11
2008	1.33	1.09	0.76	0.87	1.34	0.86	1.57	1.24	1.55	1.3
2009	1.48	1.11	0.95	0.87	1.3	0.73	2.11	1.49	1.55	1.3

## Sheet: Colon
Year	Nordic countries ,Male	Nordic countries ,Female	Denmark ,Male	Denmark ,Female	Finland ,Male	Finland ,Female	Norway ,Male	Norway ,Female	Sweden ,Male	Sweden ,Female
1943	-	-	14.42	14.39	-	-	-	-	-	-
1944	-	-	14.39	13.28	-	-	-	-	-	-
1945	-	-	14.36	16.04	-	-	-	-	-	-
1946	-	-	14.78	14.64	-	-	-	-	-	-
1947	-	-	13.46	15.76	-	-	-	-	-	-
1948	-	-	16.02	14.65	-	-	-	-	-	-
1949	-	-	13.77	14.7	-	-	-	-	-	-
1950	-	-	14.38	15.93	-	-	-	-	-	-
1951	-	-	14.76	15.03	-	-	-	-	-	-
1952	-	-	13.32	14.75	-	-	-	-	-	-
1953	-	-	14.32	15.74	5.4	6.1	8.89	8.18	-	-
1954	-	-	13.88	14.09	4.76	5.17	9.85	8.28	-	-
1955	-	-	13.59	15.42	5.17	5.48	8.82	9.56	-	-
1956	-	-	13.21	15.65	5.02	6.16	9.56	8.97	-	-
1957	-	-	13	14.75	3.61	3.23	8.84	9.77	-	-
1958	-	-	15.11	16.55	5.65	4.83	10.82	10.59	-	-
1959	-	-	15.41	18.28	5.96	5.98	9.64	9.91	-	-
1960	12.02	12.14	13.8	17.29	5.88	7.61	10.86	9.75	13.75	12.58
1961	12.56	12.05	16.96	17.14	5.56	7.03	10.39	10.32	13.55	12.43
1962	12.46	12.8	14.95	16.62	6.04	7.65	10.98	10.78	13.94	13.93
1963	13.22	13.13	16.42	17.07	7.99	8.21	10.88	11.51	14.16	14.12
1964	13.31	12.55	15.26	17.83	6.39	6.94	11.75	11.1	15.25	12.98
1965	13.94	12.94	17.17	17.22	7.09	6.92	12.03	10.78	15.34	14.46
1966	14.01	13.49	15.82	18.97	7.82	7.63	12.51	12.75	15.87	13.71
1967	14.18	13.71	17.29	17.85	7.67	7.91	13.86	12.8	15.08	14.51
1968	13.94	14.04	16.7	19.53	6.64	7.71	13.31	12.35	15.3	14.67
1969	14.43	14.1	17.56	20.05	7.68	7.83	11.31	12.32	16.54	14.55
1970	14.83	14.3	17.97	18.72	8.61	8.34	12.59	13.12	16.44	15.08
1971	14.49	13.73	16.21	17.57	7.79	8.8	13.52	13.48	16.25	14
1972	14.72	13.85	18.57	16.83	9.19	9.16	12.75	14.07	15.34	14.41
1973	14.93	14.37	18.21	18.33	7.83	9.84	13.11	12.12	16.43	15.39
1974	14.52	14.31	18.16	18.85	7.91	9.29	13.17	13.94	15.34	14.2
1975	15.43	14.32	19.84	18.38	9.06	9.46	13.6	15.23	16.18	13.93
1976	16.1	14.71	21.46	20.92	9.2	9.7	14.77	14.24	16.25	13.9
1977	15.97	15.44	19.88	21.26	9.5	10.04	16.4	16.62	16.02	14.33
1978	16.09	14.84	20.41	19.01	9.65	8.9	16.79	16.36	15.84	14.79
1979	15.87	15.42	18.92	19.33	9.38	10.51	15.54	17.19	16.85	14.83
1980	15.98	15.65	18.89	19.7	10.36	10.88	17.52	17.59	15.73	14.91
1981	16.65	15.69	20.07	19.05	10.75	11.32	17.59	18.14	16.51	15
1982	16.58	15.72	18.45	19.14	11.95	11.37	18.16	18.05	16.66	14.94
1983	17.01	15.5	19.74	19.79	12.29	9.92	19.97	16.86	15.98	15.46
1984	17.46	15.2	20.67	18.88	11.6	10.56	18.81	18.29	17.44	14.17
1985	18.03	15.44	20.87	19.59	12.39	10.03	20.39	18.59	17.69	14.58
1986	17.37	15.72	20.12	19.06	11.26	11.68	20.54	17.48	16.87	15.13
1987	17.62	16.25	20.65	19.64	12.58	11.53	20.45	19.57	16.59	15.37
1988	17.94	16.06	21.67	21.24	13.26	10.91	20.53	19.53	16.6	14.35
1989	17.78	15.91	20.03	19.5	12.35	11.52	22.37	19.64	16.53	14.59
1990	17.85	15.95	21.06	19.36	12.43	11.62	22.35	18.68	16.37	15.06
1991	18.09	15.83	20.1	19.56	12.91	11.42	22.57	18.87	17.42	14.77
1992	18.87	16.67	21.03	20.72	12.75	12.34	24.36	20.9	17.92	14.97
1993	18.32	15.53	21.48	17.23	13.95	11.75	22.32	20.4	16.81	14.52
1994	18.2	16.47	20.83	19.19	14.14	12.26	22.04	22.19	17.1	14.88
1995	18.61	16.36	20.32	18.54	15.11	12.29	23.43	21.94	17.03	14.8
1996	18.64	15.73	21.41	18.12	15.6	11.75	22.48	21.78	16.62	13.96
1997	19	16.51	20.45	20.73	14.14	12.67	25.02	22.05	17.79	13.92
1998	19.32	16.41	23.29	19.47	14.12	12.22	24.16	22.24	17.56	14.54
1999	19.51	17.14	21.9	19.61	15.2	12.97	24.07	22.16	18.22	16.1
2000	18.8	16.38	21.45	18.61	13.67	12.49	25.72	22.71	16.7	14.55
2001	19.88	16.99	24.02	20.37	15.21	12.91	25.53	22.71	17.56	14.97
2002	19.35	16.85	23.26	19.65	14.12	12.89	24.81	22.47	17.46	15.27
2003	19.79	16.57	23.05	18.75	14.77	11.81	24.8	23.59	18.21	15.15
2004	20.71	17.28	24.15	20.04	16.2	13.68	26.6	23.33	18.51	15.2
2005	20.22	17.56	23.83	21.01	16.24	12.81	26.41	22.51	17.55	16.21
2006	20.68	17.69	25.94	20.99	15.76	12.53	25.3	24.16	18.24	15.95
2007	20.55	17.93	25.01	21.2	14.99	11.85	25.71	23.58	18.68	17.23
2008	21.22	18.05	25.45	22.49	15.45	13.03	27.15	22.96	19.24	16.51
2009	21.01	17.49	26.17	22.03	15.9	11.87	24.55	23.13	19.43	15.77

## Sheet: Rectum and anus
Year	Nordic countries ,Male	Nordic countries ,Female	Denmark ,Male	Denmark ,Female	Finland ,Male	Finland ,Female	Norway ,Male	Norway ,Female	Sweden ,Male	Sweden ,Female
1943	-	-	21.02	12.31	-	-	-	-	-	-
1944	-	-	21.33	12.29	-	-	-	-	-	-
1945	-	-	20.23	13.64	-	-	-	-	-	-
1946	-	-	20.65	12.15	-	-	-	-	-	-
1947	-	-	19.41	12.27	-	-	-	-	-	-
1948	-	-	20	11.75	-	-	-	-	-	-
1949	-	-	18.64	12.14	-	-	-	-	-	-
1950	-	-	17.88	12.08	-	-	-	-	-	-
1951	-	-	18.27	11.82	-	-	-	-	-	-
1952	-	-	18.3	11.46	-	-	-	-	-	-
1953	-	-	17.54	10.04	5.87	4.51	5.99	4.06	-	-
1954	-	-	17.53	11.12	5.14	4.6	6.48	3.72	-	-
1955	-	-	16.21	11.32	4.94	3.73	6.02	4.16	-	-
1956	-	-	16.19	11.58	5.23	4.25	7.3	4.48	-	-
1957	-	-	17.58	10.71	5.27	5.1	6.61	4.31	-	-
1958	-	-	16.54	12.13	5.37	5.08	5.87	5.11	-	-
1959	-	-	19.32	12.13	6.17	4.43	6.34	4.26	-	-
1960	10.88	6.69	18.19	11.43	6.26	4.95	6.63	4.81	10.47	5.79
1961	10.87	6.42	18.73	9.87	5.91	4.77	6.96	4.04	10.09	6.32
1962	10.58	6.83	17.49	10.71	6.24	5.66	7.78	4.61	9.56	6.33
1963	10.89	7.13	17.65	10.63	7.11	6.55	7.69	4.92	10.06	6.56
1964	11	7.75	17.11	11.55	8.43	6.73	6.43	4.81	10.8	7.54
1965	11.19	7.38	16.8	11.84	7.94	5.95	7.29	4.61	10.94	6.93
1966	10.76	7.42	16.34	11.01	6.81	6.3	7.23	5.55	10.73	6.83
1967	10.98	7.68	16.77	10.82	7.01	6.97	7.71	6.22	10.73	7.04
1968	11.6	7.51	18.38	11.3	7.93	5.75	9.7	6.52	10.13	6.7
1969	12.03	7.78	18.02	11.41	8.74	6.68	10.09	6.64	10.73	6.85
1970	11.47	7.83	16.48	11.3	8.39	5.78	10.83	7.65	10.28	6.87
1971	11.98	7.85	17.88	10.64	8.66	7.16	9.7	7.09	11.02	7.04
1972	11.73	7.9	16.66	11.23	9.09	6.41	10.13	7.16	10.89	7.23
1973	11.59	7.97	17.83	11.33	8.25	6.38	9.71	6.87	10.32	7.4
1974	12.41	8.37	18.24	11.23	9.07	7.23	12.14	7.97	10.67	7.48
1975	12.4	7.7	17.26	10.33	9.71	5.99	10.84	7.86	11.62	7.06
1976	12.69	8.04	17.21	10.69	9.04	7.27	12.45	8.41	11.66	6.88
1977	12.91	8.13	17.53	11.21	10.14	6.84	13.16	8.76	11.52	6.8
1978	13.14	8.52	18.01	11.94	10.55	6.4	14.05	10.22	11.2	7
1979	13.4	9.13	18.18	11.85	11	7.75	14.36	9.61	11.38	8.01
1980	13.39	8.83	17.35	10.83	9.93	6.9	14.92	10.01	12.1	8.21
1981	13.34	8.52	18.06	10.69	9.49	6.11	15.04	10.19	11.75	7.92
1982	13.42	9.08	18.22	12.27	10.28	6.76	15.02	10.24	11.4	8.03
1983	13.82	9.22	18.39	12.49	10.89	6.46	15.83	10.64	11.73	8.31
1984	13.3	9.08	17.26	10.77	9.97	6.92	14.81	10.51	11.83	8.8
1985	13.67	8.66	17.27	10.17	9.96	6.93	16.92	9.49	11.99	8.47
1986	13.76	8.98	17.96	10.49	10.94	6.96	15.78	11.06	11.94	8.3
1987	13.22	8.79	16.84	11.03	10.43	7.34	14.73	9.17	12	8.22
1988	13.48	8.41	17.81	11.37	9.78	5.92	15.58	9.49	12.07	7.67
1989	13.22	9.02	17.02	11.35	9.36	6.09	14.89	11.07	12.19	8.42
1990	13.59	8.59	15.72	10.35	11.5	6.83	16.82	9.56	12.14	8.14
1991	13.38	9.01	17.25	9.82	10.95	6.85	15.63	12.15	11.6	8.4
1992	14.38	8.99	18.38	10.18	11.1	6.61	17.13	10.96	12.71	8.88
1993	14.27	9.2	18.55	11.48	10.94	6.92	16.51	11.24	12.77	8.42
1994	14.48	8.98	18.33	10.59	11.28	6.79	17.12	11.43	12.97	8.32
1995	13.62	9.17	15.96	11.43	11.43	6.78	16.75	11.82	12.21	8.11
1996	13.36	9.07	16.85	10.78	10.15	7.81	15.33	9.95	12.4	8.49
1997	14.59	9.42	18.61	11.88	11.98	7.65	17.72	11.71	12.23	8.12
1998	13.78	9.36	16.56	12.15	11.82	6.74	16.58	11.39	12.08	8.38
1999	13.92	9.18	16.96	11.15	11.62	7.74	16.5	11.05	12.41	8.04
2000	14.37	9.21	18.48	10.87	11.4	6.97	16.61	11.48	12.73	8.54
2001	13.99	9.01	17.53	11.11	10.78	7.19	17.43	11.31	12.45	7.85
2002	14.52	9.35	17.27	11.2	11.67	7.18	18.09	11.47	13.04	8.68
2003	14.52	9.34	17.71	10.97	11.55	7.3	17.8	10.89	13.05	9.01
2004	15.05	9.58	18.67	12.06	12.22	7.42	18.02	12.03	13.19	8.43
2005	14.6	9.66	18.68	10.82	11.96	7.74	17.47	11.85	12.7	9.21
2006	14.91	9.76	18.86	13.46	11.78	7.28	16.29	11.93	13.82	8.18
2007	14.38	9.76	18.41	11.78	11.64	7.13	16.54	11.74	12.84	9.3
2008	14.34	9.67	18.19	11.82	12.05	7.68	16.31	11.43	12.81	8.84
2009	14.48	9.02	18.14	10.95	11.43	6.48	16.96	10.89	13.12	8.6

## Sheet: Liver
Year	Nordic countries ,Male	Nordic countries ,Female	Denmark ,Male	Denmark ,Female	Finland ,Male	Finland ,Female	Norway ,Male	Norway ,Female	Sweden ,Male	Sweden ,Female
1943	-	-	3.22	3.25	-	-	-	-	-	-
1944	-	-	3.65	4.96	-	-	-	-	-	-
1945	-	-	2.57	4.15	-	-	-	-	-	-
1946	-	-	3.38	4.99	-	-	-	-	-	-
1947	-	-	2.78	3.15	-	-	-	-	-	-
1948	-	-	3.29	4.14	-	-	-	-	-	-
1949	-	-	2.91	2.87	-	-	-	-	-	-
1950	-	-	2.95	2.58	-	-	-	-	-	-
1951	-	-	2.95	2.96	-	-	-	-	-	-
1952	-	-	2.75	1.99	-	-	-	-	-	-
1953	-	-	2.56	2.47	1.2	1.04	0.62	0.26	-	-
1954	-	-	2.97	3.11	1.6	1.16	0.71	0.28	-	-
1955	-	-	2.71	2.6	1.76	0.81	0.76	0.57	-	-
1956	-	-	3	2.75	1.12	0.63	0.56	0.43	-	-
1957	-	-	2.23	3.02	2.79	1.59	1.05	0.44	-	-
1958	-	-	1.94	1.99	1.42	1.12	0.76	0.52	-	-
1959	-	-	2.01	1.52	1.03	0.93	0.83	0.36	-	-
1960	2.03	1.1	2.52	1.34	1.35	0.9	1	0.46	2.45	1.42
1961	2.2	1.28	2.28	1.77	2.72	1.05	1.25	0.66	2.38	1.39
1962	1.89	1.19	2.51	1.76	1.21	1.08	0.92	0.58	2.26	1.22
1963	2.16	1.3	2.71	1.73	1.68	0.8	0.79	0.9	2.57	1.5
1964	2.6	1.52	3.31	2.35	1.28	0.89	1.01	0.45	3.37	1.87
1965	2.54	1.44	3.57	2.22	1.26	0.66	0.76	0.29	3.18	1.9
1966	2.76	1.49	3.22	2	2.24	1.36	1.14	0.41	3.4	1.73
1967	2.87	1.44	3.5	1.86	1.54	0.8	1.73	0.46	3.47	1.98
1968	2.85	1.63	3.31	2.29	1.78	1.11	1.25	0.9	3.64	1.81
1969	3.18	1.74	3.9	2.01	2.9	1.42	0.86	0.52	3.88	2.27
1970	3.12	1.62	3.54	1.97	2.15	1.06	1.54	0.73	3.88	2
1971	3.46	1.87	3.49	1.73	2.61	1.69	2.01	0.81	4.32	2.5
1972	3.36	1.94	3.2	2.02	3.01	1.56	1.92	0.96	4.18	2.52
1973	3.36	1.92	2.9	1.98	3.32	2.09	1.31	0.63	4.44	2.41
1974	3.45	1.91	3.49	1.88	3.58	1.5	1.53	0.77	4.24	2.68
1975	3.78	1.82	3.99	1.96	3.76	1.81	1.97	0.41	4.39	2.44
1976	3.63	2.02	3.44	1.99	3.47	1.76	1.68	0.74	4.66	2.82
1977	3.35	1.89	3.54	2.12	2.78	1.68	1.5	0.73	4.26	2.42
1978	3.67	2.3	3.62	2.71	3.72	2.12	1.87	0.87	4.46	2.83
1979	3.66	2.18	3.51	2.15	3.57	2.46	1.36	0.94	4.72	2.67
1980	3.73	1.95	3.92	2.16	3.92	1.7	1.78	1.02	4.5	2.39
1981	3.72	2.18	3.57	2.35	3.27	2.1	1.58	0.96	4.93	2.62
1982	4.03	2.12	3.92	2.35	3.9	1.89	2.32	0.95	4.92	2.65
1983	3.85	1.93	3.5	1.97	4.08	1.75	1.8	0.85	4.86	2.52
1984	3.97	2.11	4.16	1.95	4.53	1.94	2.12	1.15	4.54	2.76
1985	4.07	2.32	4.08	2.39	4.37	2.31	2.52	1.35	4.67	2.77
1986	4	2.04	4.07	2.01	4.23	1.95	2.07	1.05	4.68	2.57
1987	3.72	2.07	4.19	2.09	3.74	2.49	1.95	0.7	4.29	2.46
1988	3.81	1.97	3.94	1.97	3.92	1.83	1.73	0.86	4.57	2.57
1989	3.7	2.27	3.93	2.32	3.74	2.39	1.36	1.02	4.61	2.76
1990	3.72	2.12	3.76	2.01	3.66	2	1.78	1.13	4.71	2.74
1991	3.92	1.94	3.45	1.75	4.18	2.11	2.38	1.02	4.74	2.44
1992	3.37	2.07	3.56	2.1	3.95	2.05	1.66	1.31	3.78	2.47
1993	3.58	2.11	3.73	1.99	3.36	2.17	2.08	1.23	4.3	2.57
1994	3.58	1.93	3.62	1.69	4.27	1.87	1.2	1	4.39	2.56
1995	3.46	1.67	3.85	1.93	3.96	1.43	1.56	0.66	3.86	2.15
1996	3.72	1.73	3.54	1.95	4.84	1.54	1.91	0.7	4	2.17
1997	3.32	1.67	3.68	1.46	3.73	1.68	1.55	0.82	3.77	2.18
1998	3.6	1.88	3.61	2.01	4.16	1.74	1.94	1.02	4.12	2.34
1999	3.51	1.74	4.14	2.09	3.75	1.79	2.44	1.32	3.58	1.73
2000	3.39	1.61	4.19	1.87	3.9	1.75	1.85	1.06	3.43	1.66
2001	3.39	1.73	3.97	1.7	4.15	1.51	2.04	1.06	3.31	2.22
2002	3.6	1.59	4.54	2.03	3.86	1.54	2.33	0.98	3.52	1.68
2003	3.55	1.77	4.46	1.88	4.1	1.75	2.14	0.87	3.46	2.14
2004	3.68	1.81	4.14	1.64	4.94	2.44	1.86	0.98	3.56	1.99
2005	3.77	1.53	4.05	1.17	5.25	2.02	2.16	1.37	3.59	1.54
2006	4	1.43	4.26	1.4	6.18	2.17	2.44	0.85	3.45	1.29
2007	3.56	1.57	3.73	1.67	5.34	1.98	2.49	1.02	2.98	1.56
2008	3.87	1.84	4.59	1.81	5.13	2.34	2.62	1.15	3.38	1.89
2009	4.2	1.85	4.55	1.46	6.07	2.58	2.47	1.34	3.8	1.89

[truncated: 25 more sheets: Gallbladder, Pancreas, Nose, sinuses, Larynx, Lung, Pleura, Bone, Melanoma of skin, Skin, non-melanoma, Other, female genitals, Cervix uteri, Ovary etc, Penis, Prostate, Testis, Kidney, Bladder, Eye, Brain, Thyroid …]
