# Supplementary material for: On the Validity of Using Increases in 5-Year Survival Rates to Measure Success in the Fight against Cancer
Source: PLoS One. 2014 Jul 23;9(7):e83100. doi: 10.1371/journal.pone.0083100 (PMC4108307; doi:10.1371/journal.pone.0083100)
Supplement: Table S4 — European Nordic countries mortality. (XLSX) [file pone.0083100.s015.xlsx]

## Sheet: Lip
Year	Nordic countries ,Male	Nordic countries ,Female	Denmark ,Male	Denmark ,Female	Finland ,Male	Finland ,Female	Norway ,Male	Norway ,Female	Sweden ,Male	Sweden ,Female
1951	-	-	0.27	-	-	-	-	-	-	-
1952	-	-	0.12	0.02	-	-	-	-	0.05	0.05
1953	0.35	0.07	0.19	-	1.18	0.25	0.33	0.08	0.16	0.04
1954	0.51	0.01	0.46	-	1.54	0.11	0.54	-	0.21	-
1955	0.47	0.04	0.28	0.06	1.74	0.06	0.52	0.06	0.19	0.02
1956	0.4	0.03	0.42	0.03	1.27	0.03	0.37	0.04	0.15	0.03
1957	0.38	0.04	0.18	0.04	1.7	-	0.42	0.03	0.09	0.06
1958	0.29	0.03	0.2	0.04	0.75	-	0.39	-	0.11	0.05
1959	0.28	0.03	0.17	0.06	0.58	0.1	0.31	-	0.16	-
1960	0.32	0.03	0.17	-	0.98	0.06	0.32	0.05	0.17	0.03
1961	0.44	0.02	0.25	-	1.67	0.09	0.42	-	0.16	0.02
1962	0.27	0	0.21	-	0.87	0.03	0.34	-	0.12	-
1963	0.39	0.03	0.19	0.03	1.31	0.1	0.47	0.02	0.15	0.01
1964	0.3	0.02	0.26	0.08	0.7	-	0.41	-	0.15	0.01
1965	0.44	0.03	0.31	-	1.28	0.11	0.53	-	0.17	0.03
1966	0.18	0.02	0.11	-	0.8	0.03	0.11	0.06	0.04	-
1967	0.26	0.02	0.36	0.02	0.57	0.02	0.29	-	0.1	0.03
1968	0.16	0.04	0.09	0.03	0.53	0.05	0.19	0.03	0.04	0.03
1969	0.31	0.02	0.28	-	0.75	0.05	0.33	-	0.12	0.03
1970	0.17	0.02	0.24	0.02	0.17	0.07	0.15	0.02	0.12	-
1971	0.29	0.01	0.29	0.04	0.72	0.02	0.44	-	0.12	-
1972	0.28	0.03	0.37	0.04	0.53	0.04	0.43	0.05	0.07	0.01
1973	0.26	0.02	0.13	0.03	0.41	0.08	0.49	-	0.15	0.01
1974	0.22	0.02	0.16	0.03	0.52	0.03	0.29	-	0.12	0.02
1975	0.1	0.01	0.12	-	0.18	0.02	0.13	-	0.03	0.02
1976	0.16	0.02	0.14	0.09	0.47	-	0.11	0.02	0.09	-
1977	0.21	0.02	0.19	0.03	0.64	0.06	0.27	-	0.09	0.01
1978	0.12	0.01	0.09	-	0.24	0.06	0.18	-	0.06	0.01
1979	0.12	0.02	0.17	0.05	0.34	0.01	0.12	0.01	0.06	0.01
1980	0.18	0.01	0.23	0.03	0.23	-	0.32	-	0.07	0.01
1981	0.14	0.01	0.14	0.01	0.17	0.06	0.18	-	0.07	-
1982	0.2	0.02	0.23	0.01	0.27	0.08	0.28	-	0.1	0.01
1983	0.14	0.01	0.22	0.04	0.14	0.03	0.22	-	0.06	-
1984	0.14	0.02	0.17	0.06	0.22	0.01	0.18	0.01	0.06	0
1985	0.07	0.02	0.15	0.03	0.04	0.02	0.1	0.02	0.02	0.01
1986	0.09	0.01	0.1	0.01	0.07	0.02	0.09	-	0.1	0.02
1987	0.14	0.01	0.12	-	0.18	0.03	0.25	0.02	0.09	0.01
1988	0.13	0.01	0.11	0.02	0.43	0.01	0.07	0.01	0.03	-
1989	0.11	0.05	0.16	0.1	0.19	0.07	0.15	0.05	0.03	0.01
1990	0.1	0.02	0.17	0.01	0.15	0.02	0.16	-	0.03	0.03
1991	0.12	0.01	0.1	-	0.21	0.01	0.15	0.01	0.09	0.01
1992	0.09	0.03	0.08	0.04	0.19	0.04	0.11	0.06	0.05	-
1993	0.07	0.01	0.09	-	0.13	0.01	0.07	0.02	0.03	-
1994	0.09	0.01	0.1	0.04	0.18	0.01	0.11	0.01	0.04	0
1995	0.09	0.01	0.06	0.03	0.17	-	0.13	0.02	0.05	-
1996	0.07	0.01	0.07	0.01	0.23	0.01	-	0.01	0.03	0.02
1997	0.08	0.02	0.07	-	0.07	0.03	0.15	0.05	0.06	0
1998	0.07	0.01	0.07	-	0.08	0.03	0.11	0.01	0.04	0
1999	0.05	0.01	0.08	0.04	0.13	0.02	0.03	0.01	-	-
2000	0.13	0.02	0.15	0.06	0.18	0.02	0.2	0.02	0.08	0.01
2001	0.07	0.01	0.1	0.01	0.02	0.01	0.1	0.02	0.05	-
2002	0.06	0.01	0.08	-	0.02	0.02	0.11	0.01	0.06	0.01
2003	0.04	0	0.02	0.01	0.02	-	0.09	-	0.04	-
2004	0.03	0.02	0.02	0.03	0.04	0.02	0.01	0.01	0.04	0.03
2005	0.04	0.01	0.09	-	0.05	0.01	0.04	0.01	0.01	0.02
2006	0.06	0.01	0.09	0.01	0.07	0.02	0.03	-	0.05	-
2007	0.04	0.01	0.11	0.02	0.01	0.01	0.03	-	0.02	0
2008	0.06	0.02	0.1	0.06	0.08	0.01	0.03	0.01	0.04	0.02
2009	0.04	0.01	0.09	0.04	0.04	0.01	0.03	0.01	0.03	0

## Sheet: Tongue
Year	Nordic countries ,Male	Nordic countries ,Female	Denmark ,Male	Denmark ,Female	Finland ,Male	Finland ,Female	Norway ,Male	Norway ,Female	Sweden ,Male	Sweden ,Female
1951	-	-	0.13	0.37	-	-	-	-	-	-
1952	-	-	0.47	0.46	-	-	-	-	0.26	0.28
1953	0.47	0.29	0.6	0.21	0.55	0.41	0.6	0.27	0.31	0.28
1954	0.5	0.32	0.62	0.3	0.74	0.32	0.64	0.3	0.33	0.35
1955	0.39	0.33	0.46	0.3	0.63	0.42	0.46	0.28	0.24	0.3
1956	0.38	0.31	0.45	0.27	0.23	0.24	0.51	0.48	0.34	0.29
1957	0.42	0.26	0.63	0.14	0.35	0.19	0.42	0.27	0.34	0.33
1958	0.42	0.26	0.32	0.32	0.85	0.18	0.5	0.25	0.29	0.27
1959	0.48	0.34	0.21	0.3	0.91	0.42	0.56	0.22	0.41	0.37
1960	0.35	0.25	0.32	0.21	0.29	0.33	0.35	0.19	0.37	0.25
1961	0.4	0.35	0.46	0.28	0.54	0.39	0.3	0.38	0.37	0.34
1962	0.36	0.22	0.3	0.18	0.28	0.31	0.75	0.12	0.25	0.26
1963	0.43	0.22	0.47	0.14	0.47	0.32	0.52	0.3	0.33	0.17
1964	0.33	0.3	0.23	0.29	0.55	0.45	0.53	0.23	0.19	0.24
1965	0.27	0.23	0.22	0.27	0.35	0.43	0.38	0.21	0.23	0.13
1966	0.43	0.17	0.43	0.05	0.48	0.06	0.54	0.36	0.35	0.17
1967	0.35	0.21	0.19	0.13	0.42	0.26	0.38	0.38	0.38	0.12
1968	0.41	0.29	0.38	0.33	0.34	0.3	0.82	0.21	0.25	0.31
1969	0.37	0.24	0.39	0.18	0.13	0.33	0.55	0.15	0.37	0.29
1970	0.48	0.22	0.25	0.17	0.88	0.24	0.89	0.28	0.32	0.18
1971	0.28	0.23	0.23	0.14	0.46	0.27	0.32	0.34	0.23	0.19
1972	0.5	0.19	0.52	0.15	0.69	0.16	0.57	0.16	0.39	0.24
1973	0.38	0.21	0.36	0.16	0.24	0.2	0.48	0.28	0.41	0.2
1974	0.38	0.23	0.35	0.23	0.39	0.34	0.56	0.24	0.31	0.17
1975	0.36	0.22	0.25	0.23	0.32	0.3	0.56	0.26	0.36	0.14
1976	0.48	0.19	0.53	0.28	0.4	0.27	0.56	0.13	0.45	0.12
1977	0.55	0.21	0.39	0.19	0.68	0.36	0.63	0.13	0.54	0.21
1978	0.46	0.28	0.37	0.27	0.3	0.45	0.58	0.37	0.54	0.15
1979	0.42	0.2	0.54	0.2	0.26	0.2	0.58	0.1	0.38	0.25
1980	0.48	0.24	0.57	0.23	0.67	0.33	0.32	0.17	0.42	0.21
1981	0.55	0.3	0.68	0.41	0.56	0.34	0.44	0.18	0.51	0.29
1982	0.51	0.17	0.44	0.17	0.58	0.3	0.4	0.24	0.57	0.09
1983	0.46	0.21	0.66	0.26	0.51	0.26	0.47	0.14	0.35	0.2
1984	0.52	0.24	0.51	0.17	0.49	0.25	0.68	0.29	0.46	0.26
1985	0.49	0.26	0.5	0.34	0.34	0.18	0.72	0.34	0.47	0.23
1986	0.53	0.22	0.68	0.2	0.47	0.33	0.43	0.18	0.52	0.21
1987	0.57	0.17	0.67	0.21	0.49	0.1	0.72	0.22	0.47	0.16
1988	0.47	0.22	0.58	0.26	0.4	0.16	0.49	0.28	0.41	0.21
1989	0.55	0.24	0.66	0.28	0.35	0.18	0.76	0.28	0.5	0.23
1990	0.66	0.19	0.68	0.25	0.66	0.13	1.04	0.14	0.47	0.21
1991	0.68	0.22	0.81	0.16	0.49	0.28	0.5	0.18	0.77	0.24
1992	0.63	0.18	0.79	0.07	0.26	0.18	0.75	0.34	0.7	0.19
1993	0.58	0.26	0.77	0.22	0.59	0.33	0.55	0.27	0.49	0.24
1994	0.56	0.24	0.78	0.31	0.33	0.3	0.8	0.21	0.44	0.2
1995	0.59	0.25	0.73	0.2	0.64	0.28	0.79	0.25	0.4	0.27
1996	0.66	0.2	0.89	0.13	0.67	0.25	0.78	0.28	0.43	0.15
1997	0.5	0.23	0.73	0.26	0.38	0.33	0.65	0.25	0.36	0.14
1998	0.6	0.21	0.77	0.19	0.44	0.2	0.56	0.27	0.6	0.22
1999	0.55	0.24	0.8	0.22	0.64	0.39	0.76	0.26	0.27	0.18
2000	0.54	0.29	0.81	0.26	0.49	0.27	0.45	0.41	0.45	0.27
2001	0.66	0.2	0.78	0.33	0.61	0.19	0.84	0.12	0.57	0.14
2002	0.5	0.17	0.56	0.14	0.54	0.16	0.5	0.22	0.46	0.17
2003	0.57	0.3	0.75	0.36	0.75	0.37	0.5	0.13	0.38	0.3
2004	0.55	0.22	0.68	0.15	0.51	0.23	0.59	0.14	0.48	0.3
2005	0.45	0.19	0.66	0.29	0.4	0.11	0.59	0.14	0.29	0.19
2006	0.46	0.27	0.78	0.26	0.37	0.29	0.43	0.25	0.36	0.28
2007	0.55	0.35	0.9	0.39	0.58	0.39	0.43	0.33	0.4	0.32
2008	0.52	0.28	0.7	0.39	0.41	0.25	0.61	0.14	0.43	0.3
2009	0.61	0.23	0.91	0.28	0.78	0.23	0.48	0.18	0.41	0.22

## Sheet: Mouth
Year	Nordic countries ,Male	Nordic countries ,Female	Denmark ,Male	Denmark ,Female	Finland ,Male	Finland ,Female	Norway ,Male	Norway ,Female	Sweden ,Male	Sweden ,Female
1951	-	-	0.45	0.33	-	-	-	-	-	-
1952	-	-	0.54	0.37	-	-	-	-	0.4	0.33
1953	0.49	0.29	0.54	0.13	0.74	0.38	0.79	0.43	0.3	0.24
1954	0.49	0.33	0.38	0.21	0.48	0.4	0.78	0.53	0.34	0.28
1955	0.54	0.19	0.32	0.1	1.23	0.28	0.88	0.19	0.3	0.2
1956	0.47	0.25	0.36	0.27	0.51	0.26	0.95	0.37	0.3	0.15
1957	0.54	0.22	0.49	0.18	0.44	0.2	0.98	0.32	0.41	0.2
1958	0.42	0.24	0.44	0.18	0.67	0.34	0.61	0.44	0.26	0.18
1959	0.46	0.29	0.35	0.26	0.57	0.36	0.92	0.42	0.28	0.2
1960	0.45	0.31	0.36	0.3	0.59	0.35	0.76	0.3	0.37	0.31
1961	0.52	0.29	0.43	0.13	0.38	0.17	0.72	0.31	0.51	0.45
1962	0.49	0.3	0.37	0.2	0.75	0.36	0.66	0.37	0.42	0.31
1963	0.46	0.35	0.27	0.3	0.57	0.29	0.56	0.31	0.51	0.43
1964	0.44	0.26	0.19	0.29	0.53	0.2	0.64	0.31	0.5	0.24
1965	0.55	0.26	0.46	0.14	0.42	0.28	0.71	0.25	0.55	0.32
1966	0.46	0.33	0.3	0.32	0.81	0.23	0.36	0.41	0.49	0.35
1967	0.46	0.28	0.28	0.13	0.54	0.29	0.83	0.48	0.34	0.24
1968	0.39	0.28	0.35	0.46	0.33	0.12	0.67	0.29	0.29	0.25
1969	0.46	0.25	0.45	0.3	0.29	0.14	0.83	0.41	0.37	0.21
1970	0.54	0.25	0.68	0.27	0.39	0.27	1.02	0.21	0.32	0.26
1971	0.48	0.21	0.6	0.17	0.55	0.13	0.66	0.31	0.32	0.21
1972	0.53	0.25	0.28	0.11	0.52	0.23	0.81	0.37	0.53	0.3
1973	0.54	0.27	0.38	0.28	0.43	0.27	0.59	0.24	0.64	0.26
1974	0.51	0.21	0.45	0.27	0.36	0.2	0.87	0.32	0.42	0.13
1975	0.48	0.32	0.41	0.27	0.3	0.3	0.47	0.25	0.58	0.38
1976	0.54	0.18	0.41	0.11	0.23	0.11	0.88	0.21	0.56	0.24
1977	0.5	0.24	0.57	0.39	0.22	0.31	0.64	0.07	0.5	0.2
1978	0.56	0.17	0.76	0.28	0.55	0.17	0.37	0.12	0.54	0.13
1979	0.51	0.31	0.71	0.53	0.29	0.2	0.43	0.27	0.56	0.25
1980	0.71	0.37	1.08	0.61	0.5	0.33	0.64	0.25	0.61	0.32
1981	0.63	0.44	0.9	0.63	0.38	0.33	0.65	0.5	0.57	0.36
1982	0.69	0.28	0.81	0.39	0.5	0.22	0.84	0.26	0.62	0.26
1983	0.73	0.31	1.02	0.55	0.4	0.14	1.01	0.29	0.61	0.24
1984	0.69	0.3	1.17	0.38	0.42	0.2	0.74	0.38	0.52	0.28
1985	0.69	0.27	0.9	0.37	0.5	0.26	0.73	0.34	0.65	0.19
1986	0.64	0.29	0.85	0.4	0.44	0.32	0.75	0.26	0.56	0.21
1987	0.71	0.33	1.17	0.5	0.24	0.21	0.71	0.38	0.69	0.28
1988	0.67	0.3	0.97	0.36	0.23	0.29	0.67	0.35	0.7	0.26
1989	0.63	0.3	0.74	0.47	0.57	0.22	0.48	0.44	0.69	0.21
1990	0.76	0.35	1.34	0.4	0.37	0.19	0.71	0.36	0.65	0.38
1991	0.83	0.28	1.37	0.43	0.48	0.11	1.04	0.24	0.62	0.31
1992	0.77	0.31	1.54	0.59	0.46	0.27	0.63	0.31	0.53	0.17
1993	0.78	0.26	1.46	0.41	0.32	0.27	0.82	0.2	0.62	0.21
1994	0.73	0.33	1.08	0.52	0.45	0.28	0.83	0.36	0.61	0.25
1995	0.66	0.36	1.1	0.6	0.4	0.39	1.01	0.33	0.43	0.22
1996	0.71	0.37	1.33	0.62	0.42	0.29	0.91	0.44	0.43	0.22
1997	0.65	0.4	1.31	0.52	0.35	0.38	0.59	0.41	0.47	0.33
1998	0.73	0.35	1.11	0.78	0.54	0.28	0.91	0.28	0.49	0.19
1999	0.86	0.31	1.71	0.63	0.64	0.2	0.63	0.23	0.59	0.21
2000	0.68	0.32	1.36	0.51	0.54	0.22	0.73	0.28	0.36	0.32
2001	0.78	0.38	1.24	0.55	0.66	0.41	0.91	0.49	0.53	0.21
2002	0.56	0.34	1.18	0.61	0.37	0.31	0.59	0.33	0.31	0.2
2003	0.77	0.28	1.54	0.7	0.72	0.18	0.68	0.12	0.38	0.18
2004	0.68	0.34	1.18	0.48	0.78	0.2	0.55	0.29	0.41	0.37
2005	0.62	0.34	1.09	0.56	0.57	0.28	0.35	0.29	0.52	0.28
2006	0.66	0.31	1.27	0.53	0.46	0.24	0.4	0.25	0.53	0.25
2007	0.65	0.34	1.4	0.51	0.44	0.28	0.56	0.3	0.4	0.29
2008	0.66	0.33	1.27	0.61	0.46	0.31	0.72	0.16	0.4	0.26
2009	0.48	0.3	0.76	0.6	0.39	0.19	0.44	0.19	0.39	0.26

## Sheet: Salivary glands
Year	Nordic countries ,Male	Nordic countries ,Female	Denmark ,Male	Denmark ,Female	Finland ,Male	Finland ,Female	Norway ,Male	Norway ,Female	Sweden ,Male	Sweden ,Female
1951	-	-	0.37	0.21	-	-	-	-	-	-
1952	-	-	0.11	0.39	-	-	-	-	0.24	0.17
1953	0.23	0.14	0.47	0.17	0.36	0.13	0.14	0.21	0.13	0.08
1954	0.26	0.17	0.26	0.12	0.43	0.12	0.29	0.29	0.2	0.17
1955	0.28	0.11	0.31	0.06	0.32	0.15	0.45	0.05	0.18	0.13
1956	0.36	0.21	0.51	0.21	0.66	0.45	0.38	0.22	0.19	0.09
1957	0.3	0.19	0.28	0.06	0.58	0.5	0.34	0.24	0.2	0.1
1958	0.27	0.17	0.35	0.2	0.28	0.2	0.44	0.2	0.17	0.1
1959	0.34	0.13	0.39	0.16	0.52	0.21	0.39	0.03	0.27	0.13
1960	0.32	0.21	0.33	0.2	0.36	0.28	0.35	0.1	0.27	0.22
1961	0.26	0.16	0.27	0.11	0.24	0.42	0.39	0.14	0.18	0.09
1962	0.32	0.24	0.41	0.15	0.35	0.3	0.32	0.23	0.25	0.26
1963	0.37	0.2	0.31	0.11	0.61	0.37	0.26	0.35	0.36	0.11
1964	0.28	0.16	0.42	0.12	0.09	0.05	0.24	0.11	0.3	0.27
1965	0.21	0.17	0.34	0.18	0.08	0.11	0.19	0.15	0.18	0.2
1966	0.22	0.2	0.07	0.12	0.23	0.19	0.29	0.43	0.27	0.15
1967	0.41	0.14	0.53	0.19	0.77	0.09	0.24	0.07	0.31	0.17
1968	0.23	0.19	0.22	0.28	0.22	0.34	0.11	0.1	0.29	0.11
1969	0.29	0.15	0.28	0.2	0.33	0.21	0.38	0.12	0.22	0.1
1970	0.29	0.15	0.44	0.19	0.29	0.1	0.2	0.08	0.24	0.18
1971	0.31	0.19	0.46	0.18	0.2	0.08	0.45	0.18	0.21	0.26
1972	0.29	0.14	0.2	0.18	0.16	0.18	0.21	0.07	0.38	0.12
1973	0.2	0.16	0.27	0.08	0.08	0.1	0.14	0.21	0.21	0.21
1974	0.23	0.16	0.15	0.12	0.28	0.22	0.12	0.21	0.31	0.13
1975	0.29	0.17	0.46	0.14	0.49	0.16	0.28	0.17	0.12	0.19
1976	0.2	0.12	0.23	0.15	0.22	0.15	0.13	0.11	0.2	0.1
1977	0.22	0.14	0.24	0.07	0.26	0.24	0.33	0.16	0.1	0.1
1978	0.26	0.14	0.27	0.19	0.3	0.18	0.38	0.09	0.22	0.14
1979	0.19	0.17	0.19	0.27	0.28	0.22	0.12	0.1	0.19	0.11
1980	0.24	0.11	0.21	0.09	0.18	0.21	0.22	0.1	0.29	0.07
1981	0.24	0.16	0.26	0.25	0.44	0.16	0.2	0.15	0.18	0.11
1982	0.27	0.16	0.24	0.09	0.42	0.36	0.21	0.16	0.26	0.08
1983	0.22	0.16	0.23	0.22	0.11	0.19	0.27	0.02	0.25	0.19
1984	0.21	0.13	0.2	0.23	0.3	0.11	0.19	0.13	0.18	0.1
1985	0.22	0.15	0.33	0.18	0.09	0.22	0.29	0.16	0.18	0.08
1986	0.22	0.07	0.23	0.1	0.26	0.04	0.1	0.09	0.22	0.06
1987	0.2	0.15	0.27	0.26	0.17	0.09	0.24	0.12	0.16	0.12
1988	0.2	0.15	0.33	0.24	0.38	0.18	0.05	0.07	0.14	0.13
1989	0.24	0.16	0.17	0.16	0.3	0.16	0.16	0.06	0.26	0.22
1990	0.21	0.14	0.23	0.11	0.22	0.13	0.15	0.26	0.21	0.11
1991	0.26	0.12	0.25	0.12	0.25	0.15	0.23	0.06	0.27	0.13
1992	0.21	0.13	0.25	0.13	0.33	0.19	0.25	0.08	0.11	0.12
1993	0.2	0.17	0.24	0.17	0.38	0.17	0.16	0.25	0.1	0.14
1994	0.32	0.18	0.43	0.2	0.32	0.11	0.38	0.23	0.21	0.15
1995	0.18	0.16	0.2	0.17	0.27	0.09	0.15	0.06	0.13	0.22
1996	0.24	0.13	0.25	0.19	0.43	0.11	0.14	0.22	0.18	0.1
1997	0.23	0.11	0.29	0.1	0.34	0.18	0.13	0.06	0.17	0.11
1998	0.28	0.11	0.26	0.16	0.32	0.13	0.37	0.13	0.24	0.06
1999	0.24	0.15	0.2	0.12	0.32	0.14	0.21	0.22	0.22	0.15
2000	0.26	0.14	0.47	0.05	0.23	0.21	0.13	0.19	0.24	0.13
2001	0.3	0.14	0.35	0.12	0.38	0.17	0.28	0.16	0.23	0.14
2002	0.2	0.11	0.26	0.16	0.23	0.12	0.19	0.1	0.14	0.09
2003	0.23	0.13	0.3	0.15	0.36	0.19	0.22	0.09	0.12	0.09
2004	0.26	0.11	0.32	0.11	0.21	0.12	0.18	0.04	0.25	0.14
2005	0.24	0.16	0.42	0.13	0.21	0.18	0.16	0.11	0.2	0.21
2006	0.24	0.13	0.11	0.17	0.25	0.04	0.17	0.15	0.35	0.16
2007	0.17	0.15	0.21	0.11	0.15	0.13	0.12	0.29	0.17	0.13
2008	0.21	0.08	0.12	0.1	0.31	0.15	0.15	0.07	0.24	0.05
2009	0.17	0.12	0.17	0.11	0.22	0.13	0.2	0.12	0.11	0.09

## Sheet: Esophagus
Year	Nordic countries ,Male	Nordic countries ,Female	Denmark ,Male	Denmark ,Female	Finland ,Male	Finland ,Female	Norway ,Male	Norway ,Female	Sweden ,Male	Sweden ,Female
1951	-	-	4.09	1.98	-	-	-	-	-	-
1952	-	-	3.85	1.79	-	-	-	-	2.56	1.36
1953	3.88	2.46	4.04	2.01	8.45	6.78	2.9	1.03	2.59	1.51
1954	3.7	2.09	3.69	1.54	8	5.81	3.06	1.13	2.66	1.3
1955	4.08	2.17	3.74	1.58	8.82	6.05	3.61	0.76	2.67	1.4
1956	3.99	2.07	3.44	1.5	8.98	5.2	3.1	0.73	2.97	1.52
1957	3.88	2.31	3.06	1.69	8.99	6.13	2.85	1.03	2.93	1.5
1958	3.21	1.92	3.07	1.56	7.09	5.85	2.49	0.61	2.26	1.05
1959	3.48	2.11	3.95	1.61	7.07	5.98	2.6	0.67	2.38	1.33
1960	3.55	1.83	2.65	1.42	7.52	4.95	3.17	0.58	2.68	1.18
1961	3.52	1.85	3.24	1.07	6.62	5.44	3.15	0.83	2.66	1.15
1962	3.38	1.62	2.59	1.42	6.9	4.28	3.42	0.49	2.64	0.98
1963	3.32	1.76	3.26	1.29	5.71	4.74	3.13	0.75	2.54	1.16
1964	2.99	1.64	2.67	1.2	6.8	4.74	1.75	0.95	2.54	0.8
1965	3.25	1.68	3.02	1.55	5.65	4.41	2.96	0.72	2.68	0.99
1966	2.94	1.62	2.57	1.09	5.67	4.24	2.56	0.95	2.35	1.14
1967	2.8	1.44	2.47	0.97	4.9	3.49	2.28	0.69	2.55	1.07
1968	2.84	1.45	2.4	1.16	4.31	3.44	2.72	0.78	2.66	1.01
1969	3.02	1.37	2.72	1	4.78	3.49	2.87	0.78	2.6	0.85
1970	3.12	1.36	3.3	1.45	4.97	3.26	2.21	0.82	2.72	0.75
1971	2.96	1.38	2.74	1.22	4.26	3.45	2.31	0.48	2.97	0.99
1972	2.95	1.39	2.38	1	3.87	3.31	2.6	0.72	3.06	1.01
1973	3.06	1.29	3.09	1.05	4.1	2.78	2.7	0.79	2.79	1.02
1974	2.75	1.17	3.33	0.85	3.52	2.29	1.93	0.65	2.54	1.04
1975	3.18	1.3	3.03	1.28	3.83	2.93	2.97	0.73	3.12	0.83
1976	2.97	1.2	2.98	1.13	3.44	2.66	2.36	0.55	3.16	0.83
1977	2.96	1.12	3.41	1.07	3.27	2.22	2.83	0.61	2.64	0.91
1978	2.93	1.2	2.72	1.26	3.54	2.28	2.59	0.67	3.03	0.91
1979	2.86	1.08	3.62	0.95	3.08	2.15	2.39	0.66	2.69	0.84
1980	3.07	1.1	3.64	1.42	3.49	2.11	2.44	0.46	2.82	0.76
1981	3.19	1.08	4.04	1.04	3.63	2.16	2.72	0.69	2.87	0.78
1982	3.24	1.07	3.71	1.26	3.24	2.04	2.78	0.58	3.25	0.71
1983	3.21	1.11	4.57	1.46	3	1.92	2.45	0.61	3	0.73
1984	3.2	0.99	4.82	1.07	2.6	1.66	2.35	0.65	2.94	0.79
1985	3.17	1.03	4.46	1.14	3.08	2.16	2.23	0.47	2.92	0.65
1986	2.77	1.11	3.82	1.39	2.41	1.94	2.15	0.73	2.67	0.72
1987	3.38	1.04	4.78	1.37	3.06	1.49	2.63	0.53	3.19	0.86
1988	3.41	1.11	4.92	1.37	2.9	1.79	2.84	0.95	3.07	0.69
1989	3.13	1.11	4.79	1.3	2.96	1.64	2.83	0.55	2.51	1.03
1990	3.42	1.04	5.36	1.42	2.8	1.29	3	0.64	2.82	0.89
1991	3.62	0.97	5.11	1.11	3.47	1.17	3.4	0.77	2.95	0.89
1992	3.46	1.06	5.37	1.59	2.81	1.26	2.97	0.65	2.89	0.85
1993	3.47	1.12	5.13	1.42	3.11	1.38	3.15	0.59	2.89	1
1994	3.49	1.01	5.89	1.58	2.57	0.95	2.76	0.75	2.9	0.81
1995	3.55	1.08	5.7	1.94	3.66	1.14	3.06	0.52	2.45	0.8
1996	3.62	1.11	6.29	1.74	2.8	1.09	2.47	0.77	3.01	0.88
1997	3.69	1.08	5.56	1.76	2.68	1.26	3.11	0.84	3.27	0.71
1998	3.63	1.05	6.26	1.55	2.63	1.03	2.98	0.8	2.98	0.88
1999	3.91	1.02	6.58	1.73	3.23	0.99	3.13	0.86	3.11	0.75
2000	3.63	1.16	6.49	2.26	2.52	0.97	2.86	0.67	2.89	0.89
2001	3.64	1.12	6.63	1.83	3.11	0.77	2.26	0.85	2.88	1.04
2002	3.85	1.12	7.03	1.94	2.87	0.92	3.3	0.8	2.83	0.93
2003	3.72	1.01	5.69	1.58	2.94	0.63	3.12	0.85	3.31	0.97
2004	3.93	1.14	6.15	1.86	2.74	0.95	3.52	1.08	3.51	0.85
2005	3.84	1.12	6.08	1.86	3.01	0.97	3.38	1.03	3.2	0.84
2006	3.57	1.13	5.66	1.95	2.41	1	3.34	0.8	3.08	0.88
2007	3.74	1.1	5.48	1.84	3.39	1.11	3.4	0.51	3.1	0.93
2008	3.15	0.98	4.52	1.7	2.38	0.74	3.15	0.79	2.81	0.8
2009	3.5	0.99	5.09	1.16	2.86	0.89	2.85	0.91	3.22	1

## Sheet: Stomach
Year	Nordic countries ,Male	Nordic countries ,Female	Denmark ,Male	Denmark ,Female	Finland ,Male	Finland ,Female	Norway ,Male	Norway ,Female	Sweden ,Male	Sweden ,Female
1951	-	-	35.36	23.31	-	-	-	-	-	-
1952	-	-	33.75	21.61	-	-	-	-	31.42	21.4
1953	38.74	25.16	32.19	21.63	66.46	40.07	39.26	22.09	31.47	21.7
1954	37.92	23.51	32.4	23.05	62.18	35.32	39.07	20.78	31.28	19.67
1955	36.55	22.45	32.79	19.68	58.72	33.5	35.1	21.48	30.63	19.37
1956	35.21	21.87	30.17	18.96	54.49	33.38	34.23	20.9	30.77	18.38
1957	34.41	20.99	28.62	18.88	55.21	31.4	36.66	20.26	28.31	17.61
1958	32.8	19.9	28.19	17.44	52.37	30.47	32.32	18.61	28.32	17.04
1959	32.24	18.69	28.14	16.54	52.74	28.84	30.69	18.03	27.31	15.54
1960	30.64	18	28.14	16.4	47.95	26.76	27.96	17.61	26.48	14.76
1961	29.36	17.42	24.92	16.4	43.72	26.41	29.98	17.02	25.51	13.81
1962	29.84	15.89	25.17	14.86	47.7	24.37	28.22	14.99	26.14	12.76
1963	27.59	15.73	23.16	14.34	42.61	22.69	27.75	15.59	24.15	13.21
1964	26.1	14.79	23	13.89	40.76	20.92	25.27	14.38	22.18	12.76
1965	25.48	13.92	21.16	12.89	39.13	19.97	26.21	14.19	22.22	11.54
1966	24.24	13.43	21.65	11.74	36.1	20.19	25.93	13.89	20.35	11.02
1967	23.54	12.37	19.07	10.22	35.37	17.57	25.97	13.32	20.15	10.75
1968	22.72	12.12	17.83	10.02	36.72	17.22	25.74	12.94	18.64	10.47
1969	21.47	11.52	17.87	9.36	32.37	16.57	23.68	13.17	18.38	9.67
1970	20.68	11.39	17.66	9.93	30.73	15.92	22.46	12.57	17.61	9.6
1971	20.09	10.43	16.3	8.73	30.44	14.51	21.21	10.27	17.49	9.6
1972	19.16	10.34	15.98	8.48	27.61	14.21	19.9	10.34	17.43	9.5
1973	19.06	9.7	16.63	8.18	28.1	14.18	19.36	9.45	16.81	8.54
1974	17.8	9.39	15.49	8.43	25.23	12.66	16.43	9.69	16.44	8.32
1975	17.35	8.99	14.01	7.55	24.31	12.17	17.64	9.26	16.15	8.14
1976	16.77	8.56	12.96	7.06	24.02	11.46	17.5	8.17	15.4	8.02
1977	16.55	8.37	14.45	6.69	21.89	11.47	17.03	8.7	15.05	7.62
1978	15.51	8.2	14.08	7.51	22.71	11.2	14.92	8.05	13.68	7.07
1979	15.22	7.78	12.4	6.23	21.46	11.18	15.79	7.11	14.01	7.27
1980	13.65	7.57	12.16	6.32	18.67	10.49	13.59	7.6	12.38	6.89
1981	13.87	7.19	11.84	5.7	19.56	10.55	14.4	7.51	12.4	6.2
1982	13.05	6.57	10.38	5.21	18.76	9.21	14.46	6.87	11.48	5.89
1983	12.52	6.48	10.79	5.32	16.84	9.31	13.77	6.84	10.86	5.48
1984	12.1	6.33	10.47	5.07	16.87	9.21	13.34	7.04	10.33	5.27
1985	12.17	6.19	9.85	4.5	17.1	9.19	13.16	6.24	10.71	5.6
1986	11.14	6.07	9.96	5.41	14.89	8.65	12.43	5.56	9.43	5.33
1987	10.67	5.62	8.46	4.6	14.85	8.11	11.8	6.09	9.3	4.75
1988	10.39	5.18	8.79	4.01	14.44	7.35	11.3	4.93	8.98	4.78
1989	9.83	5.19	7.51	4.3	13.11	7.78	11.3	5.16	8.84	4.16
1990	9.5	4.8	7.74	3.85	12.74	6.31	10.55	4.95	8.49	4.45
1991	9.42	4.8	7.03	4.49	11.98	6.13	10.69	5.23	8.71	4.09
1992	8.61	4.51	6.58	3.87	10.62	6	10.52	4.59	7.82	4.05
1993	8.11	4.3	6.95	3.4	10.95	5.88	9.32	3.93	6.85	4.04
1994	8.08	3.94	6.4	3.02	10.86	4.67	9.57	4.68	7.05	3.75
1995	7.43	3.79	6.44	3.17	9.65	4.78	8.5	4.61	6.36	3.25
1996	7.56	3.81	6.94	3.01	9.53	5.08	8.92	4.05	6.33	3.41
1997	7.25	3.69	5.41	2.86	9.26	4.93	8.73	3.68	6.42	3.42
1998	6.57	3.22	5.18	2.7	8.19	4.14	7.53	3.71	6.11	2.78
1999	6.76	3.34	5.19	2.83	8.08	3.65	8.53	4.29	6.11	3.04
2000	5.97	3.01	5.15	2.1	7.5	3.88	6.53	3.21	5.29	2.9
2001	6.04	3.15	5.16	2.72	7.09	3.86	7.44	3.09	5.37	3.04
2002	5.54	3	4.31	2.14	6.73	4.1	5.86	3.2	5.41	2.75
2003	5.69	2.92	4.88	2.66	7.23	3.32	6.84	2.9	4.83	2.84
2004	5.34	2.85	4.82	2.04	6.34	3.82	5.57	2.94	4.95	2.72
2005	5.31	2.91	4.72	2.77	6.56	3.76	5.55	3.32	4.81	2.23
2006	4.92	2.6	4.73	2.41	6.36	3.4	4.33	2.78	4.54	2.1
2007	4.7	2.62	4.94	2.31	5.36	3.3	4.74	2.76	4.13	2.31
2008	4.82	2.57	5.3	2.61	5.75	3.41	4.39	2.45	4.26	2.11
2009	4.4	2.34	4.65	2.31	5.78	2.76	3.77	2.51	3.75	2.06

## Sheet: Small intestine
Year	Nordic countries ,Male	Nordic countries ,Female	Denmark ,Male	Denmark ,Female	Finland ,Male	Finland ,Female	Norway ,Male	Norway ,Female	Sweden ,Male	Sweden ,Female
1951	-	-	0.57	0.39	-	-	-	-	-	-
1952	-	-	0.67	0.5	-	-	-	-	0.28	0.35
1953	0.43	0.33	0.67	0.37	0.71	0.54	0.22	0.22	0.28	0.27
1954	0.49	0.45	0.84	0.83	0.18	0.57	0.55	0.2	0.39	0.29
1955	0.63	0.41	1.03	0.85	0.77	0.53	0.48	0.06	0.42	0.28
1956	0.44	0.48	1.06	1.17	0.45	0.3	0.27	0.31	0.19	0.25
1957	0.59	0.45	1.22	0.85	0.65	0.8	0.44	0.29	0.28	0.14
1958	0.43	0.35	0.88	0.66	0.41	0.26	0.36	0.14	0.23	0.33
1959	0.47	0.35	0.82	0.56	0.37	0.44	0.13	0.3	0.47	0.23
1960	0.46	0.39	0.61	0.69	0.78	0.32	0.26	0.2	0.38	0.34
1961	0.51	0.4	0.88	0.58	0.41	0.47	0.31	0.05	0.41	0.44
1962	0.41	0.33	0.54	0.51	0.43	0.25	0.42	0.3	0.33	0.27
1963	0.49	0.44	0.98	0.81	0.47	0.43	0.39	0.26	0.29	0.3
1964	0.45	0.45	0.64	0.64	0.33	0.42	0.41	0.48	0.4	0.35
1965	0.53	0.3	1.05	0.4	0.33	0.23	0.18	0.17	0.47	0.32
1966	0.57	0.34	1.07	0.69	0.42	0.12	0.28	0.16	0.49	0.34
1967	0.49	0.47	0.94	0.66	0.33	0.23	0.37	0.48	0.36	0.48
1968	0.38	0.26	0.67	0.4	0.17	0.22	0.26	0.16	0.31	0.24
1969	0.31	0.33	0.46	0.51	0.17	0.29	0.27	0.23	0.27	0.3
1970	0.39	0.27	0.5	0.41	0.39	0.26	0.45	0.16	0.31	0.24
1971	0.4	0.33	0.43	0.33	0.39	0.25	0.44	0.26	0.39	0.39
1972	0.44	0.27	0.4	0.15	0.56	0.19	0.28	0.42	0.5	0.31
1973	0.43	0.3	0.33	0.37	0.36	0.38	0.31	0.19	0.55	0.26
1974	0.44	0.38	0.43	0.35	0.27	0.28	0.3	0.47	0.54	0.39
1975	0.52	0.37	0.57	0.34	0.58	0.36	0.44	0.32	0.5	0.4
1976	0.37	0.36	0.51	0.55	0.34	0.2	0.37	0.37	0.32	0.33
1977	0.47	0.28	0.67	0.3	0.25	0.24	0.57	0.22	0.39	0.32
1978	0.39	0.29	0.54	0.37	0.36	0.16	0.26	0.24	0.37	0.33
1979	0.38	0.31	0.43	0.3	0.49	0.26	0.28	0.43	0.32	0.28
1980	0.47	0.31	0.86	0.44	0.44	0.42	0.43	0.25	0.27	0.21
1981	0.45	0.37	0.49	0.61	0.65	0.26	0.46	0.52	0.33	0.23
1982	0.43	0.36	0.58	0.48	0.51	0.42	0.55	0.32	0.23	0.29
1983	0.38	0.31	0.48	0.44	0.33	0.29	0.58	0.33	0.26	0.23
1984	0.48	0.35	0.39	0.48	0.45	0.24	0.56	0.42	0.51	0.31
1985	0.46	0.28	0.37	0.32	0.55	0.27	0.43	0.49	0.48	0.15
1986	0.41	0.37	0.44	0.3	0.46	0.45	0.35	0.52	0.45	0.3
1987	0.53	0.37	0.57	0.3	0.72	0.42	0.38	0.34	0.51	0.4
1988	0.55	0.3	0.52	0.35	0.51	0.17	0.53	0.4	0.56	0.32
1989	0.41	0.4	0.37	0.41	0.38	0.43	0.53	0.32	0.44	0.43
1990	0.46	0.41	0.28	0.33	0.82	0.45	0.48	0.48	0.4	0.41
1991	0.46	0.36	0.23	0.26	0.59	0.44	0.55	0.35	0.5	0.37
1992	0.45	0.38	0.43	0.37	0.74	0.45	0.36	0.49	0.37	0.32
1993	0.44	0.36	0.37	0.33	0.47	0.45	0.6	0.47	0.41	0.28
1994	0.55	0.4	0.39	0.38	0.61	0.36	0.72	0.33	0.54	0.47
1995	0.43	0.32	0.55	0.33	0.42	0.41	0.36	0.28	0.4	0.28
1996	0.43	0.4	0.32	0.33	0.5	0.18	0.39	0.54	0.47	0.5
1997	0.5	0.33	0.43	0.28	0.45	0.28	0.51	0.43	0.58	0.35
1998	0.45	0.42	0.44	0.35	0.43	0.31	0.48	0.41	0.47	0.53
1999	0.49	0.45	0.57	0.29	0.35	0.47	0.33	0.5	0.59	0.5
2000	0.59	0.29	0.25	0.21	0.69	0.19	0.69	0.35	0.67	0.36
2001	0.47	0.34	0.26	0.2	0.47	0.36	0.43	0.38	0.61	0.38
2002	0.54	0.35	0.49	0.16	0.4	0.32	0.61	0.46	0.59	0.44
2003	0.48	0.29	0.42	0.18	0.47	0.25	0.56	0.42	0.5	0.32
2004	0.46	0.41	0.19	0.31	0.35	0.3	0.48	0.56	0.66	0.46
2005	0.56	0.32	0.42	0.2	0.59	0.23	0.56	0.37	0.63	0.41
2006	0.38	0.35	0.27	0.31	0.25	0.24	0.35	0.59	0.47	0.33
2007	0.59	0.4	0.33	0.41	0.56	0.16	0.67	0.52	0.72	0.45
2008	0.49	0.38	0.37	0.48	0.5	0.48	0.51	0.31	0.55	0.3
2009	0.52	0.43	0.48	0.28	0.55	0.41	0.51	0.55	0.51	0.47

## Sheet: Colon
Year	Nordic countries ,Male	Nordic countries ,Female	Denmark ,Male	Denmark ,Female	Finland ,Male	Finland ,Female	Norway ,Male	Norway ,Female	Sweden ,Male	Sweden ,Female
1951	-	-	12.83	14.13	-	-	-	-	-	-
1952	-	-	11.2	12.41	-	-	-	-	10.12	9.25
1953	8.82	8.64	11.78	13.49	3.71	4.14	6.9	7.06	9.6	8.73
1954	8.45	7.79	12.24	12.24	3.73	3.86	6.59	6.16	8.72	7.84
1955	8.57	8.21	11.43	12.4	3.96	4.2	7.46	6.84	9	8.39
1956	8.33	8.65	10.57	12.18	4.52	4.75	6.59	7.05	9.19	9.14
1957	8.44	8.53	11.23	13.06	2.42	2.98	6.56	7.08	9.61	9.14
1958	8.87	8.77	12.5	13.19	4.12	3.41	7.63	7.61	9.08	9.31
1959	8.76	8.91	12.91	14.47	4.07	4.05	7.22	6.64	8.68	9.21
1960	9.23	9.18	12.85	13	4.21	5.4	7.45	7.13	9.65	9.83
1961	9.38	8.77	11.76	12.88	4.81	5.65	8.09	7.42	10.08	8.61
1962	9.29	9.14	13.13	12.66	4.34	5.16	7.49	7.6	9.53	9.62
1963	9.57	8.74	13.34	12.88	5.38	6.14	7.66	6.73	9.61	8.55
1964	9.27	9.07	12.91	13.34	4.92	5.18	7.05	7.78	9.7	9.22
1965	9.33	8.98	13.41	13.18	5.03	4.92	8.84	7.85	8.66	8.99
1966	9.29	8.29	11.52	12.03	5.68	4.75	8.61	7.63	9.66	8.24
1967	9.38	8.77	11.51	11.85	5.38	5.09	7.8	8.29	10.28	8.92
1968	9.4	9.13	10.64	12.65	4.9	5.62	10.09	8.69	9.92	8.97
1969	9.31	8.88	11.2	12.5	4.67	5.02	9.23	8.81	9.86	8.6
1970	9.79	9.13	11.47	12.32	5.8	5.5	8.89	8.22	10.74	9.46
1971	9.78	9.01	10.64	11.77	5.07	5.52	9.17	8.29	11.09	9.28
1972	10.05	9.02	11.64	11.14	5.33	6.1	9.35	8.76	10.88	9.28
1973	10.1	9.1	12.28	11.24	5.23	6.16	8.4	8.02	11.35	9.82
1974	9.79	8.85	10.83	10.95	5.31	5.66	7.69	7.2	11.72	9.87
1975	10.05	8.65	12.14	11.92	5.34	5.24	7.81	8.02	11.55	8.73
1976	10.72	9.38	13.65	12.09	6.28	5.67	8.61	9.62	11.47	9.52
1977	10.05	9.07	12	12.01	6.11	6.14	9.69	8.76	10.64	8.94
1978	10.59	9.5	14	12.54	6.47	5.41	9.49	9.49	10.59	9.79
1979	10.1	9.18	13.14	12.77	5.55	5.4	8.97	8.91	10.63	9.21
1980	10.03	9.05	11.98	12.75	5.84	5.22	10.37	9.38	10.31	8.71
1981	10.17	8.41	14.15	11.4	5.6	5.58	9.57	9.1	9.98	7.85
1982	9.38	9.02	12.48	11.34	5.05	6.2	9.63	9.91	9.2	8.73
1983	9.98	8.81	13.56	12.22	5.67	6.21	9.4	9.32	9.98	8
1984	10.16	8.56	13.21	12.39	6.89	5.61	10.9	8.61	9.49	7.98
1985	9.95	8.32	13.57	12.29	6.75	5.06	10.23	9.34	9.14	7.39
1986	10.47	8.52	14.18	11.73	6.24	5.39	11.6	9.73	9.73	7.88
1987	10.1	8.33	13.91	11.44	6.53	5.4	10.59	9.6	9.28	7.45
1988	10.76	8.7	14.08	11.88	6.99	4.97	12.74	10.11	9.65	8.32
1989	10.27	8.28	12.79	12.23	6.89	5.26	11.4	8.81	9.62	7.51
1990	9.92	8.32	13.93	11.12	6.45	5.22	11.55	9.54	8.62	7.82
1991	10.23	8.3	13.79	12.14	6.19	5.62	12.36	8.9	9.12	7.37
1992	10.71	8.23	14.13	12.19	6.52	4.92	12.87	8.77	9.89	7.62
1993	10.06	8.46	13.85	11.4	6.08	5.34	12.05	10.84	8.85	7.49
1994	10.29	7.97	14.97	11.53	7.34	5.19	11.8	9.55	8.6	6.78
1995	10.15	8.15	14.46	10.8	6.32	5.58	12.33	10.48	8.64	7.05
1996	9.93	7.91	13.86	11.15	6.91	4.72	11.04	9.61	8.65	7.17
1997	9.75	8.2	13.47	12.04	6.38	5	11.93	9.94	8.18	7.11
1998	10.07	7.77	14.39	10.91	6.1	4.98	11.6	9.08	9.04	7
1999	10.07	7.94	13.61	11.79	6.63	4.78	11.06	9.99	9.41	6.65
2000	9.61	8.2	13.1	11.62	6.28	5.63	11.85	9.39	8.4	7.24
2001	10.14	7.7	13.37	10.29	6.74	4.21	11.67	9.93	9.29	7.34
2002	9.9	7.58	13.25	10.24	6.07	4.52	12.39	9.54	8.86	7.01
2003	9.34	7.65	12.43	9.75	6.33	4.93	10.47	10.6	8.59	6.75
2004	9.67	7.22	12.82	9.5	5.95	3.98	12.79	9.58	8.5	6.79
2005	9.33	7.35	12.38	10.2	5.71	5.09	11.36	9.06	8.55	6.37
2006	9.61	7.51	13.05	10.2	5.88	4.42	12.01	10.04	8.7	6.68
2007	8.9	7.39	11.18	8.64	6.33	4.54	11.7	9.89	7.77	7.29
2008	9.07	7.38	11.63	9.82	6.47	4.26	11.32	9.58	8.09	6.95
2009	8.94	7.42	11.97	9.48	5.31	4.99	11.08	9.79	8.22	6.71

## Sheet: Rectum and anus
Year	Nordic countries ,Male	Nordic countries ,Female	Denmark ,Male	Denmark ,Female	Finland ,Male	Finland ,Female	Norway ,Male	Norway ,Female	Sweden ,Male	Sweden ,Female
1951	-	-	12.39	7.07	-	-	-	-	-	-
1952	-	-	13.91	7.34	-	-	-	-	6.81	3.86
1953	7.37	4.32	12.51	6.93	5.27	3.64	5.22	2.87	6.35	3.97
1954	7.18	4.33	13.19	6.88	4.56	3.73	4.33	2.92	6.16	3.95
1955	7.35	4.34	12.22	6.54	5.19	3.57	5	3.47	6.51	3.91
1956	7.35	4.37	12.54	8.07	4.41	3.04	4.95	2.98	6.63	3.59
1957	7.04	4.27	12.26	7.37	3.7	3.13	5.55	3.14	5.86	3.63
1958	7	4.32	11.57	7.08	4.25	3.57	4.14	2.95	6.73	3.81
1959	7.78	4.39	14.07	7.39	3.78	3.42	4.86	2.8	6.93	4.01
1960	7.58	4.18	12.47	7.45	4.98	3.59	4.29	2.44	7.27	3.54
1961	6.76	4.04	11.65	7.18	4.35	2.88	4.49	2.93	5.92	3.37
1962	7.56	4.4	11.8	5.67	5.07	4.24	5.04	3.56	7.29	4.21
1963	7.37	4.46	11.43	6.41	5.5	4.63	5.54	3.22	6.67	3.91
1964	7.56	4.71	12.54	6.88	5.75	4.95	5.46	3.04	6.57	4.24
1965	7.28	4.42	10.82	6.61	6.11	3.97	5.65	3.09	6.46	4.08
1966	6.72	4.49	11.09	6.1	5.4	4.25	4.56	3.68	5.81	4.06
1967	6.63	4.39	10.07	7.35	4.85	4.02	5.64	3.65	5.9	3.34
1968	6.96	4.46	10.55	6.1	4.9	3.84	4.82	3.79	6.73	4.18
1969	7.04	4.3	10.78	6.22	4.98	4.07	5.94	3.82	6.21	3.63
1970	7.03	4.13	9.91	5.74	7.19	3.87	6.12	3.71	5.97	3.6
1971	7.54	4.71	10.23	6.57	6.12	4.71	7.56	4.33	6.57	3.92
1972	7.43	4.55	10.76	6.47	6.27	4.02	6.3	4.28	6.5	3.95
1973	7.64	4.72	10.58	6.88	5.44	3.94	7.14	4.41	7.1	4.06
1974	7.47	4.6	10.99	6.16	5.24	4.27	6.32	4.37	6.95	3.99
1975	7.12	4.42	9.59	5.47	6.15	4.14	6.84	4.34	6.42	4.06
1976	7.48	4.54	9.72	6.54	5.84	4.28	7.16	4.4	7.05	3.68
1977	7.65	4.66	10.22	5.82	6.13	4.03	7.41	5	6.97	4.21
1978	7.5	4.05	11.03	5.66	5.01	3.77	7.8	4.25	6.44	3.29
1979	7.37	4.41	9.88	6	6.9	4.04	7.67	5.19	6.1	3.38
1980	7.42	4.58	10.59	6.55	6.34	3.63	7.97	5.12	6.02	3.71
1981	7.29	4.21	10.35	5.67	5.12	3.51	8.86	4.51	5.76	3.6
1982	7.47	4.19	10.39	5.5	6.22	3.29	8.4	5.26	5.96	3.53
1983	7.1	4.42	10.33	6.01	6.04	3.83	8.4	4.58	5.35	3.8
1984	6.8	4.35	9.61	6.14	6.28	3.7	7.85	5.08	5.13	3.41
1985	7.01	4.05	10.04	5.02	5.73	3.39	7.82	4.84	5.65	3.5
1986	6.75	4.06	9.24	5.24	5.18	3.92	8.84	4.79	5.17	3.23
1987	6.6	4.28	8.87	5.48	5.15	3.38	8.13	5.3	5.43	3.71
1988	6.57	4.04	8.79	5.67	5.05	3.8	8.63	4.53	5.24	3.05
1989	6.66	3.86	8.9	5.15	5.76	2.92	8.25	4.73	5.19	3.3
1990	6.79	4.09	8.87	5.48	5.85	3.15	7.47	4.94	5.89	3.41
1991	6.47	3.77	8.29	4.85	5.5	3.32	7.62	4.12	5.57	3.31
1992	6.61	3.74	8.54	4.65	6.74	3.54	8.42	4.19	4.81	3.19
1993	6.79	3.85	8.82	5.38	6.23	3.26	8.33	4.6	5.46	3.05
1994	6.32	3.49	8.78	3.96	5.74	2.93	7.96	4.23	4.65	3.27
1995	6.24	3.79	7.89	4.64	5.09	3.2	7.9	4.95	5.26	3.22
1996	6.46	3.68	8.08	4.68	5.66	2.99	8.17	4.69	5.42	3.08
1997	6.24	3.77	9.32	5.34	4.92	3.08	7.52	5.02	4.69	2.79
1998	5.93	3.36	7.89	4.43	4.9	3.02	7.4	3.84	4.74	2.75
1999	5.67	3.37	7.37	4.44	5.69	3.04	7.1	3.87	4.2	2.78
2000	5.75	3.46	7.15	4.39	5.21	2.87	6.96	4.56	4.82	2.79
2001	5.68	3.57	7.57	4.91	5.02	3.13	7.29	4.6	4.36	2.65
2002	5.54	3.28	6.49	4.03	5.28	2.83	7.14	4.06	4.55	2.82
2003	5.49	3.04	5.9	3.62	4.97	2.97	7.23	3.53	4.94	2.54
2004	5.1	3.08	6.65	4.07	5.06	2.85	5.64	2.82	4.12	2.81
2005	5.2	3.01	6.5	3.61	5	2.49	5.41	3.32	4.61	2.85
2006	5.16	3.02	6.3	3.64	5	2.48	5.44	2.83	4.64	3.13
2007	4.77	2.86	6.22	3.07	4.41	2.44	4.17	3.46	4.49	2.81
2008	4.98	2.91	6.38	3.72	4.18	2.52	4.84	2.8	4.77	2.78
2009	4.96	2.74	5.87	3.3	4.87	2.23	4.97	2.61	4.55	2.85

## Sheet: Liver
Year	Nordic countries ,Male	Nordic countries ,Female	Denmark ,Male	Denmark ,Female	Finland ,Male	Finland ,Female	Norway ,Male	Norway ,Female	Sweden ,Male	Sweden ,Female
1951	-	-	3.38	5.23	-	-	-	-	-	-
1952	-	-	3.82	4.47	-	-	-	-	4.68	5.05
1953	3.28	3.7	3.95	4.91	1.33	1.21	0.81	1.24	4.75	5.42
1954	3.45	4	4.44	6.34	1.56	1.15	0.86	1.19	4.75	5.45
1955	3.36	3.53	4.09	5.32	1.41	0.79	1.2	1.53	4.64	4.77
1956	3.26	3.52	4.46	5.23	1.19	0.66	1.06	2.28	4.22	4.52
1957	3.58	3.94	3.99	5.94	2.41	1.48	0.96	1.79	4.86	5.04
1958	3.36	3.65	3.93	5.59	1.7	1.12	1.22	1.95	4.62	4.59
1959	3.27	3.34	3.51	4.7	1	1.01	1.67	1.64	4.67	4.54
1960	3.31	3.24	4.33	4.18	1.28	0.8	1.46	1.53	4.31	4.72
1961	2.95	2.28	3.03	2.62	2.29	0.82	2.08	2.42	3.55	2.75
1962	2.45	2.06	2.89	2.32	1.51	1.07	1.38	2.09	3.08	2.4
1963	2.63	2.09	3.95	2.46	1.23	0.78	1.2	2.26	3.04	2.45
1964	2.78	1.94	3.6	2.51	1.14	0.85	1.86	1.66	3.34	2.3
1965	2.69	1.84	3.57	1.92	1.46	0.53	1.37	1.98	3.25	2.36
1966	2.84	1.9	2.99	2.08	2	1.44	1.45	1.55	3.67	2.16
1967	2.64	1.72	3.07	1.85	1.28	0.76	1.49	1.44	3.42	2.25
1968	2.46	2.05	2.39	2.1	1.78	1.05	1.32	1.91	3.2	2.53
1969	2.08	1.01	3.64	1.85	2.41	1.05	0.52	0.49	1.75	0.77
1970	2.11	1.25	2.3	1.59	2.25	1.06	1.22	0.59	2.32	1.41
1971	2.42	1.45	2.7	1.86	2.19	1.49	1.83	0.71	2.56	1.54
1972	2.38	1.54	2.34	1.37	2.7	1.58	1.46	0.76	2.67	1.97
1973	2.78	1.55	2.5	1.69	2.92	1.53	0.95	0.7	3.59	1.86
1974	2.88	1.78	2.42	1.38	3.33	1.43	1.25	0.76	3.75	2.68
1975	3.09	1.79	2.78	1.53	2.91	1.81	1.66	0.39	3.95	2.59
1976	3.17	1.88	2.49	1.46	3.53	1.6	1.54	0.97	4.16	2.72
1977	2.85	1.79	2.4	1.91	2.4	1.44	1.37	0.57	3.86	2.48
1978	3.04	1.93	2.47	1.96	3.55	1.88	1.83	0.78	3.7	2.48
1979	3.1	2.01	2.46	1.71	3.28	2.31	1.33	0.88	4.14	2.59
1980	2.9	1.73	2.51	2.06	2.75	1.53	1.54	0.67	3.83	2.18
1981	2.7	1.71	2.02	1.57	2.88	1.95	1.11	1.04	3.69	1.97
1982	2.84	1.52	2.48	1.55	3.16	1.63	2.05	0.9	3.3	1.73
1983	2.61	1.43	2.42	1.33	3.72	1.63	1.51	0.85	2.71	1.69
1984	2.56	1.47	1.97	1.15	3.73	1.85	1.15	0.83	3.08	1.71
1985	2.59	1.64	2.17	1.25	3.45	1.84	1.92	1.38	2.84	1.88
1986	2.32	1.2	1.79	1.1	3.42	1.56	1.6	0.98	2.5	1.16
1987	2.95	1.82	2.33	1.45	2.79	2.01	1.7	0.68	3.91	2.45
1988	3.28	1.79	2.64	0.91	3.64	1.97	1.33	0.78	4.27	2.66
1989	2.96	1.73	2.01	1.42	3.04	1.8	1.47	0.7	4.12	2.34
1990	2.94	2.01	1.92	1.29	3.14	2.03	1.56	0.86	4.06	2.95
1991	3.12	1.71	1.92	1.24	3.18	1.69	1.58	1.06	4.36	2.32
1992	2.8	1.61	2.03	1.03	3.11	1.55	1.18	0.87	3.8	2.34
1993	2.99	1.98	2	1.38	3.07	1.89	1.73	0.88	4.01	2.86
1994	3.36	1.95	3.76	2.24	3.51	1.58	1.55	1.2	3.92	2.34
1995	3.32	1.54	3.87	1.95	3.23	1.15	1.35	0.63	3.92	1.96
1996	3.21	1.87	3.4	2.25	3.39	1.51	1.36	0.61	3.84	2.39
1997	3.14	1.88	3.04	2.25	2.81	1.63	1.15	0.49	4.18	2.45
1998	3.28	1.63	3.65	1.69	3.43	1.22	1.53	0.58	3.74	2.31
1999	3.33	1.87	3.29	2.09	3.63	1.63	1.87	1.21	3.82	2.17
2000	2.83	1.66	3.53	1.99	2.74	1.47	1.51	0.94	3.03	1.89
2001	3.1	1.63	3.8	1.5	3	1.35	1.35	1.11	3.54	2.12
2002	3.15	1.39	3.24	1.39	3.02	1.1	1.27	0.56	3.99	1.95
2003	3.16	1.58	3.24	1.47	3.22	1.23	1.62	0.57	3.82	2.32
2004	3.38	1.49	3.24	1.1	3.33	1.69	1.58	1.05	4.31	1.83
2005	3.78	1.7	4.64	1.77	3.64	1.77	2.28	1.37	4.04	1.78
2006	3.8	1.79	4.19	1.48	4.58	2.11	2.2	1.18	3.88	2.1
2007	3.43	1.56	3.43	1.5	4.33	1.76	1.91	1.21	3.7	1.62
2008	3.51	1.69	3.7	1.58	4.3	1.9	1.98	1.25	3.66	1.8
2009	3.69	1.86	3.57	1.71	4.66	2.19	2.24	1.56	4	1.87

[truncated: 25 more sheets: Gallbladder, Pancreas, Nose, sinuses, Larynx, Lung, Pleura, Bone, Melanoma of skin, Skin, non-melanoma, Other female genital organs, Cervix uteri, Ovary etc, Penis, Prostate, Testis, Kidney, Bladder, Eye, Brain, central nervous system, Thyroid …]
