# Supplementary material for: On the Validity of Using Increases in 5-Year Survival Rates to Measure Success in the Fight against Cancer
Source: PLoS One. 2014 Jul 23;9(7):e83100. doi: 10.1371/journal.pone.0083100 (PMC4108307; doi:10.1371/journal.pone.0083100)
Supplement: Table S5 — European Nordic countries survival rates. (XLSX) [file pone.0083100.s016.xlsx]

## Sheet: Lip
period of diagnosis	Denmark : Male	Denmark : Female	Finland : Male	Finland : Female	Norway : Male	Norway : Female	Sweden : Male	Sweden : Female
1964-1968	95	89	93	79	88	96	95	88
1969-1973	95	105	90	97	96	101	93	98
1974-1978	95	90	89	86	93	100	93	84
1979-1983	95	76	96	97	89	95	94	85
1984-1988	94	91	94	95	91	81	91	94
1989-1993	94	95	92	89	95	89	93	91
1994-1998	93	91	86	93	94	91	92	91
1999-2003	86	88	94	96	87	98	91	91

## Sheet: Tongue
period of diagnosis	Denmark : Male	Denmark : Female	Finland : Male	Finland : Female	Norway : Male	Norway : Female	Sweden : Male	Sweden : Female
1964-1968	27	42	39	55	31	42	37	49
1969-1973	34	56	39	53	30	44	41	55
1974-1978	37	34	53	48	36	44	40	53
1979-1983	30	40	39	45	39	49	36	46
1984-1988	25	43	30	53	41	48	43	49
1989-1993	23	50	42	61	39	61	39	50
1994-1998	32	45	42	65	36	52	47	61
1999-2003	35	45	50	68	48	58	46	56

## Sheet: Mouth
period of diagnosis	Denmark : Male	Denmark : Female	Finland : Male	Finland : Female	Norway : Male	Norway : Female	Sweden : Male	Sweden : Female
1964-1968	38	50	47	43	36	36	49	56
1969-1973	50	52	30	42	36	52	49	52
1974-1978	42	53	40	51	50	67	42	54
1979-1983	42	49	33	48	44	57	39	59
1984-1988	42	53	46	52	46	58	42	55
1989-1993	36	55	44	58	43	62	47	54
1994-1998	38	51	47	64	44	61	50	61
1999-2003	40	49	43	64	54	59	51	61

## Sheet: Salivary glands
period of diagnosis	Denmark : Male	Denmark : Female	Finland : Male	Finland : Female	Norway : Male	Norway : Female	Sweden : Male	Sweden : Female
1964-1968	56	79	41	55	47	62	51	70
1969-1973	45	76	45	66	58	81	56	72
1974-1978	40	63	44	59	55	75	62	79
1979-1983	49	50	71	59	50	76	58	83
1984-1988	44	68	47	66	58	69	69	74
1989-1993	61	71	55	69	65	71	65	62
1994-1998	58	60	52	66	53	63	66	73
1999-2003	55	69	61	64	66	71	63	73

## Sheet: Esophagus
period of diagnosis	Denmark : Male	Denmark : Female	Finland : Male	Finland : Female	Norway : Male	Norway : Female	Sweden : Male	Sweden : Female
1964-1968	6	6	5	5	4	6	5	9
1969-1973	3	10	5	8	2	3	7	10
1974-1978	1	5	5	8	4	7	5	6
1979-1983	6	7	7	10	3	12	5	10
1984-1988	2	8	7	11	4	6	6	14
1989-1993	4	10	6	11	4	11	8	12
1994-1998	4	4	7	19	8	8	11	15
1999-2003	7	9	9	18	8	12	11	13

## Sheet: Stomach
period of diagnosis	Denmark : Male	Denmark : Female	Finland : Male	Finland : Female	Norway : Male	Norway : Female	Sweden : Male	Sweden : Female
1964-1968	12	11	7	7	11	10	11	12
1969-1973	11	11	11	12	13	11	12	13
1974-1978	11	12	13	13	17	16	13	15
1979-1983	12	14	16	18	18	21	16	17
1984-1988	12	14	20	20	19	23	18	20
1989-1993	13	16	21	24	19	23	18	20
1994-1998	13	15	24	30	18	25	20	23
1999-2003	14	15	24	29	21	24	20	24

## Sheet: Small intestine
period of diagnosis	Denmark : Male	Denmark : Female	Finland : Male	Finland : Female	Norway : Male	Norway : Female	Sweden : Male	Sweden : Female
1964-1968	17	18	48	25	23	29	26	32
1969-1973	19	26	38	40	38	35	26	37
1974-1978	19	22	41	42	29	45	40	36
1979-1983	22	24	36	53	40	39	43	48
1984-1988	24	19	52	38	32	32	40	42
1989-1993	30	27	42	38	45	40	44	48
1994-1998	35	19	43	47	50	47	50	47
1999-2003	39	41	52	55	48	56	52	53

## Sheet: Colon
period of diagnosis	Denmark : Male	Denmark : Female	Finland : Male	Finland : Female	Norway : Male	Norway : Female	Sweden : Male	Sweden : Female
1964-1968	31	33	24	30	33	34	35	38
1969-1973	30	35	35	35	38	39	36	39
1974-1978	34	35	37	40	42	42	39	42
1979-1983	37	41	48	46	47	47	46	49
1984-1988	39	43	47	51	46	51	48	52
1989-1993	43	46	51	53	49	53	52	54
1994-1998	45	48	57	57	53	57	55	56
1999-2003	50	54	57	63	56	59	56	61

## Sheet: Rectum and anus
period of diagnosis	Denmark : Male	Denmark : Female	Finland : Male	Finland : Female	Norway : Male	Norway : Female	Sweden : Male	Sweden : Female
1964-1968	31	31	24	30	27	29	33	37
1969-1973	32	35	30	37	32	37	35	41
1974-1978	34	38	38	41	37	42	38	43
1979-1983	35	41	40	44	44	48	43	47
1984-1988	37	41	49	48	45	51	46	53
1989-1993	41	43	46	50	48	57	51	55
1994-1998	45	50	54	55	56	60	54	61
1999-2003	51	53	56	60	58	64	58	63

## Sheet: Liver
period of diagnosis	Denmark : Male	Denmark : Female	Finland : Male	Finland : Female	Norway : Male	Norway : Female	Sweden : Male	Sweden : Female
1964-1968	1	1	0	1	0	7	2	2
1969-1973	0	1	0	0	1	6	3	3
1974-1978	1	1	2	3	6	3	2	3
1979-1983	2	2	2	3	1	3	1	3
1984-1988	2	4	5	5	3	10	3	3
1989-1993	3	3	4	5	6	8	5	3
1994-1998	4	4	7	7	5	11	6	7
1999-2003	4	5	8	8	5	11	7	8

[truncated: 25 more sheets: Gallbaldder, Pancreas, Nose, sinuses, Larynx, Lung, Pleura, Bone, Melanoma of skin, Soft tissues, Other female genital organs, Cervix uteri, Ovary etc, Penis, Prostate, Testis, Kidney, Bladder, Eye, Brain, central nervous system, Thyroid …]
