# Supplementary material for: On the Validity of Using Increases in 5-Year Survival Rates to Measure Success in the Fight against Cancer
Source: PLoS One. 2014 Jul 23;9(7):e83100. doi: 10.1371/journal.pone.0083100 (PMC4108307; doi:10.1371/journal.pone.0083100)
Supplement: Table S6 — Results. Both Pearson and spearman coefficients for all the estimated correlations is given. This information was used to generate figure 1 and S1-S11. (XLSX) [file pone.0083100.s017.xlsx]

## Sheet: Full resuslts
Pearson													Pearson													Pearson														Pearson
USA both sex	only for S>300												USA Male	S>300												USA Female	S>300													Denmark female
	dI_dM		dI_dS		dM_dS		dMI_dS							dI_dM		dI_dS		dM_dS		dMI_dS							dI_dM		dI_dS		dM_dS		dMI_dS							dI_dM		dI_dS		dM_dS		dMI_dS
gap	R	p-value	R	p-value	R	p-value	R	p-value	slope	slope lower bound	slope upper boud		gap	R	p-value	R	p-value	R	p-value	R	p-value	slope	slope lower bound	slope upper boud		gap	R	p-value	R	p-value	R	p-value	R	p-value	slope	slope lower bound	slope upper boud		gap	R	p-value	R	p-value	R	p-value	R	p-value	slope	slope lower bound
0	0.56332	4.58371e-05	0.307097	0.0378964	-0.074744	0.621533	-0.529823	0.000152712	-0.489084572449338	-0.726950400912397	-0.251218743986278		0	0.705108	4.61282e-06	0.288408	0.103589	0.031165	0.863306	-0.371832	0.0331126	-0.330881	-0.633473	-0.0282878		0	0.646435	8.53838e-05	0.160177	0.389373	-0.14582	0.43379	-0.497519	0.00440304	-0.380556	-0.632555	-0.128557		0	0.779515	2.37079e-07	0.015218	0.935241	-0.410861	0.0216751	-0.832123	6.54634e-09	-0.566901	-0.785729
1	0.558383	5.51812e-05	0.307097	0.0378964	-0.082559	0.585434	-0.540025	0.000107279	-0.493165581977371	-0.726692720609465	-0.259638443345278		1	0.708994	3.87127e-06	0.288408	0.103589	0.0184795	0.9187	-0.383777	0.0274664	-0.337526	-0.635019	-0.0400331		1	0.649769	7.62958e-05	0.160177	0.389373	-0.153865	0.408567	-0.51326	0.00314849	-0.389974	-0.637629	-0.142319		1	0.795309	9.00718e-08	0.015218	0.935241	-0.388469	0.0307997	-0.827684	9.27241e-09	-0.571955	-0.797211
2	0.558963	5.40004e-05	0.307097	0.0378964	-0.0882775	0.55963	-0.548204	8.01617e-05	-0.496922362808205	-0.727257388918332	-0.266587336698078		2	0.712389	3.3142e-06	0.288408	0.103589	0.00394521	0.982616	-0.396358	0.0223985	-0.345943	-0.639471	-0.0524141		2	0.655469	6.27462e-05	0.160177	0.389373	-0.168308	0.365429	-0.537436	0.00182207	-0.403056	-0.643253	-0.16286		2	0.817441	1.99692e-08	0.015218	0.935241	-0.358656	0.0475546	-0.818806	1.80785e-08	-0.574576	-0.800046
3	0.556592	5.89814e-05	0.307097	0.0378964	-0.0913354	0.546055	-0.550175	7.46382e-05	-0.496817187839633	-0.725922571597504	-0.267711804081762		3	0.71373	3.11498e-06	0.288408	0.103589	-0.0078565	0.965389	-0.404565	0.0195293	-0.351194	-0.641993	-0.060395		3	0.655514	6.26476e-05	0.160177	0.389373	-0.180438	0.331371	-0.550469	0.00133369	-0.407048	-0.641508	-0.172589		3	0.807747	3.95549e-08	0.015218	0.935241	-0.365995	0.0428772	-0.746772	1.40166e-06	-0.571846	-0.803088
4	0.555224	6.20415e-05	0.307097	0.0378964	-0.0937165	0.535594	-0.55191	7.00687e-05	-0.497079935797368	-0.725272573995325	-0.268887297599411		4	0.714425	3.01604e-06	0.288408	0.103589	-0.0190034	0.916403	-0.408168	0.0183697	-0.35073	-0.638077	-0.0633837		4	0.659944	5.36636e-05	0.160177	0.389373	-0.185633	0.317402	-0.560163	0.00104872	-0.413426	-0.645623	-0.181228		4	0.813657	2.61966e-08	0.015218	0.935241	-0.367034	0.0422464	-0.765335	5.29915e-07	-0.619175	-0.849677
5	0.551124	7.21064e-05	0.307097	0.0378964	-0.0956075	0.527356	-0.55035	7.41662e-05	-0.491660793345079	-0.718285159487837	-0.265036427202320		5	0.715608	2.85424e-06	0.288408	0.103589	-0.0162578	0.928447	-0.396042	0.0225156	-0.337432	-0.62401	-0.0508534		5	0.660242	5.31019e-05	0.160177	0.389373	-0.202033	0.275741	-0.572027	0.000773539	-0.414927	-0.640889	-0.188965		5	0.796832	8.16855e-08	0.015218	0.935241	-0.383977	0.0329613	-0.763923	5.7237e-07	-0.664714	-0.896263
dI<0													dI<0													dI<0													6	0.798257	7.44949e-08	0.015218	0.935241	-0.391931	0.0292139	-0.798628	7.27181e-08	-0.675703	-0.900699
0	0.480754	0.0371944	0.379628	0.108912	-0.230499	0.342428	-0.771703	0.000108895	-0.882317277113512	-1.25440024735517	-0.510234306871855		0	0.680146	0.0105246	0.400001	0.175651	-0.000485421	0.998744	-0.711486	0.00638547	-0.89871	-1.48775	-0.30967		0	0.252351	0.405536	0.102996	0.737754	-0.577662	0.0386842	-0.511418	0.0740451	-0.405314	-0.85727	0.0466435		dI<0
1	0.462947	0.0459309	0.379628	0.108912	-0.260378	0.281652	-0.790665	5.58823e-05	-0.870054054185563	-1.21480270278308	-0.525305405588051		1	0.656721	0.014753	0.400001	0.175651	-0.0445791	0.885021	-0.753697	0.00292562	-0.895265	-1.41333	-0.377195		1	0.229165	0.451377	0.102996	0.737754	-0.589402	0.034018	-0.522813	0.0667769	-0.397638	-0.827898	0.0326209		0	0.175631	0.566015	0.453359	0.119732	-0.261104	0.388876	-0.844568	0.00028055	-0.927819	-1.34416
2	0.463794	0.0454825	0.379628	0.108912	-0.275342	0.253898	-0.799582	3.98798e-05	-0.853777846934683	-1.18191529769804	-0.525640396171323		2	0.665221	0.0130934	0.400001	0.175651	-0.0865723	0.778544	-0.776727	0.00178916	-0.861415	-1.32496	-0.397868		2	0.209715	0.491667	0.102996	0.737754	-0.616119	0.0249447	-0.549539	0.0517251	-0.401377	-0.80633	0.00357578		1	0.128564	0.675523	0.453359	0.119732	-0.276391	0.360655	-0.817057	0.000650041	-0.920062	-1.34796
3	0.460694	0.0471393	0.379628	0.108912	-0.270068	0.263474	-0.793437	5.04049e-05	-0.830079385096161	-1.15591353547221	-0.504245234720113		3	0.660661	0.0139653	0.400001	0.175651	-0.0966131	0.753537	-0.772869	0.00195019	-0.82117	-1.2686	-0.373741		3	0.186874	0.540989	0.102996	0.737754	-0.634145	0.0199278	-0.563803	0.0447704	-0.401043	-0.79091	-0.0111762		2	0.142952	0.641293	0.453359	0.119732	-0.339331	0.256683	-0.855572	0.000191546	-0.879976	-1.28008
4	0.463335	0.045725	0.379628	0.108912	-0.274331	0.255715	-0.795038	4.74564e-05	-0.815868443090426	-1.13438026450705	-0.497356621673798		4	0.653826	0.0153528	0.400001	0.175651	-0.112131	0.715328	-0.765913	0.00226897	-0.778158	-1.21165	-0.344665		4	0.165954	0.587923	0.102996	0.737754	-0.644534	0.017402	-0.575463	0.0396073	-0.406777	-0.790415	-0.0231391		3	0.128939	0.674622	0.453359	0.119732	-0.268929	0.37429	-0.640991	0.0182347	-0.711608	-1.20672
5	0.466647	0.043998	0.379628	0.108912	-0.281645	0.242745	-0.796657	4.46277e-05	-0.802655012712955	-1.11427515220926	-0.491034873216648		5	0.659125	0.0142684	0.400001	0.175651	-0.112424	0.714612	-0.747903	0.00328444	-0.738089	-1.17283	-0.303352		5	0.149269	0.626464	0.102996	0.737754	-0.664246	0.0132763	-0.592184	0.0329752	-0.410809	-0.781773	-0.039844		4	0.121081	0.693558	0.453359	0.119732	-0.225808	0.458215	-0.616232	0.0249107	-0.702381	-1.22448
																																							5	0.084467	0.783813	0.453359	0.119732	-0.196055	0.520914	-0.63824	0.0189017	-0.729057	-1.2674
																																							6	0.0792081	0.797012	0.453359	0.119732	-0.227225	0.455323	-0.723522	0.00518269	-0.712005	-1.20736
Spearman													Spearman													Spearman													Spearman	Denmark female
USA both sex	only for S>300												USA Male	S>300												USA Female	S>300													dI_dM		dI_dS		dM_dS		dMI_dS
	dI_dM		dI_dS		dM_dS		dMI_dS							dI_dM		dI_dS		dM_dS		dMI_dS							dI_dM		dI_dS		dM_dS		dMI_dS						gap	R	p-value	R	p-value	R	p-value	R	p-value
gap	R	p-value	R	p-value	R	p-value	R	p-value					gap	R	p-value	R	p-value	R	p-value	R	p-value					gap	R	p-value	R	p-value	R	p-value	R	p-value					0	0.735484	5.25999e-06	0.0819209	0.661306	-0.336764	0.0639546	-0.701342	1.10681e-05
0	0.473138	0.0135408	0.19536	0.327273	-0.282662	0.152836	-0.495116	0.00940082					0	0.488722	0.0303245	0.181955	0.440913	-0.18797	0.425705	-0.213534	0.364372					0	0.316821	0.199855	0.314757	0.202926	0.106295	0.674325	-0.52322	0.0277072					1	0.756048	2.57496e-06	0.0819209	0.661306	-0.316183	0.0831212	-0.694155	1.48296e-05
1	0.479853	0.0121393	0.19536	0.327273	-0.285104	0.149205	-0.486569	0.0108616					1	0.494737	0.0281232	0.181955	0.440913	-0.196992	0.403442	-0.234586	0.317995					1	0.30031	0.225318	0.314757	0.202926	0.0773994	0.760688	-0.525284	0.0270174					2	0.743548	3.92461e-06	0.0819209	0.661306	-0.308111	0.0917378	-0.695457	1.40726e-05
2	0.481685	0.0117789	0.19536	0.327273	-0.308303	0.117787	-0.4884	0.0105335					2	0.509774	0.0231751	0.181955	0.440913	-0.218045	0.354116	-0.22406	0.34071					2	0.30031	0.225318	0.314757	0.202926	0.0608875	0.811395	-0.535604	0.0237694					3	0.720565	9.2173e-06	0.0819209	0.661306	-0.32728	0.0723041	-0.684598	2.16059e-05
3	0.489621	0.0103194	0.19536	0.327273	-0.304029	0.123166	-0.487179	0.0107513					3	0.467669	0.0391321	0.181955	0.440913	-0.261654	0.263978	-0.293233	0.208932					3	0.378741	0.121931	0.314757	0.202926	0.0278638	0.914856	-0.529412	0.0256785					4	0.7125	1.25029e-05	0.0819209	0.661306	-0.336764	0.0639546	-0.71414	6.43441e-06
4	0.483516	0.0114276	0.19536	0.327273	-0.321734	0.102021	-0.5	0.0086432					4	0.47218	0.0370929	0.181955	0.440913	-0.288722	0.216276	-0.329323	0.156234					4	0.426213	0.0792237	0.314757	0.202926	0.0443756	0.862851	-0.545924	0.0208396					5	0.681855	3.82118e-05	0.0819209	0.661306	-0.399718	0.0258887	-0.736959	2.2684e-06
5	0.498168	0.00892102	0.19536	0.327273	-0.31685	0.107557	-0.509768	0.00728188					5	0.475188	0.0357808	0.181955	0.440913	-0.288722	0.216276	-0.350376	0.130263					5	0.370485	0.130792	0.314757	0.202926	-0.0113519	0.967203	-0.558308	0.0177118					6	0.658065	8.4969e-05	0.0819209	0.661306	-0.424536	0.017293	-0.751926	1.07902e-06
dI<0													dI<0													dI<0													dI<0
0	0.396491	0.0938809	0.349123	0.143204	-0.108772	0.656954	-0.642105	0.00378473					0	0.620879	0.0268669	0.395604	0.182196	0.126374	0.682632	-0.60989	0.03029					0	0.0714286	0.820632	0.115385	0.709625	-0.472527	0.105719	-0.423077	0.1516					0	0.0879121	0.778501	0.412655	0.161117	-0.253095	0.404106	-0.828394	0.000467937
1	0.392982	0.0970259	0.349123	0.143204	-0.157895	0.517074	-0.65614	0.00291815					1	0.620879	0.0268669	0.395604	0.182196	0.0659341	0.834786	-0.708791	0.00882856					1	-0.0164835	0.96386	0.115385	0.709625	-0.505495	0.0812151	-0.428571	0.14593					1	0.137363	0.656	0.412655	0.161117	-0.280605	0.353073	-0.818921	0.000616781
2	0.394737	0.0954438	0.349123	0.143204	-0.163158	0.502994	-0.721053	0.000718586					2	0.648352	0.0195814	0.395604	0.182196	0.043956	0.891847	-0.736264	0.00578942					2	0.010989	0.978311	0.115385	0.709625	-0.510989	0.0775693	-0.483516	0.0970371					2	0.10989	0.723248	0.412655	0.161117	-0.420908	0.15207	-0.824952	0.000518302
3	0.387719	0.101889	0.349123	0.143204	-0.17193	0.479957	-0.724561	0.000658097					3	0.642857	0.0209019	0.395604	0.182196	0.032967	0.920585	-0.747253	0.00482317					3	0.0164835	0.96386	0.115385	0.709625	-0.5	0.0849828	-0.516484	0.0740432					3	0.010989	0.978311	0.412655	0.161117	-0.401651	0.17371	-0.690193	0.00902421
4	0.387719	0.101889	0.349123	0.143204	-0.17193	0.479957	-0.735088	0.000500396					4	0.598901	0.0340307	0.395604	0.182196	-0.010989	0.978311	-0.752747	0.00438717					4	0.010989	0.978311	0.115385	0.709625	-0.510989	0.0775693	-0.538462	0.0610936					4	0.00549451	0.99277	0.412655	0.161117	-0.327373	0.27489	-0.665977	0.0129529
5	0.429825	0.0676756	0.349123	0.143204	-0.2	0.41001	-0.761404	0.000232117					5	0.648352	0.0195814	0.395604	0.182196	-0.021978	0.949418	-0.71978	0.00749781					5	-0.0549451	0.863236	0.115385	0.709625	-0.510989	0.0775693	-0.620879	0.0268669					5	0.00549451	0.99277	0.412655	0.161117	-0.327373	0.27489	-0.668438	0.0125035
																																							6	0.0879121	0.778501	0.412655	0.161117	-0.277854	0.358012	-0.690222	0.00902017
USA 10 years survival
USA both sex													USA Male													USA Male
	dI_dM		dI_dS		dM_dS		dMI_dS							dI_dM		dI_dS		dM_dS		dMI_dS							dI_dM		dI_dS		dM_dS		dMI_dS
gap	R	p-value	R	p-value	R	p-value	R	p-value					gap	R	p-value	R	p-value	R	p-value	R	p-value					gap	R	p-value	R	p-value	R	p-value	R	p-value
0	0.633281	6.12712e-07	0.392193	0.00442174	-0.0432654	0.763065	-0.480388	0.00036014					0	0.698604	7.59294e-07	0.266828	0.100579	-0.0574877	0.728127	-0.388807	0.0144368					0	0.723091	9.27141e-07	0.115352	0.509348	-0.19592	0.259338	-0.581189	0.000251119
1	0.638858	4.53937e-07	0.392193	0.00442174	-0.0394147	0.783619	-0.486498	0.000294898					1	0.70126	6.61218e-07	0.266828	0.100579	-0.0672628	0.684118	-0.406333	0.0102642					1	0.720943	1.03455e-06	0.115352	0.509348	-0.1894	0.27584	-0.582466	0.000241518
2	0.640323	4.19119e-07	0.392193	0.00442174	-0.0517627	0.718296	-0.521393	8.73763e-05					2	0.698671	7.5665e-07	0.266828	0.100579	-0.0898665	0.5864	-0.4407	0.00498607					2	0.721637	9.98669e-07	0.115352	0.509348	-0.184926	0.287549	-0.579801	0.000261935
3	0.645147	3.21317e-07	0.392193	0.00442174	-0.0586927	0.682458	-0.529347	6.49754e-05					3	0.699028	7.42762e-07	0.266828	0.100579	-0.107479	0.514881	-0.454086	0.00368784					3	0.729672	6.58497e-07	0.115352	0.509348	-0.19235	0.268292	-0.572764	0.000323429
4	0.649793	2.4765e-07	0.392193	0.00442174	-0.0684048	0.633393	-0.525459	7.51693e-05					4	0.693586	9.82051e-07	0.266828	0.100579	-0.129679	0.431383	-0.45003	0.00404589					4	0.742527	3.27806e-07	0.115352	0.509348	-0.202671	0.242953	-0.528466	0.00110103
5	0.646678	2.95042e-07	0.392193	0.00442174	-0.0775036	0.588798	-0.510791	0.000128225					5	0.688693	1.25591e-06	0.266828	0.100579	-0.147845	0.369079	-0.435378	0.00560294					5	0.743679	3.07341e-07	0.115352	0.509348	-0.214812	0.215265	-0.449829	0.00670404
6	0.637071	5.00062e-07	0.392193	0.00442174	-0.0913106	0.523958	-0.481844	0.000343504					6	0.678221	2.09317e-06	0.266828	0.100579	-0.165625	0.31362	-0.404382	0.010671					6	0.737209	4.3958e-07	0.115352	0.509348	-0.237273	0.169928	-0.365566	0.0308079
7	0.628203	8.01028e-07	0.392193	0.00442174	-0.100917	0.481042	-0.46441	0.000596972					7	0.661906	4.45864e-06	0.266828	0.100579	-0.183007	0.264788	-0.384108	0.0157729					7	0.737604	4.30206e-07	0.115352	0.509348	-0.244185	0.157463	-0.276394	0.107995
8	0.607501	2.27662e-06	0.392193	0.00442174	-0.110047	0.442044	-0.432536	0.00152496					8	0.642895	1.01774e-05	0.266828	0.100579	-0.193781	0.237193	-0.348451	0.0297112					8	0.718441	1.17394e-06	0.115352	0.509348	-0.259217	0.132661	-0.200558	0.248004
9	0.587591	5.81129e-06	0.392193	0.00442174	-0.124083	0.385655	-0.407641	0.00298664					9	0.611964	3.47842e-05	0.266828	0.100579	-0.218251	0.181945	-0.326691	0.0423683					9	0.708343	1.92952e-06	0.115352	0.509348	-0.280072	0.103197	-0.147669	0.397247
10	0.565085	1.55951e-05	0.392193	0.00442174	-0.126932	0.374757	-0.379426	0.00603316					10	0.588571	8.11279e-05	0.266828	0.100579	-0.226682	0.165225	-0.308784	0.0557928					10	0.674748	8.77493e-06	0.115352	0.509348	-0.286788	0.0948526	-0.0942055	0.59038
dI<0													dI<0													dI<0
0	0.563843	0.00627576	0.363448	0.0963854	-0.228091	0.307287	-0.60841	0.00266085					0	0.825063	4.57125e-05	0.378908	0.133649	-0.0145803	0.955709	-0.536949	0.0262505					0	0.701587	0.00516708	0.232033	0.424738	-0.326359	0.254784	-0.660254	0.0101723
1	0.556683	0.00712618	0.363448	0.0963854	-0.217085	0.331836	-0.59786	0.00329657					1	0.841546	2.28933e-05	0.378908	0.133649	0.00867407	0.973642	-0.541059	0.0249087					1	0.694245	0.00587284	0.232033	0.424738	-0.320708	0.263585	-0.651743	0.0115549
2	0.550748	0.0079014	0.363448	0.0963854	-0.210358	0.3474	-0.602633	0.00299477					2	0.846524	1.82957e-05	0.378908	0.133649	0.0221657	0.932707	-0.537913	0.0259307					2	0.691374	0.00616837	0.232033	0.424738	-0.311047	0.279046	-0.649861	0.0118791
3	0.518657	0.0133933	0.363448	0.0963854	-0.21668	0.332761	-0.594012	0.00355811					3	0.836159	2.89359e-05	0.378908	0.133649	0.029118	0.911668	-0.506001	0.0382302					3	0.66873	0.00892569	0.232033	0.424738	-0.301513	0.294818	-0.607532	0.0211954
4	0.489625	0.0207279	0.363448	0.0963854	-0.226863	0.30997	-0.583335	0.00437637					4	0.821103	5.34127e-05	0.378908	0.133649	0.0244527	0.925781	-0.462983	0.0612729					4	0.634646	0.0147643	0.232033	0.424738	-0.308656	0.282954	-0.586606	0.0274522
5	0.458601	0.0318198	0.363448	0.0963854	-0.236941	0.288376	-0.571073	0.00550424					5	0.797371	0.00012629	0.378908	0.133649	0.0220797	0.932967	-0.405334	0.106504					5	0.606019	0.0216077	0.232033	0.424738	-0.320218	0.264357	-0.567323	0.0343541
6	0.403468	0.0625995	0.363448	0.0963854	-0.255707	0.250727	-0.551	0.00786706					6	0.765471	0.000342001	0.378908	0.133649	0.0135832	0.958735	-0.359769	0.156074					6	0.568378	0.0339465	0.232033	0.424738	-0.33111	0.247523	-0.542302	0.0451269
7	0.38422	0.077489	0.363448	0.0963854	-0.258649	0.245126	-0.54322	0.00898348					7	0.753142	0.000482958	0.378908	0.133649	0.0154029	0.953212	-0.318023	0.213509					7	0.546754	0.0430502	0.232033	0.424738	-0.322332	0.261037	-0.519126	0.0571353
8	0.358005	0.101856	0.363448	0.0963854	-0.263035	0.236929	-0.531684	0.0108759					8	0.735523	0.000765631	0.378908	0.133649	0.0317809	0.903624	-0.258446	0.316543					8	0.481098	0.0815781	0.232033	0.424738	-0.342854	0.230123	-0.475435	0.0857623
9	0.326559	0.137993	0.363448	0.0963854	-0.271657	0.221341	-0.525614	0.0119958					9	0.702566	0.00166074	0.378908	0.133649	0.0281474	0.914602	-0.224835	0.385616					9	0.434552	0.120497	0.232033	0.424738	-0.367325	0.196356	-0.463905	0.0947402
10	0.305025	0.167483	0.363448	0.0963854	-0.272281	0.22024	-0.519998	0.0131141					10	0.68947	0.00219831	0.378908	0.133649	0.0385627	0.883179	-0.18474	0.477809					10	0.390985	0.166875	0.232033	0.424738	-0.363634	0.201235	-0.429215	0.125643
[truncated: 85 more columns]

## Sheet: Change of parameters
Denmark female											Finland female					Norway female								Sweden female								Denmark male								Finland male								Norway male
Cancer type	Change inc absolute value	Cahnge mor absolute value	Change in Incidence	Change in Mortality	Change in 5-year survival	Change in MOI		Cancer type	Change inc absolute value	Cahnge mor absolute value	Change in Incidence	Change in Mortality	Change in 5-year survival	Change in MOI		Cancer type	Change inc absolute value	Cahnge mor absolute value	Change in Incidence	Change in Mortality	Change in 5-year survival	Change in MOI		Cancer type	Change inc absolute value	Cahnge mor absolute value	Change in Incidence	Change in Mortality	Change in 5-year survival	Change in MOI		Cancer type	Change inc absolute value	Cahnge mor absolute value	Change in Incidence	Change in Mortality	Change in 5-year survival	Change in MOI		Cancer type	Change inc absolute value	Cahnge mor absolute value	Change in Incidence	Change in Mortality	Change in 5-year survival	Change in MOI		Cancer type	Change inc absolute value
Lip	0.03	-0.00666667	8.87574	-28.5714	-1	-2.37437		Lip	0.06	-0.0265	15.544	-60.2273	17	-7.4752		Lip	0.204	-0.0266667	102	-72.7273	2	-15.8581		Lip	0.242	-0.01	98.374	-33.3333	3	-8.09676		Lip	-3.408	-0.156	-73.133	-72.2222	-9	0.157139		Lip	-4.774	-0.524	-73.7411	-92.9078	1	-6.35883		Lip	-2.07
Tongue	0.42	0.068	116.667	39.5349	3	-17.0085		Tongue	0.234	-0.006	38.1107	-2.52101	13	-11.4037		Tongue	0.244	-0.1	56.4815	-36.2319	16	-37.8534		Tongue	0.342	0.034	85.9296	15.8879	7	-20.2553		Tongue	1.484	0.358	360.194	109.146	8	-43.4302		Tongue	0.704	0.064	90.7216	14.2222	11	-23.26		Tongue	0.762
Mouth	0.906	0.28	144.268	94.5946	-1	-9.58487		Mouth	0.346	0.032	75.5459	15.2381	21	-15.752		Mouth	0.19	-0.104	30.9446	-28.8889	23	-26.7911		Mouth	0.198	-0.006	29.8193	-2.29008	5	-9.75946		Mouth	2.326	0.84	306.86	203.883	2	-13.7569		Mouth	0.592	0.108	73.6318	22.8814	-4	-17.1592		Mouth	0.43
Salivary glandss	-0.49	-0.052	-48.1336	-26.5306	-10	8.01929		Salivary glandss	-0.048	-0.056	-7.97342	-30.1075	9	-7.43131		Salivary glandss	0.064	-0.062	11.6788	-38.75	9	-13.184		Salivary glandss	-0.038	-0.004	-5.82822	-2.8169	3	0.696429		Salivary glandss	-0.282	-0.026	-29.3139	-8.44156	-1	9.45396		Salivary glandss	0.106	-0.116	17.3203	-31.5217	20	-25.0332		Salivary glandss	0.18
Esophagus	0.604	0.704	47.0405	62.0811	3	9.03394		Esophagus	-3.21	-2.69	-74.2025	-75.0558	13	-2.74037		Esophagus	0.148	0.108	17.0507	13.4328	6	-2.86295		Esophagus	-0.112	-0.07	-9.38023	-7.26141	4	1.88775		Esophagus	3.552	3.43	131.947	127.415	1	-1.95388		Esophagus	-2.27	-2.132	-39.192	-43.2806	4	-5.71842		Esophagus	0.67
Stomach	-9.246	-7.85	-73.7791	-76.5555	4	-8.66368		Stomach	-15.482	-13.814	-73.6607	-78.9642	22	-16.7594		Stomach	-10.76	-10.15	-71.07	-77.0223	14	-17.9085		Stomach	-8.328	-7.774	-69.3653	-75.4611	12	-17.0741		Stomach	-15.678	-14.124	-68.3733	-75.0638	2	-17.359		Stomach	-31.134	-27.614	-75.8367	-80.606	17	-16.4704		Stomach	-19.806
Small intestine	0.176	-0.302	37.4468	-56.5543	23	-77.7037		Small intestine	0.37	0.044	96.8586	19.6429	30	-23.0004		Small intestine	0.826	0.242	216.23	101.681	27	-22.5686		Small intestine	0.142	0.072	17.8841	22.5	21	1.57807		Small intestine	-0.008	-0.37	-1.04712	-50.8242	22	-47.9335		Small intestine	0.586	0.116	124.153	39.1892	4	-23.7705		Small intestine	0.944
Colon	1.118	-2.292	6.11597	-18.6797	21	-15.6842		Colon	5.192	-0.608	69.9542	-11.7013	33	-33.6358		Colon	10.772	1.436	90.097	17.243	25	-26.6952		Colon	1.142	-2.118	8.11887	-23.9647	23	-18.6451		Colon	6.288	1.518	38.2296	13.4718	19	-12.27		Colon	7.472	0.702	104.914	13.2804	33	-33.1902		Colon	12.294
Rectum and anus	-0.244	-2.508	-2.15853	-39.7969	22	-21.4464		Rectum and anus	0.936	-1.286	14.7634	-32.0698	30	-25.8111		Rectum and anus	5.698	-0.418	102.815	-11.2064	35	-37.838		Rectum and anus	1.416	-0.932	20.2055	-24.7741	26	-20.087		Rectum and anus	0.51	-4.112	2.98595	-39.2366	20	-25.1559		Rectum and anus	3.78	-0.402	49.5803	-7.35725	32	-27.2805		Rectum and anus	9.614
Liver	-0.23	-0.452	-10.7276	-23.8648	4	-12.9999		Liver	0.704	0.508	73.029	47.3881	7	-16.4791										Liver	0.028	0.172	1.507	9.42982	6	7.66237		Liver	0.878	0.832	25.961	28.909	3	1.99163		Liver	2.332	1.614	143.951	83.0247	8	-29.9696
Gallbladder	-1.916	-1.666	-56.089	-62.4906	11	-11.3778		Gallbladder	0.238	-0.476	10.2852	-20.0675	8	-28.2118		Gallbladder	-0.088	-0.683	-5.45906	-47.5958	8	-39.676		Gallbladder	-1.494	-0.764	-38.7448	-21.3289	7	26.4115		Gallbladder	-0.722	-0.418	-34.0888	-31.8113	7	2.14372		Gallbladder	0.602	0.214	48.3923	17.4837	5	-20.4941		Gallbladder	0.538
Pancreas	1.352	0.798	25.0278	14.4985	2	-8.58052		Pancreas	1.696	1.578	32.7034	31.4593	4	-0.906774		Pancreas	1.954	1.458	48.2708	33.844	2	-10.3549		Pancreas	-1.004	0.682	-17.7762	11.7142	2	36.9709		Pancreas	-0.352	-0.412	-4.15781	-4.86652	1	-0.739463		Pancreas	0.174	-0.474	1.95682	-5.09677	3	-7.23565		Pancreas	0.194
Nose, sinuses	0.222	0.034	67.6829	36.1702	15	-5.38581		Nose, sinuses	-0.33	-0.294	-49.2537	-66.8182	16	-22.7305		Nose, sinuses	-0.034	-0.173	-8.58586	-62.2302	23	-41.1965		Nose, sinuses	-0.094	-0.088	-25.6831	-60.274	18	-18.5672		Nose, sinuses	0.154	0.046	20.8108	22.3301	16	0.350082		Nose, sinuses	-0.654	-0.494	-57.672	-70.5714	17	-18.8117		Nose, sinuses	-0.104
Larynx	0.428	0.218	79.8507	129.762	-17	8.69821		Larynx	-0.11	-0.04	-33.1325	-33.3333	8	-0.108542		Larynx	0.28	0.044	128.44	70.9677	-3	-7.15523		Larynx	0.15	0.024	64.6552	32.4324	-12	-6.2421		Larynx	0.882	0.522	23.3828	36.5035	1	4.03149		Larynx	-4.412	-2.286	-64.0348	-75	9	-13.4874		Larynx	0.894
Lung	25.08	21.08	323.113	277.004	4	-10.6841		Lung	5.556	4.404	123.632	114.271	8	-3.58964		Lung	17.904	13.77	620.374	455.96	6	-23.8831		Lung	10.842	10.402	250.162	234.174	6	-4.67959		Lung	3.904	0.468	9.11298	1.17896	2	-6.73774		Lung	-36.578	-36.518	-49.4565	-54.7168	2	-9.39157		Lung	20.506
Bone	-0.232	-0.18	-22.0114	-31.25	38	-6.47377		Bone	-0.374	-0.378	-37.4749	-66.5493	25	-26.4651		Bone	0.466	-0.094	86.2963	-24.1026	43	-42.7988		Bone	-0.11	-0.482	-16.0819	-67.8873	26	-64.0799		Bone	-0.468	-0.44	-32.5	-48.7805	27	-15.108		Bone	-0.722	-0.592	-47.3753	-61.5385	39	-16.9887		Bone	0.236
Melanoma of skin	10.112	0.24	197.654	14.2518	25	-20.2817		Melanoma of skin	5.128	-0.198	194.39	-15.9164	34	-33.688		Melanoma of skin	11.024	1.158	238.925	85.1471	15	-13.3737		Melanoma of skin	8.004	0.636	192.496	52.2167	16	-14.0487		Melanoma of skin	9.508	0.9	305.723	49.4505	41	-36.9644		Melanoma of skin	6.336	0.664	236.771	39.1509	41	-37.1909		Melanoma of skin	10.422
Skin, non-melanoma	-11.036	0	-67.6723	0	8	2.8753		Skin, non-melanoma	2.386	-0.12	74.6558	-35.0877	11	-6.72381		Skin, non-melanoma	6.302	-0.154	475.982	-45.2941	21	-23.2407		Skin, non-melanoma	4.386	-0.038	182.902	-21.5909	13	-5.30525		Skin, non-melanoma	-15.192	-0.11	-58.1445	-19.2308	1	2.03536		Skin, non-melanoma	4.214	-0.212	90.1969	-37.3239	20	-8.15123		Skin, non-melanoma	10.322
Other female genital organs	-0.128	-0.21	-5.4561	-22.2458	2	-7.14583		Other female genital organs	-0.366	-0.446	-17.2316	-37.291	13	-13.6467		Other female genital organs	0.026	-0.122	1.32789	-14.2857	14	-6.72077		Other female genital organs	-0.164	-0.013	-7.80952	-1.30653	11	3.34219		Penis ect	-0.038	-0.188	-3.06452	-45.1923	12	-14.58		Penis ect	-0.002	-0.07	-0.341297	-30.7018	-5	-11.8531		Penis ect	0.158
Cervix uteri	-20.672	-8.314	-65.9562	-77.2246	5	-11.3698		Cervix uteri	-10.908	-4.858	-72.8268	-83.5569	9	-15.328		Cervix uteri	-6.634	-3.776	-40.4611	-63.6548	10	-14.0939		Cervix uteri	-11.65	-4	-62.3528	-71.0985	7	-6.99503		Prostate 30	21.116	6.978	93.5247	55.6903	26	-10.8496		Prostate 30	67.124	3.806	325.655	31.4182	45	-40.6262		Prostate 30	47.514
Ovary etc	-1.834	-4.07	-11.9168	-35.2259	13	-19.8667		Ovary etc	1.1	-0.846	11.3566	-13.4073	16	-14.4873		Ovary etc	0.608	-1.544	4.86011	-17.5854	9	-15.023		Ovary etc	-3.562	-3.118	-24.3839	-32.5063	15	-7.0532		Testis	4.264	-1.622	84.6368	-80.7769	36	-35.7074		Testis	2.84	-0.258	279.528	-57.8475	41	-39.0221		Testis	6.226
Kidney	-0.596	-1.374	-12.9396	-41.2118	17	-23.506		Kidney	2.454	-0.134	71.9226	-6.02518	35	-29.5527		Kidney	1.266	-0.672	38.6683	-29.7872	20	-34.0167		Kidney	-1.494	-1.062	-26.48	-32.6568	27	-4.84261		Kidney	0.658	-0.804	9.60023	-17.2532	19	-16.6583		Kidney	4.996	0.322	95.1982	8.71212	34	-31.2039		Kidney	3.342
Bladder	3.588	0.298	64.859	12.9228	17	-13.1321		Bladder	1.312	-0.142	68.3333	-13.0996	37	-27.3123		Bladder	3.42	-0.042	124.545	-2.21519	35	-38.9778		Bladder	1.686	-0.018	40.764	-1.12923	17	-11.4699		Bladder	10.654	-0.402	56.604	-5.2113	24	-16.1773		Bladder	6.222	-1.464	75.4182	-27.7588	38	-37.6006		Bladder	13.496
Eye	-0.076	-0.21	-7.7551	-64.0244	14	-20.4163		Eye	-0.164	-0.056	-19.759	-22.0472	10	-0.87268		Eye	0.024	-0.1325	3.22581	-55.7895	12	-18.2502		Eye	-0.104	-0.106	-12.065	-57.6087	9	-11.0555		Eye	-0.084	-0.232	-6.79612	-64.4444	12	-18.0151		Eye	0.044	-0.176	5.21327	-42.9268	15	-22.2268		Eye	0.114
Brain, central nervous system	5.536	0.764	78.3027	20.8515	29	-16.6985		Brain, central nervous system	7.172	0.546	134.61	17.9134	33	-28.4552		Brain, central nervous system	6.91	1.996	112.467	110.033	44	-0.338283		Brain, central nervous system	2.198	1.266	26.3107	47.4513	35	5.34524		Brain, central nervous system	3.674	0.72	45.6965	13.1965	27	-15.1375		Brain, central nervous system	4	0.17	69.3241	3.7694	31	-30.2612		Brain, central nervous system	3.96
Thyroid	1.186	-0.436	65.5973	-54.9118	27	-31.9587		Thyroid	4.54	-0.758	171.71	-68.6594	30	-36.9387		Thyroid	1.572	-0.332	55.5477	-47.9769	16	-16.2742		Thyroid	0.04	-0.402	1.20409	-53.7433	21	-12.2251		Thyroid	0.354	-0.178	43.0657	-38.6957	22	-31.9815		Thyroid	1.244	-0.206	118.027	-36.5248	36	-37.9317		Thyroid	0.514
Hodgkin lymphoma	-0.094	-0.888	-5.10315	-81.9188	41	-47.6363		Hodgkin lymphoma	0.554	-0.818	31.3348	-78.9575	42	-49.2088		Hodgkin lymphoma	-0.172	-1.11	-8.51485	-90.9836	35	-54.4437		Hodgkin lymphoma	-0.26	-0.92	-13.1048	-84.0951	39	-45.0483		Hodgkin lymphoma	-0.39	-1.698	-13.6842	-83.4808	47	-57.7099		Hodgkin lymphoma	-0.088	-1.55	-3.13614	-80.9822	55	-54.8188		Hodgkin lymphoma	-0.24
Non-Hodgkin Lymphoma	4.158	0.292	124.268	12.8748	33	-33.6673		Non-Hodgkin Lymphoma	6.108	0.968	206.631	44.2009	39	-39.2455		Non-Hodgkin Lymphoma	4.836	0.462	146.279	20.0347	31	-35.7554		Non-Hodgkin Lymphoma	4.17	0.292	149.57	12.5	34	-46.0182		Non-Hodgkin Lymphoma	5.66	0.678	125.443	20.2751	29	-34.5736		Non-Hodgkin Lymphoma	7.086	0.954	137.219	24.1641	30	-36.436		Non-Hodgkin Lymphoma	5.95
Multiple Myeloma	0.852	0.014	56.6489	1.01449	20	-32.5872		Multiple Myeloma	0.842	0.368	50.9069	25.7343	19	-14.4218		Multiple Myeloma	0.626	0.214	25.9751	12.5	22	-7.59861										Multiple Myeloma	1.192	-0.146	51.6017	-6.43172	14	-37.6173		Multiple Myeloma	1.184	0.524	51.5679	29.1111	21	-11.6156		Multiple Myeloma	1.146
Other leukaemia	0.536	-1.26	19.3642	-47.191	45	-53.784		Other leukaemia	-0.77	-1.566	-25.5474	-64.8716	40	-42.3032		Other leukaemia	0.412	-1.1	16.1063	-48.5437	46	-49.3256										Other leukaemia	0.214	-1.82	3.78627	-39.9298	46	-33.9683		Other leukaemia	-0.346	-1.592	-7.39632	-46.1449	31	-30.8593		Other leukaemia	1.682
Acute leukamia	0.926	-0.368	32.6747	-17.6923	42	-27.8626		Acute leukamia	0.528	-1.27	16.3772	-43.8536	48	-46.4894		Acute leukamia	-0.044	-1.478	-1.38191	-50.5472	41	-45.7832										Acute leukamia	1.052	-0.898	26.7821	-28.0976	40	-35.22		Acute leukamia	0.822	-1.35	22.2885	-40.3467	40	-46.4695		Acute leukamia	-0.32
		USA both geneders										USA male										USA female
Cancer type	Gained OS	Change inc absolute value	Cahnge mor absolute value	Change in Incidence	Change in Mortality	Change in 5-year survival	Change in MOI			Cancer type	Gained OS	Change inc absolute value	Cahnge mor absolute value	Change in Incidence	Change in Mortality	Change in 5-year survival	Change in MOI			Cancer type	Gained OS	Change inc absolute value	Cahnge mor absolute value	Change in Incidence	Change in Mortality	Change in 5-year survival	Change in MOI
Lip	5	-1.60214	-0.061828	-63.0146	-74.292	-0.00642115	-0.998071			Lip	3	-3.68064	-0.145934	-68.8169	-80.0423	-0.0103416	-1.22713			Tongue	33	0.26352	-0.154523	18.4657	-28.917	0.14068	-14.9768
Tongue	45	0.448846	-0.344272	19.1641	-35.4458	0.199583	-19.0044			Tongue	49	0.538032	-0.635923	15.3518	-40.918	0.227234	-21.6318			Salivary glands	-5	0.00298647	-0.092998	0.3009	-39.9947	-0.0207289	-9.41214
Salivary glands	-7	0.133067	-0.10572	11.8115	-31.2977	-0.0238	-11.5601			Salivary glands	-4	0.3154	-0.127475	23.3643	-25.9033	-0.0115704	-14.559			Gum and Other Mouth	2	-0.125648	-0.185665	-7.84575	-39.265	0.00737065	-10.0666
Floor of Mouth	-4	-0.693806	-0.211379	-47.9408	-83.3349	-0.0181198	-11.9161			Floor of Mouth	1	-1.09397	-0.354231	-48.8621	-84.6467	0.00990375	-13.0797			Esophagus	1	-0.170442	-0.083549	-7.82504	-4.67729	0.079249	2.80056
Gum and Other Mouth	18	-0.413175	-0.355759	-19.5776	-48.5153	0.0791625	-12.5023			Gum and Other Mouth	21	-0.83927	-0.60607	-30.3203	-55.9446	0.128038	-14.3927			Stomach	4	-2.94889	-2.666	-35.4332	-48.8131	0.0982165	-13.5994
Nasopharynx	45	0.0102535	-0.12243	1.55036	-37.3806	0.188151	-18.9852			Tonsil	84	0.513304	-0.250969	29.2941	-42.5431	0.347795	-18.7054			Colon excluding Rectum	28	-4.01656	-8.2696	-10.3556	-38.9934	0.0952661	-17.4675
Tonsil	80	0.161495	-0.15372	13.4238	-42.9994	0.299528	-14.7822			Hypopharynx	4	-0.606977	-0.390361	-31.8129	-67.9232	0.0569273	-15.9518			Rectum and Rectosigmoid Junction	44	-3.25692	-1.60178	-22.8514	-42.1117	0.156251	-6.66256
Hypopharynx	4	-0.322371	-0.209845	-30.0034	-66.8311	0.050228	-15.3756			Esophagus	4	1.35669	1.47675	20.0945	23.2035	0.10679	2.44036			Liver	3	1.09837	0.354475	67.4936	19.5	0.0727976	-32.0075
Esophagus	4	0.561297	0.650545	13.5124	17.3564	0.098693	3.05557			Stomach	4	-6.82424	-5.94847	-37.7261	-52.3374	0.0832804	-14.7423			Gallbladder	4	-0.888812	-0.811698	-38.3682	-50.5633	0.0697795	-13.712
Stomach	3	-4.49968	-3.96279	-36.2952	-50.3933	0.0896643	-14.0373			Colon excluding Rectum	34	-3.01257	-8.87299	-6.51669	-33.1051	0.145753	-16.4901			Other Biliary	3	-0.00435407	-0.498871	-0.328313	-53.8298	0.0589749	-37.5105
Small Intestine	48	0.846075	-0.009892	79.3451	-2.63743	0.229245	-16.0785			Rectum and Rectosigmoid Junction	45	-4.89344	-2.91747	-20.8797	-43.7505	0.192719	-8.22481			Pancreas	1	0.564137	0.643165	5.84211	7.36944	0.0218808	1.3042
Colon excluding Rectum	31	-3.20954	-8.37566	-7.70291	-35.765	0.119018	-17.0885			Liver	3	4.32556	2.61678	116.984	72.0499	0.0978584	-20.3407			Larynx	-38	-0.158664	-0.007219	-10.7791	-1.51788	-0.108245	3.35388
Rectum and Rectosigmoid Junction	44	-3.79947	-2.07034	-20.9699	-41.8612	0.176785	-7.21566			Other Biliary	4	0.19938	-0.657731	10.7725	-53.5438	0.0479802	-38.5359			Lung and Bronchus	1	28.008	20.0237	116.596	96.7307	0.011566	-7.90371
Anus, Anal Canal and Anorectum	33	0.633693	0.139684	80.9932	258.029	0.0660217	6.76779			Pancreas	1	-2.11164	-1.26722	-13.8946	-9.30031	0.0200022	4.78381			Soft Tissue including Heart	50	0.593222	0.239199	32.0379	26.5216	0.080346	-2.03495
Liver	3	2.61789	1.43044	103.905	55.3551	0.0880253	-24.4206			Larynx	-2	-3.0386	-1.1224	-31.7183	-33.1238	-0.00442672	-0.728087			Melanoma of the Skin	55	8.77971	-0.03019	122.247	-1.70111	0.0876649	-13.7814
Gallbladder	4	-0.733952	-0.650072	-38.6126	-49.8564	0.0637839	-12.5642			Lung and Bronchus	1	-8.17668	-11.0827	-9.15635	-13.6772	0.0214793	-4.51564			Breast	52	29.2739	-7.49966	27.9352	-23.5804	0.13859	-12.2211
Other Biliary	4	0.0705788	-0.561185	4.54421	-53.5592	0.0532885	-37.4937			Bones and Joints	64	0.0125698	-0.488457	1.27799	-47.2966	0.130119	-50.3606			Cervix uteri	34	-7.70821	-2.50823	-50.4213	-50.6931	0.0372433	-0.177437
Pancreas	1	-0.472434	-0.05961	-3.9423	-0.553509	0.0208892	3.17041			Soft Tissue including Heart	35	1.04406	0.326173	38.2255	29.0959	0.0665727	-2.71086			Corpus Uteri	-47	-8.91517	-0.482882	-26.8313	-19.9154	-0.0524203	0.689734
Retroperitoneum	33	-0.0747664	-0.16295	-14.3749	-70.0484	0.21965	-29.0804			Melanoma of the Skin	54	15.9736	1.00937	197.478	33.7338	0.112754	-20.3616			Ovary	20	-2.28101	-0.917719	-13.9468	-9.54145	0.0722803	3.01058
Nose, Nasal Cavity and Middle Ear	18	-0.102664	-0.14273	-13.9394	-48.4966	0.0611815	-16.0458			Prostate	79	87.4973	-6.75828	95.1131	-20.928	0.360744	-20.8775			Vulva	4	0.307217	-0.042925	14.961	-8.60857	0.0155556	-4.97847
Larynx	-7	-1.41827	-0.449327	-27.9583	-26.4922	-0.0205329	0.680395			Testis	98	2.03011	-0.357595	57.4423	-59.0137	0.180161	-12.6821			Urinary Bladder	12	0.824779	-0.614604	9.3479	-21.6776	0.0346265	-9.11736
Lung and Bronchus	2	12.2412	6.92129	23.5759	15.0162	0.0274911	-6.1488			Urinary Bladder	24	4.00969	-1.9486	11.8071	-20.3321	0.0782453	-8.11222			Kidney and Renal Pelvis	64	4.00993	0.292322	81.1301	12.1065	0.160077	-18.6164
Bones and Joints	0.7	0.0670175	-0.334961	8.21915	-43.0497	0.142551	-45.2076			Kidney and Renal Pelvis	56	6.89116	0.609105	63.4724	11.4176	0.151458	-15.6468			Brain and Other Nervous System	6	0.979481	-0.064533	21.1095	-1.80329	0.125998	-14.5915
Soft Tissue including Heart	42	0.799614	0.27395	35.8336	27.6411	0.072793	-2.67878			Eye and Orbit	26	-0.0862718	-0.109019	-7.95596	-53.7911	0.0234718	-9.30718			Thyroid	69	6.42872	-0.127382	101.908	-20.9711	0.0567291	-5.85994
Melanoma of the Skin	52	11.719	0.39334	154.86	17.022	0.0952851	-16.5149			Brain and Other Nervous System	6	1.22225	-0.100151	18.2001	-1.8662	0.122549	-13.5663			Hodgkin lymphomamphoma	84	-0.0400205	-0.468416	-1.64276	-56.9198	0.161467	-18.9845
Breast	52	15.0102	-4.36839	25.933	-24.1659	0.138429	-12.4243			Thyroid	11	1.57841	0.005087	54.6719	1.11766	0.0391492	-5.45853			Non-Hodgkin lymphomamphoma	85	7.26685	0.73146	76.8332	14.9709	0.185482	-18.072
Cervix uteri	34	-4.20491	-1.44592	-51.6268	-52.6242	0.0372433	-0.695569			Hodgkin lymphomamphoma	79	-0.715049	-0.851217	-18.5276	-61.1418	0.160285	-18.8681			Myeloma	10	0.710898	0.319452	17.5464	12.1463	0.107656	-2.9822
Corpus Uteri	-47	-4.82567	-0.309309	-26.8342	-21.9237	-0.0524203	0.526536			Non-Hodgkin lymphomamphoma	79	11.7347	1.78231	93.1053	25.0319	0.169342	-19.9147			Acute Lymphocytic Leukemia	88	0.400962	-0.105653	47.688	-21.3351	0.236401	-27.5259
Ovary	20	-1.25193	-0.542913	-14.0394	-9.98585	0.0722803	2.87502			Myeloma	12	1.53802	0.509659	25.8034	12.8372	0.134955	-6.86508			Chronic Lymphocytic Leukemia	15	0.258446	-0.000116	8.33381	-0.0117531	0.0639466	-2.45172
Vulva	4	0.14402	-0.035738	12.1826	-11.7061	0.0155556	-5.49919			Acute Lymphocytic Leukemia	89	0.320321	-0.223783	24.1767	-28.1203	0.29542	-25.2962			Acute Myeloid Leukemia	2	0.361417	0.092815	12.8604	4.41485	0.143222	-5.59802
Prostate	79	42.6623	-2.4079	117.248	-19.9241	0.360744	-20.9716			Chronic Lymphocytic Leukemia	28	0.451552	0.029166	7.14844	1.34856	0.13436	-1.85329			Chronic Myeloid Leukemia	28	-0.200733	-0.504681	-13.5652	-63.401	0.261083	-31.0158
Testis	98	1.05545	-0.167602	60.9328	-58.2234	0.180161	-12.3046			Acute Myeloid Leukemia	3	0.668449	0.381436	16.5095	11.8155	0.133483	-3.21228
Urinary Bladder	21	2.31896	-1.09373	12.0605	-20.079	0.0671643	-8.12508			Chronic Myeloid Leukemia	30	-0.363318	-0.836707	-14.1512	-62.6783	0.315634	-29.3908
Kidney and Renal Pelvis	59	5.35323	0.44902	71.1345	12.2781	0.154948	-16.713
Eye and Orbit	-1	-0.102539	-0.092172	-11.1542	-54.9362	0.0170377	-8.99388
Brain and Other Nervous System	6	1.05725	-0.072434	18.8513	-1.65297	0.124764	-13.4796
Thyroid	0.57	3.99921	-0.077614	86.0049	-14.0648	0.054482	-6.38462
Other Endocrine including Thymus	81	0.23593	-0.015973	48.3938	-5.16284	0.209007	-22.9035
Hodgkin lymphomamphoma	81	-0.359339	-0.645567	-11.5681	-59.587	0.162475	-18.9388
Non-Hodgkin lymphomamphoma	54	9.27144	1.16117	85.7638	19.8732	0.176653	-19.1711
Myeloma	11	1.10849	0.413131	22.9935	13.0369	0.122084	-5.32122
Acute Lymphocytic Leukemia	88	0.380828	-0.155245	35.9395	-24.5763	0.272179	-26.5379
Chronic Lymphocytic Leukemia	23	0.418599	0.031196	9.51042	2.15784	0.105413	-2.20529
Other Lymphocytic Leukemia	96	-0.129147	-0.203874	-21.6754	-61.2842	0.377239	-28.235
Acute Myeloid Leukemia	3	0.502613	0.223483	15.1645	8.73663	0.137578	-4.30767
Chronic Myeloid Leukemia	29	-0.242201	-0.638931	-12.6067	-62.7369	0.292296	-30.4073
[truncated: 12 more columns]

## Sheet: Article table
		d(I) vs d(M)		d(I) vs d(S)		d(M) vs d(S)		d(S) vs d(M/I)		d(I) vs d(M)		d(I) vs d(S)		d(M) vs d(S)		d(S) vs d(M/I)
		R	p-value	R	p-value	R	p-value	R	p-value	R	p-value	R	p-value	R	p-value	R	p-value
Denmark	Female	0.808++	3.96e-08	0.0152	0.935	-0.366*	0.0429	-0.685+	2.16e-05	0.129	0.675	0.453	0.12	-0.269	0.374	-0.69**	0.00902
Denmark	Male	0.772++	3.75e-07	0.142	0.447	-0.263	0.154	-0.727++	3.65e-06	0.189	0.578	0.507	0.111	-0.434	0.182	-0.847***	0.000999
Finland	Female	0.599***	0.000372	0.375*	0.0376	-0.157	0.399	-0.88++	7.15e-11	0.852**	0.00173	0.0162	0.965	-0.399	0.253	-0.893***	0.000506
Finland	Male	0.633***	0.000132	0.427*	0.0166	-0.0566	0.762	-0.813++	2.73e-08	0.616	0.0579	0.34	0.337	-0.273	0.446	-0.868**	0.00114
Norway	Female	0.752++	1.63e-06	-0.0636	0.739	-0.148	0.435	-0.586***	0.000662	0.37	0.47	0.51	0.301	-0.2	0.703	-0.718	0.108
Norway	Male	0.45*	0.0127	0.343	0.0638	-0.0508	0.79	-0.613***	0.000318	0.456	0.44	0.807	0.0991	0.0336	0.957	-0.923*	0.0254
Sweden	Female	0.71+	2.34e-05	-0.0517	0.794	-0.23	0.239	-0.539**	0.00311	0.475	0.101	0.0969	0.753	-0.613*	0.0258	-0.746**	0.00344
Sweden	Male	0.499**	0.00684	0.453*	0.0156	-0.0493	0.803	-0.589***	0.000974	0.322	0.307	0.221	0.49	-0.509	0.0908	-0.62*	0.0313
United States	Both genders	0.557+	5.9e-05	0.307*	0.0379	-0.0913	0.546	-0.55+	7.46e-05	0.557+	5.9e-05	0.307*	0.0379	-0.0913	0.546	-0.55+	7.46e-05
	Male	0.714++	3.11e-06	0.288	0.104	-0.00786	0.965	-0.405*	0.0195	0.661*	0.014	0.4	0.176	-0.0966	0.754	-0.773**	0.00195
	Female	0.656+	6.26e-05	0.16	0.389	-0.18	0.331	-0.55**	0.00133	0.187	0.541	0.103	0.738	-0.634*	0.0199	-0.564*	0.0448
		d(I) vs d(M)		d(I) vs d(S)		d(M) vs d(S)		d(S) vs d(M/I)		d(I) vs d(M)		d(I) vs d(S)		d(M) vs d(S)		d(S) vs d(M/I)
		R	p-value	R	p-value	R	p-value	R	p-value	R	p-value	R	p-value	R	p-value	R	p-value
Denmark	Female	0.808	3.96e-08	0.0152	0.935	-0.366	0.0429	-0.685	2.16e-05	0.129	0.675	0.453	0.12	-0.269	0.374	-0.69	0.00902
Denmark	Male	0.772	3.75e-07	0.142	0.447	-0.263	0.154	-0.727	3.65e-06	0.189	0.578	0.507	0.111	-0.434	0.182	-0.847	0.000999
Finland	Female	0.599	0.000372	0.375	0.0376	-0.157	0.399	-0.88	7.15e-11	0.852	0.00173	0.0162	0.965	-0.399	0.253	-0.893	0.000506
Finland	Male	0.633	0.000132	0.427	0.0166	-0.0566	0.762	-0.813	2.73e-08	0.616	0.0579	0.34	0.337	-0.273	0.446	-0.868	0.00114
Norway	Female	0.752	1.63e-06	-0.0636	0.739	-0.148	0.435	-0.586	0.000662	0.37	0.47	0.51	0.301	-0.2	0.703	-0.718	0.108
Norway	Male	0.45	0.0127	0.343	0.0638	-0.0508	0.79	-0.613	0.000318	0.456	0.44	0.807	0.0991	0.0336	0.957	-0.923	0.0254
Sweden	Female	0.71	2.34e-05	-0.0517	0.794	-0.23	0.239	-0.539	0.00311	0.475	0.101	0.0969	0.753	-0.613	0.0258	-0.746	0.00344
Sweden	Male	0.499	0.00684	0.453	0.0156	-0.0493	0.803	-0.589	0.000974	0.322	0.307	0.221	0.49	-0.509	0.0908	-0.62	0.0313
United States	Both genders	0.557	5.9e-05	0.307	0.0379	-0.0913	0.546	-0.55	7.46e-05	0.557	5.9e-05	0.307	0.0379	-0.0913	0.546	-0.55	7.46e-05
	Male	0.714	3.11e-06	0.288	0.104	-0.00786	0.965	-0.405	0.0195	0.661	0.014	0.4	0.176	-0.0966	0.754	-0.773	0.00195
	Female	0.656	6.26e-05	0.16	0.389	-0.18	0.331	-0.55	0.00133	0.187	0.541	0.103	0.738	-0.634	0.0199	-0.564	0.0448
		d(I) vs d(M)		d(I) vs d(S)		d(M) vs d(S)		d(S) vs d(M/I)		d(I) vs d(M)		d(I) vs d(S)		d(M) vs d(S)		d(S) vs d(M/I)
		All types	dI<0	All types	dI<0	All types	dI<0	All types	dI<0	R	p-value	R	p-value	R	p-value	R	p-value
Denmark	Female	0.808++	0.129	0.0152	0.453	-0.366*	-0.269	-0.685+	-0.69**	0.129	0.675	0.453	0.12	-0.269	0.374	-0.69**	0.00902
Denmark	Male	0.772++	0.189	0.142	0.507	-0.263	-0.434	-0.727++	-0.847***	0.189	0.578	0.507	0.111	-0.434	0.182	-0.847***	0.000999
Finland	Female	0.599***	0.852**	0.375*	0.0162	-0.157	-0.399	-0.88++	-0.893***	0.852**	0.00173	0.0162	0.965	-0.399	0.253	-0.893***	0.000506
Finland	Male	0.633***	0.616	0.427*	0.34	-0.0566	-0.273	-0.813++	-0.868**	0.616	0.0579	0.34	0.337	-0.273	0.446	-0.868**	0.00114
Norway	Female	0.752++	0.37	-0.0636	0.51	-0.148	-0.2	-0.586***	-0.718	0.37	0.47	0.51	0.301	-0.2	0.703	-0.718	0.108
Norway	Male	0.45*	0.456	0.343	0.807	-0.0508	0.0336	-0.613***	-0.923*	0.456	0.44	0.807	0.0991	0.0336	0.957	-0.923*	0.0254
Sweden	Female	0.71+	0.475	-0.0517	0.0969	-0.23	-0.613*	-0.539**	-0.746**	0.475	0.101	0.0969	0.753	-0.613*	0.0258	-0.746**	0.00344
Sweden	Male	0.499**	0.322	0.453*	0.221	-0.0493	-0.509	-0.589***	-0.62*	0.322	0.307	0.221	0.49	-0.509	0.0908	-0.62*	0.0313
United States	Both genders	0.557+	0.557+	0.307*	0.307*	-0.0913	-0.0913	-0.55+	-0.55+	0.557+	5.9e-05	0.307*	0.0379	-0.0913	0.546	-0.55+	7.46e-05
	Male	0.714++	0.661*	0.288	0.4	-0.00786	-0.0966	-0.405*	-0.773**	0.661*	0.014	0.4	0.176	-0.0966	0.754	-0.773**	0.00195
	Female	0.656+	0.187	0.16	0.103	-0.18	-0.634*	-0.55**	-0.564*	0.187	0.541	0.103	0.738	-0.634*	0.0199	-0.564*	0.0448
			d(I) vs d(M)		d(I) vs d(S)		d(M) vs d(S)		d(S) vs d(M/I)
			All types	dI<0	All types	dI<0	All types	dI<0	All types	dI<0
	Denmark	Female	0.81++	0.13	0.01	0.45	-0.37*	-0.27	-0.69+	-0.69**
	Denmark	Male	0.77++	0.19	0.14	0.5	-0.26	-0.43	-0.73++	-0.85***
	Finland	Female	0.6***	0.85**	0.37*	0.01	-0.16	-0.4	-0.88++	-0.89***
	Finland	Male	0.63***	0.62	0.43*	0.34	-0.06	-0.27	-0.81++	-0.87**
	Norway	Female	0.75++	0.37	-0.06	0.51	-0.15	-0.2	-0.59***	-0.71
	Norway	Male	0.45*	0.46	0.34	0.8	-0.05	0.03	-0.61***	-0.92*
	Sweden	Female	0.71+	0.47	-0.05	0.1	-0.23	-0.61*	-0.54**	-0.75**
	Sweden	Male	0.5**	0.32	0.45*	0.22	-0.05	-0.51	-0.59***	-0.62*
	United States	Both genders	0.56+	0.56+	0.3*	0.3*	-0.09	-0.09	-0.55+	-0.55+
		Male	0.71++	0.66*	0.29	0.4	-0.008	-0.1	-0.4*	-0.77**
		Female	0.66+	0.19	0.16	0.1	-0.18	-0.63*	-0.55**	-0.56*
